# Supplementary material for: Comparative genomics of the Natural Killer Complex in carnivores
Source: Front Immunol. 2024 Oct 3;15:1459122. doi: 10.3389/fimmu.2024.1459122 (PMC11484026; doi:10.3389/fimmu.2024.1459122)
Supplement: Supplementary file 1 [file DataSheet1.fasta]

>mouse_Clec2h
ATGAATGCTGCAAAGGTTGAAACGAGTTCCATGGGCATGCTGCAGAGGGCAGACCTCACT
GCTGCAGACTGCCTGCAGGAGGGAGAAATGGGTAAAAAAATCCAAGGAAAATGTTTCAGA
ATCATCTCCACTGTGTCTCCTGTTAAACTTTACTGCTGCTATGGAGTGATCATGGTCCTC
ACTGTAGCTGTAATTGCTCTTTCAGTTGCTTTGTCAGTGAGAAATAAAATCCCAGCCATG
GAAGACCGTGAACCTTGCTACACCGCATGCCCAAGTGGCTGGATTGGATTTGGAAGTAAA
TGCTTTTATTTTTCTGAAGACATGGGAAACTGGACCTTCAGTCAGTCCTCCTGCGTAGCA
TCAAATTCCCATCTAGCACTGTTTCACAGCCTGGAGGAGCTGAATTTTCTGAAGAGATAC
AAGGGGACTTCTGACCACTGGATTGGCCTGCACAGAGCATCAACACAGCACCCTTGGATA
TGGACAGACAACACTGAATATAGCAACTTGGTTCTCACGAGAGGAGGAGGAGAATGTGGC
TTCCTGAGTGATAATGGGATCAGCAGTGGCAGGAGCTACACACATAGGAAGTGGATTTGT
AGCAAGTTTGTCAGTAGTTGTAAATCCAGAGTAGGAAGTGTACCAAGGCATGTGTGA
>mouse_Clec2i
ATGCCAGATTGCTTGGAGACAGGAGAAAAACTGCTCCCACAGCACTCCCCCTTCCCCAAA
CCTCCAAGCTTTTGGAATTTCTCTCTTCCCAAGGACACGGGTATCAGGTTTGTACATAAC
ATGAATGCCCAGTGTGTACAGAAGCCAGAAGAGGGCAATGGACCCCTTGGAACTGGAGGT
GTGCAATGTTGTAAAATTGTCCAAGGAAAATGTTTCAGAATCATCTCCACTGTGTCTCCT
GTTAAACTTTACTGCTGCTATGGAGTGATCATGGTCCTCACTGTAGCTGTAATTGCTCTT
TCTGTTGCTTTGTCAACAAAAAAGACAGAACAGATCATAATCAACAAGACCTATGCTGCT
TGCTCAAAAAACTGGACTGGAGTTGGAAATAAATGTTTTTATTTTTCTGGATACCCACGT
AACTGGACATTTGCCCAGGCCTTCTGCATGGCACAAGAGGCCCAACTAGCTCGGTTTGAC
AACGAGGAGGAGCTGATTTTCCTAAAGAGATTCAAGGGGGATTTTGATTGCTGGATTGGC
CTGCACAGAGAGTCGTCAGAGCACCCTTGGAAGTGGACAAACAACACTGAGTATAACAAC
ATGAATCCCATCCTAGGAGTGGGAAGATATGCCTACCTGAGCAGCGATAGGATCAGCAGT
TCGAGGAGCTATATAAATCGGATGTGGATCTGTAGCAAGCTCAACAACTATAACCTCCAT
TGCCAAACTCCTCCTGTCTAG
>mouse_Clec2g
ATGTTTGTGTATCACATGAATGCTCAGTGCCTAAAGAAGCCAGAAGAAGGCGAAAGCTCC
CCCGGAACTGGAGGTGTACATTCTTATAAAATTCTCCAAAGAAATAGTCTCAGAGCCATC
TCCCCTGAGTCTTCTGCTAAGCTTTACTGCTGCTGTGGAGTGATCATGGTCCTCACTGTA
GCTGTAGTTGCTCTTTCTGTTGCTTTGCCAGCAACAAAGACAGAACAGATCCTAATCAAC
AAGACCTATGCTGCTTGCCCGAAAAACTGGATTGGAGTTGGAAATAAATGTTTTTATTTT
TCTGAATACACAAGTAACTGGACATTCGCCCAGACCTTCTGCATGGCACAAGAGGCCCAA
CTAGCTCGGTTTGACAACGAGAAGGAGCTGAATTTCCTAATGAGATACAAGGCAAATTTT
GATTCCTGGATTGGACTGCACAGAGAGTCGTCAGAGCACCCTTGGAAGTGGACAGACAAC
ACTGAGTATAACAACATGATTCCCATCCAGGGAGTGGAAACATGTGCCTACCTGAGCGGC
AATGGGATCAGCAGTTCCAGGCACTATATACCTCGGATATGGATCTGTAGCAAGCTTAAC
AACTATAGCCTCCACTGCCCAACTCCTGTTCCTGTCTAG
>mouse_Clec2f
ATGACAGCCTCACAGGACGAAGTGGCTCACGAGAGATTGCTGAATACAGAGGTCACTACC
ACAGACCACCTAGAAAATGGAGAAACAGGTAAAAAAATCCAAGAAAAATTTTGTGGAATT
GTCTCTTCCAAGTCTCATTGTCGGCGTTTCCGCTGCTGTGGAGTGACCATGGTCCTCATT
GTAGTTGTGGTCCTCATTGTAGTTGTAGTTGCTTTGTCAGCAATAATGATAAAACAGATG
TCAACCAAAAATACCTATGCTGCTTGCCTGCAAAACTGGACTGGAGTTGGAAATAAATAT
TTTTATTTTTCTGAATACACAAGTAACTGGACATTTGCCCAGGCCTTCTGCATGGCCCAA
GAGGCCCAACTAGCTCGGTTTGACAACGAGGAGGAGCTGAATTTTCTAAAGAGACACATG
AATTCTAGCCACTGGATTGGACTACACAGAGACTCGTCAGAGCACCCTTGGAGGTGGACA
GACAACACTGAGTATAACAACACGTTTTTGATTCAAGGAGATGGAGAATGTGGCTTCCTG
AGTGACAATGGGATCAGCAGTAGCAGGGACTACATACCTAGGAAGTGGATTTGTAGCCGG
TCCAGCAACTATATGTTACAGTGCTAG
>mouse_Clec2e
ATGAGTGCTGCAAAGGTTGAAGAGGCTTCCATGGGCATGCTGAAGACAGACCTCACTGCC
CCAGACTGCCTGCAGGAGGGAGAAATGGGTAAAAAACTCCAAGCAAAATGTCTCGGAATC
ATCTCCGCTGCATCTTGTGTTAAACTTTACTGCTGCTATGGAGTGATCATGGTCCTTACT
GTAGCTGTAGTTGCTCTTTCTGTTACTTTGTCAGTGAGAAAGAAAAAACCAGTCATGGAG
AGCTGTGAACCTTGCTATGCTGTATGCTCAAGTGGCTGGATTGGATTTGGAAATAAATGC
TTTTATTTTTCTGAAGACATGGGAAACTGGACATTCAGTCAGTCCTCCTGCATAGCACTA
GATGCCCATCTAGCTCTATTTGACAGCTTGGAGGAACTGAATTTTCTGAAGAGATACAAG
GGGGCTTCTGACCACTGGATTGGACTACACAGAGAGTCTTCAGAACACCCTTGGATATGG
ACAGACAACACTGAGTATAACAACTTGGTTCTCACCCGAGGAGGAGGAGAATGTGCCTAC
TTGAGTAACAGGGGGATCTACAACAGCAGTGGGGATATACATAAAAAATGGATTTGTAAC
AAGCCCAACAACTACACCTTACAGCGCCCACTAATTGTAAATCCCGGATAG
>mouse_Clec2d
ATGTGTGTCACAAAGGCTTCCCTACCTATGCTTAGTCCCACAGGCAGCCCGCAGGAGGTA
GAAGTGGGTAAAATTCTCCAAGGAAAAAGGCACGGAACCATCTCCCCTGAGTCTTGTGCT
AAGCTTTACTGCTACTATGGAGTGATCATGGTCCTCACTGTAGCTGTAATTGCTCTTTCT
GTTGCTTTGTCAGCAACAAAGACAGAACAGATCCCAGTCAACAAGACCTATGCTGCTTGC
CCGCAAAACTGGATTGGAGTTGAAAATAAATGTTTTTATTTTTCTGAATACCCAAGTAAC
TGGACATTCGCCCAGGCCTTCTGCATGGCACAAGAGGCCCAACTAGCTCGGTTTGACAAC
CAGGATGAGCTGAATTTCCTAATGAGATACAAGGCGAATTTTGATTCCTGGATTGGCCTG
CACAGAGAGTCGTCAGAGCACCCTTGGAAGTGGACAGACAACACTGAGTATAACAACACG
ATTCCCATCCGGGGAGAGGAAAGATTTGCCTACCTGAACAACAACGGGATCAGCAGTACC
AGGATCTATTCACTTCGGATGTGGATCTGTAGCAAGCTCAACAGCTATAGCCTCCACTGC
CAAACTCCTTTTTTTCCTTCCTAG
>mouse_Cd69
ATGGATTCTGAAAACTGTTCTATAACGGAAAATAGCTCTTCACATCTGGAGAGAGGGCAG
AAGGACCATGGCACCAGTATACATTTTGAGAAGCATCATGAAGGATCCATTCAAGTTTCT
ATCCCTTGGGCTGTGTTAATAGTGGTCCTCATCACGTCCTTAATAATAGCTCTCATTGCC
TTAAATGTGGGCAAGTACAATTGCCCAGGCTTGTACGAGAAGTTGGAATCATCTGACCAC
CATGTTGCTACCTGCAAGAATGAGTGGATTTCATACAAGAGGACATGTTACTTCTTCTCC
ACCACAACCAAGAGTTGGGCCTTGGCCCAACGCTCTTGTTCTGAAGATGCTGCTACTCTT
GCTGTAATTGATTCAGAAAAGGACATGACGTTTCTGAAGCGATATTCTGGTGAACTGGAA
CATTGGATTGGGCTGAAAAATGAAGCTAATCAGACATGGAAATGGGCAAATGGCAAAGAA
TTTAACAGCTGGTTCAACTTGACGGGGTCTGGGAGGTGCGTGTCCGTGAACCACAAAAAT
GTTACCGCTGTGGACTGTGAGGCAAACTTCCACTGGGTCTGCAGCAAGCCCTCCAGATGA

>mouse_Clec2m
ATGCAGACCGACACTTCACCCAGACTACCTCAGACAAGCCATGAACGCAGGCATCACAGG
TTAATGTTCGATGCGAAGAAAGTGCTGACCCTTTGGACCCTGCTAGGAGGTGCTGTTGCT
GTTCTTCTTTGGGGGTTTTTCAGTTTTCCTAGAAAATTTACAGTTACAAGAACAGCCAGA
AACAAGACATGTGACGACGAGGTAAAGCTGTGCCCTAAAGACTGGAACAAACTACGTCAG
AACTGCTTCTCTCGTATCCAACATAAAAACTCGTGGCTTACTGCCAACGACACCTGCGAA
CTCCATGATGCAACTCTGGCTGTGTTCATCGACAAAACTGAAGTGGAAATTTTGATGAAT
CAAATACAGGAGATGAAAACATATTGGATTGGACTGCACAGACAAAATTTATTAGGAATC
TGGGTTTGGACAAATGGAAGTAAATACAACAATTTGCATGAGATCCAAGATCATGGTCAG
TGTGCCTTCGTGCATCAAAAGGGCATAGACAGTACCAGTTGTGAGGATCAAAAAGAATTT
ATTTGTACCAGAGAAGGCCAGTGCCCTTGA
>mouse_Clec12a
ATGTCTGAAGAAATTGTTTATGCAAATCTCAAAATCCAGGACCCTGATAAAAAAGAAGAA
ACCCAGAAGTCTGACAAATGTGGGGGAAAAGTATCCGCCGATGCTTCCCATTCACAGCAA
AAAACAGTCTTGATTCTGATTCTTCTATGCCTTCTGCTGTTCATTGGAATGGGGGTCTTA
GGAGGCATCTTTTATACAACTTTGGCAACAGAAATGATAAAATCGAATCAATTGCAAAGG
GCCAAGGAAGAACTTCAGGAAAATGTTTCCCTACAGCTGAAGCACAATCTCAACAGCTCC
AAGAAAATCAAGAACCTTTCTGCCATGCTGCAAAGCACAGCCACCCAGCTGTGCCGAGAG
CTGTATAGCAAAGAACCAGAGCACAAATGTAAACCATGTCCAAAGGGTTCAGAATGGTAC
AAGGACAGCTGTTATTCTCAACTCAATCAGTATGGAACATGGCAAGAGAGTGTCATGGCC
TGCTCTGCTCGGAATGCCAGCCTCCTGAAGGTTAAGAACAAGGATGTGCTGGAATTTATA
AAGTACAAGAAGCTACGCTATTTTTGGCTTGCATTGTTGCCCAGAAAAGATCGCACACAA
TATCCACTAAGTGAGAAGATGTTCCTCTCTGAAGAGTCTGAAAGAAGCACAGATGACATA
GATAAGAAGTACTGCGGATATATAGACAGGGTCAATGTTTATTATACATACTGCACTGAT
GAGAACAATATCATATGTGAAGAGACAGCCAGCAAGGTGCAGTTGGAAAGTGTGTTGAAT
GGCCTCCCAGAGGATAGCAGGTAG
>mouse_Clec12b
ATGTCTGATGAAGTGACCTATGCGACACTGATGCTTCAGGACTCTGCAAGAGTGAGGGGG
AATCGGGATGGAAATAACCTAAGAAAAGAAGGACACCCAGCTCAATCCTCACTTTGGCGA
GGCGCTGCCTTGAGTTTGATGACCCTCTGTTTGGTGCTGGTAACAGGACTGGTGACCTTG
GCAACTATGTTTTTGCAGGTGTCTAATGACATTAACTCTGATTCAGAGAAGTTGAGTCAG
CTTCAGAAAAGCATCCATCCACAGCAGGACAATCTGTCTGAATCACTGAACAGCTCCAGA
AAGAGTCTGACGGAGGAGTCTCTCCAGTCCCAGATCTCTGCCCTACTGGAGAGGCAGGAG
CAGATGGCTACCAAACTCTGCAAGGAATTCCTCATCCACGCTTCTGACCATAAATGCAAC
CCTTGTCCCAAGACATGGCAATGGTATGGAAACAGTTGCTACTATTTCTCAATCAATGAA
GAGAAATCCTGGAGTGATAGCAGAAAGGACTGTATAGACAAGAATGCCACTCTGGTGAAG
ATTGACAGCACCGAAGAAAGGGATCTCCTTCAGTCACAGCTGTCCCTCACATTTTCTTTC
TTTTGGCTGGGATTGTCCTGGAACTCATCTGGCAGAAACTGGCTGTGGGAGGATGGTTCA
TTCCCCCCTCCAACCCTGCTTAGTGACAAGGAGCTTGCGAGTTTCAATGGATCCAGAGAG
TGTGCTTATTTTGAAAGAGGGAATATTTACACTTCTCGCTGTCGTGCTGAAATCCCTTGG
ATTTGTGAGAAGAGAGCCTCCCTGGTGAAGATTGAAGATTTGGATTAA
>mouse_Clec1b
ATGCAGGATGAAGATGGGTATATCACTTTAAACATCAAGCCCCGGAAACAAGCTCTCAGC
TCAGCGGAACCTGCCTCTTCTTGGTGGCGTGTGATGGCTTTAGTTCTGCTGATCTCATCC
ATGGGGCTGGTTGTTGGACTCGTGGCTCTGGGGATCATGTCGGTCACACAGCAAAAGTAT
CTACTGGCGGAGAAGGAAAATCTCTCAGCGACTCTGCAACAATTGGCCAAGAAATTCTGC
CAAGAGTTGATTAGACAATCAGAAATTAAGACAAAGAGCACTTTTGAGCACAAGTGCAGC
CCCTGCGCCACGAAGTGGAGATACCATGGAGATAGTTGCTACGGGTTCTTCAGGCGTAAC
CTAACATGGGAAGAGAGCAAGCAGTATTGCACTGAGCAGAATGCAACACTTGTGAAGACT
GCCAGCCAGAGCACCCTGGACTACATTGCAGAAAGGATTACTTCAGTCCGTTGGATTGGA
TTATCACGCCAGAACTCTAAGAAAGACTGGATGTGGGAGGATAGCTCAGTTCTTCGCAAG
AACGGGATTAATCTTTCTGGGAATACAGAAGAAAACATGAATTGTGCTTATCTTCATAAT
GGAAAAATCCATCCAGCTTCCTGTAAAGAGAGACATTACTTAATATGTGAGAGAAATGCT
GGCATGACAAGAGTGGACCAACTGCTTTAA
>mouse_Clec9a
ATGCATGCGGAAGAAATATATACCTCTCTTCAGTGGGACATTCCTACCTCAGAGGCCTCT
CAGAAGTGCCAATCCCCTAGCAAATGTTCAGGAGCATGGTGTGTTGTGACGATGATTTCC
TGTGTGGTCTGTATGGGCTTGTTAGCAACGTCCATTTTCTTGGGCATCAAGTTCTTCCAG
GTATCCTCTCTTGTCTTGGAGCAGCAGGAAAGACTCATCCAACAGGACACAGCATTGGTG
AACCTTACACAGTGGCAGAGGAAATACACACTGGAATACTGCCAAGCCTTACTGCAGAGA
TCTCTCCATTCAGGCACAGATGCTTCTACTGGACCAGTTCTTCTGACCTCTCCACAGATG
GTTCCACAGACCCTGGACAGCAAGGAAACAGGTAGTGACTGCAGCCCTTGTCCACACAAC
TGGATTCAGAATGGAAAAAGTTGTTACTATGTCTTTGAACGCTGGGAAATGTGGAACATC
AGTAAGAAGAGCTGTTTAAAAGAGGGCGCTAGTCTCTTTCAAATAGACAGCAAAGAAGAA
ATGGAGTTCATCAGCAGTATAGGGAAACTCAAAGGAGGAAATAAATATTGGGTGGGAGTG
TTTCAAGATGGAATCAGTGGATCTTGGTTCTGGGAAGATGGCTCTTCTCCTCTCTCTGAC
TTGTTGCCAGCAGAAAGACAGCGATCAGCCGGCCAGATCTGTGGATACCTCAAAGATTCT
ACTCTCATCTCAGATAAGTGCGATAGCTGGAAATATTTTATCTGTGAGAAGAAGGCATTT
GGATCCTGCATCTGA
>mouse_Clec1a
ATGCAGGCCAAATACAGCAGCACAAGGGACATGCTCGATGATGATGATACCACCATAAGC
CTGTATTCTGGAACCTCCACTGTCACCAGACGTGCAGAGCCCAGGCACTCAGAGAATGGG
ACACCCTCTTCAGTTTGGCGCCCAGTGGCCCTGACCCTGCTGACCTTGTGTTTGGTGCTG
CTCGTTGGCCTGGCAGCCCTGGGCCTTGTGTTTTTTCAGTTCTACCAGCTGTCTAATATC
CAGCAAGACAGCATCACTGAAAAGGATGAAAAGCTGGGGAACATGTCCCGACAGCTACAG
TCTCTCCAGGCCCAGAACAGAAAACTCATTGAAACTCTACAGCAGGTAGCCGTAAAACTG
TGCCGTGAACTTTACAACAAAAGTGGAGGACATAGATGCAGTCCTTGCCCAGAAAAATGG
AAGTGGTATGGAGACAAATGTTACCAGTTCTATAAAGAAAGTAAGAACTGGCAGAGTTGT
GAATACTTCTGCCTGGCTGACAATGCCACCATGCTGAAGATAAGCACACAGGAAGAGCTG
GATTTTGCCATGCCCCAGAGCTACTCTGAGTTTTTCTACTCTTATTGGACAGGGCTCTCC
CGCAATGGCAGTGGCAAAGCCTGGCTGTGGACAGATGGGACACCTTACTCCTTTGAACTG
TTTGAGATTATAATAGATCCCACCAACCTAAGAAACAGGGACTGTATGACCATCTTCAAT
GGAAAGGCTTACTCTAAGGACTGCAAAGAGCTGAGGAGGTGTGCCTGTGAGAGGATAGCA
GGGAGAGTGGTACCTGGAGAGCTCCAGTAG
>mouse_Clec7a
ATGAAATATCACTCTCATATAGAGAATCTGGATGAAGATGGATATACTCAATTAGACTTC
AGCACTCAAGACATCCATAAAAGGCCCAGGGGATCAGAGAAAGGAAGCCAGGCTCCATCT
TCACCTTGGAGGCCCATTGCAGTGGGTTTAGGAATCCTGTGCTTTGTGGTAGTAGTGGTT
GCTGCAGTGCTGGGTGCCCTAGGAGGTTTTTCTCAGCCTTGCCTTCCTAATTGGATCATG
CATGGGAAGAGCTGTTACCTATTTAGCTTCTCAGGAAATTCCTGGTATGGAAGTAAGAGA
CACTGCTCCCAGCTAGGTGCTCATCTACTGAAGATAGACAACTCAAAAGAATTTGAGTTC
ATTGAAAGCCAAACATCGTCTCACCGTATTAATGCATTTTGGATAGGCCTTTCCCGCAAT
CAGAGTGAAGGGCCATGGTTCTGGGAGGATGGATCAGCATTCTTCCCCAACTCGTTTCAA
GTCAGAAATACAGCTCCCCAGGAAAGCTTACTGCACAATTGTGTATGGATTCATGGATCA
GAGGTCTACAACCAAATCTGCAATACTTCTTCATACAGTATCTGTGAGAAGGAACTGTAA

>mouse_Olr1
ATGACTTTTGATGACAAGATGAAGCCTGCGAATGACGAGCCTGATCAGAAGTCATGTGGC
AAGAAGCCTAAAGGTCTGCATTTGCTTTCTTCCCCATGGTGGTTCCCTGCTGCTATGACT
CTGGTCATCCTCTGCCTGGTGTTGTCAGTGACCCTTATTGTACAGTGGACACAATTACGC
CAGGTATCTGACCTCTTAAAACAATACCAAGCGAACCTTACTCAGCAGGATCGTATCCTG
GAAGGGCAGATGTTAGCCCAGCAGAAGGCAGAAAACACTTCACAGGAATCAAAGAAGGAA
CTGAAAGGAAAGATAGACACCCTCACCCAGAAGCTGAACGAGAAATCCAAAGAGCAGGAG
GAGCTTCTACAGAAGAATCAGAACCTCCAAGAAGCCCTGCAAAGAGCTGCAAACTCTTCA
GAGGAGTCCCAGAGAGAACTCAAGGGAAAGATAGACACCATCACCCGGAAGCTGGACGAG
AAATCCAAAGAGCAGGAGGAGCTTCTGCAGATGATTCAGAACCTCCAAGAAGCCCTGCAG
AGAGCTGCAAACTCTTCAGAGGAGTCCCAGAGAGAACTCAAGGGAAAGATAGACACCCTC
ACCTTGAAGCTGAACGAGAAATCCAAAGAGCAGGAGGAGCTTCTACAGAAGAATCAGAAC
CTCCAAGAAGCCCTGCAAAGAGCTGCAAACTTTTCAGGTCCTTGTCCACAAGACTGGCTC
TGGCATAAAGAAAACTGTTACCTCTTCCATGGGCCCTTTAGCTGGGAAAAAAACCGGCAG
ACCTGCCAATCTTTGGGTGGCCAGTTACTACAAATTAATGGTGCAGATGATCTGACATTC
ATCTTACAAGCAATTTCCCATACCACCTCCCCGTTCTGGATTGGATTGCATCGGAAGAAG
CCTGGCCAACCATGGCTATGGGAGAATGGAACTCCTTTGAATTTTCAATTCTTTAAGACC
AGGGGCGTTTCTTTACAGCTATATTCATCAGGCAACTGTGCATACCTTCAAGACGGAGCT
GTGTTCGCTGAAAACTGCATTCTAATTGCATTCAGCATATGTCAGAAGAAGACAAATCAT
TTGCAAATTTAG
>CLEC2D_Felcat
ATGCATGATAGCAATTGTGTGGAGAAAGCCTGTGTGCCGGTGGAACTGCTGAGAAACCCA
AATTATCTGCCCTCAAAAAAGCATTCTACTAAAGTTAAACGAAATAGAGCCTTTTCCTTC
ATCATCACATGTTTCATACTTATATTGAATGGAATAATTATATACGTTGTAGTAACCAGA
AGAAAACCCCATCAAATACCGCCAGAGTGCCTTGAAGCTGCATGCCCAGAAAACTGGATT
GGTTTCCAAAGAAAGTGTTTCTATTTTTCTGATGACATCAAAAATTGGACATTCAGCCAG
AGGTTTTGTGTCTCACACGGTGCTGATCTTGTTCAGATTGAAACCGTCCAGGAACTGGGT
TTCCTGTTGCGGTATAAAGGCCCCTCTGACCACTGGATTGGGCTCAGCAGAGAAGAAGGC
CAACCATGGAAATGGATAAATGGCACTGAATGGACCAGCTGTTTTCCTATCAGAGGAGGA
GGAGAGTGTGCCTATTTGAATGACAACGGTGCCAGTAGTGCCAGGCACTATACGGAGAGA
AAGTGGATCTGTGCCAAAGAGGACACATACTCCAAGATCAGGAGGCAAAATGCAACGTAA

>CLEC2F_Felcat
ATGGCTGGAGATATAATCTATGCGGATATTAAAACTGATGGGGCTTTTTCTCTAGGAAAT
TCATCTTCGCTTCAGAAATCTGATACTCACCATCATGGAATTTTCTTGAAAGTTGGATGT
GCAATTATCATCATCCTTCTTGTAATAGTAATTGTGTTGAGCATTTTGGTTTCCCAGTTC
AAATCTGCAAGACATAATACAATGGATGATGAATCAAAAGAGAAATTCTGTGCCGGGGAA
AATAAATCTGGAACAATCGCCTCAAAAGTTTCTTTCAACTCTTCTACTGCTCATAAATCA
TGCCCTTCGAAAGACTGGAGGCTACATGGGGGGAAATGTTACTGGGTTGCTGAGGCTAAT
AAATCTTGGCATGAAAGTAAAAATGACTGTGCCATGAAAAATTCACATCTCATGGTGATT
CGAGACTTCATCGATATGAGTTTCCTATGGAAGCACCTAAATACGGGAGTGTTTTACTGG
ATTGGCTTGACTATTCCACCTGGAGAGGAATCATGGACCTGGGTAGACAACAACCCTTTT
GACTCCCATCTGTTTTCAATAGAAGAAAAATGGCGGACCCGGAGCATGAAATGTGCCCAG
GTGTCTCAAATTAAGATAGCTGAACAAAAATGTGAGAAAATTAATCCGTGGATTTGTCAA
CTGTAA
>CD69_Felcat
ATGAATTCTGAAGATTGTTCCATAACAGAGAACAGCTCCTTGCGTCCGGAGAGAGGACAA
CAAAGTACCACCGCCAGCCCTCAGTTTGCAACACAGCATGAAGGGTCCCTTCAAGTTCCT
ATCCCATGTGCTGTATTGAATGTGGTCTTTATCACTTGTTTAATCATTGCTCTCATCGCT
TTATCAGTTGGCGAATACAACTGTCCAGGACAATGTTCACACTCAGTGCCGTCAAATAGC
CCTGTTTCTTCATGCTCAGATGATTGGCTTGCATACCGGAGGAAATGCTACTTTATTTCC
ACTGTAACAAAGGACTGGAAGGCAGCACAAAACTTTTGCTCTGAACACGGGGCTACTCTT
GCCTTCGTTGATTCTGAAGAGGACATGATCTTTTTAAAACGATATGTGGGTAGAGCCGAA
CATTGGATTGGGCTGAAAAATGAAGATGGTCGGACGTGGAAATGGTCAGATGGCAAAGTA
TTCAATAACAGGTTCAACCTTACGGGATCTGAGAACTGTGCATTTCTGAATAGCACAGGG
GTCATCAGCACAGAATGTGAAAGGAATTTATACTGGATATGTAGTAAGCCCTTCAAATAA

>CLEC2B_Felcat
ATGGTCTGCCCGCGGGATCTGACGTTGTCACATGCACCACAAAGTTACATCGTCTACCAA
CTCTGCCCTGGAAAGGACTCTTGTGTCATAATGCAAATTAGCATTTCTAATAGTATCAGG
AGGGTCATTGATTTCAAGCAGCTTCGCGTTTTTTCCGGCAATCATTCTGGAGGTGTTAAG
GACAAGTATAAGATGACTCGTTTAAAGTGCGTTTTAGTGACAATATTATCCAGCACCAAC
CTTCTTCTTCTTCTTGTAATTAGTTTAATGGCTACACAATATCCGCGTACTCATCATTTC
TGCCCAGATGATTGGATTGGCTTCCAAAAAAAATGCTATTATTTCTCTAAAGAGGAAGGA
GATTGGAATTCAAGTAGACATGACTGTATCACTCGAGGTGCAGACCTAACTATCATTGAC
ACGACAAAAGAAATGGATTTTCTTAAGCGATACAAATGCACTGCTGATCACTGGATTGGG
CTGGAGATAACAGAAAATCAAACACTACAATGGGTAAATGGAACCATGTCTAAAAAATGG
TTTCCGGTGAGAGGAAATGAAAAGTGTGCTTACCTCGATAACGATGGTGCGGCAACAGCT
AGATGCTACACAGACAGAAAATGGATTTGCAGGATGCAAATGCACTAA
>CLEC2A_Felcat
ATGATCACCCCAGAGCTGCGTGAGTCAAGGCATGGTAACCGGATATGCAGGCAAATTCAC
AAATTGAAGAAAGGCTGGATGTTACACCTTTGTATGTATCTCTCGCTCATACTGGCCATT
GCCATAGTAGCAACAAAACATTCAAAGTGTTCCCGAACTATGGCATGTGAGGATGAATGG
ATTGGATTAAGAAAAAAGTGTTTCTATTTTTCCAGTGATACCAAAAATTGGACAGCCAGC
AAAAGATTCTGCAGTTCACAGGGATCAGAACTTGCTCATATTGATACACGAGAGGATATG
GATTTTTTGAGGAAGCATGCAGGAACTTCTATGCACTGGATCGGATTGAACAGAAAACAA
GGAGAGTCTTGGAAGTGGACCAATGGCACCATATTCAATCCTTGGTTTGAAATTAGTGGG
AATGGATCCTTTGCATTTCTGAATGCTGACGGAGTCCGTAGTTCTAGGGGATTTATTGAT
ATCAAGTGGATTTGCAGCAAACCTAAGTTTTAA
>CLEC2M_Felcat
ATGGAGGGCAGTAGGGTTGAGCATAGCGATGGTACTGATGGGATGCAGGCCATGGAGCAG
AAGGTCACGAGGCCAGGTATAGTAACAAAGAAAATGCTAGTCATATCAAGTATATGTGGA
GGCATCGCTTTACTTCTGTGGGTAATGTTAGAATTTCCTAGAAAATTTAAAAAGCCAGAG
ATACTTAATGACAATACATGCTCTGAGGATGAAACTATATGTCCACAAGACTGGAACCAA
ATCAGTAATAATTGCTTCTTTCAATCTGAACGTGCAAAAACTTGGATAGAGGGTCAAGAA
AACTGCATAGCCTATCGTGGATCTCTGGCCATATTCAACTCCAAGAATGAAGTGGAAATG
TTGATGCCCCATCTGGGAACTTCTGCCTATTGGATTGGACTGAAAAAACTCAATGCAAGC
ACACCCTGGATGTGGGTAAATGGAGATGCATTCAGCAATTGGTTCAATATTGAAGGAAGT
GGAATGTGTGCCTTCATGCTTCACAAGAGAATAAACAGTACCAATTGTGATAACACAATG
AAATATATATGTGGCAGAGAACCCCGTTGTCCTTAG
>CLEC12A_Felcat
ATGTCTGAAGAGGTTACTTACGCAGACCTCAATTTTCAGGACTCCGGTAGAAAGAAAAGT
ATCCAGGAGTTTGGCACAGTTGGAATCAAAGCACCTGCTGCTACTTCCCATGTGTGGCAT
CAGAGAGCCTTGGCTCTGATTCTCCTATGCCTTCTGCTGCTGATTGGACTAGGAATCTTA
GGAAGCGTATTTTACATAACTTTGAAGAAAGAAATGAGAAAATTGAATAAACTACAAAAT
ATCAAAGAAGAACTTCAGAGAAATGTTTCTGTACAATTGATGCATAGCATGAATAGTTCC
CAGATGATCAGGAACCTATCTCTCACACTGCAAGAAATAGCCACCAAATTATGTCATGAG
CTTTACCAAAGAGAACCAGAGCACAAATGTAAACCTTGCCCAAAGAAGTGGATATGGCAC
GAGGACAGCTGTTACCTAGTAACTAAGAATTATGTAACATGGCAAAAGAATGCCATGTTC
TGTTCTGCTCAAAATGCCAGCCTATTGGTGATTAAGAACAAAAGTGTATTGGAATTTGTA
AAATCCAGGAACTTACGTAAATACTGGCTGGGGTTATCTCCCAGAAAATATTATGCAGAT
TACAAGATAGTGGATGAGACAATTTTCTCCTCTGACTGGTTTGTAGGAAATACAAAGGAC
GTCGATGACACCATGTTTTGTGGATATATAGACACAATATATGTTTCCTATACACTCTGC
TCTGACTCAAAGAATATTATATGTGAGAAGCTGGCTAACCCAGTGAAGATTGAGAACACA
CTAATGAGTGAAATACCATATGAAAAATATGATTAG
>CLEC12B_Felcat
ATGTCTGACGAAGTGACTTACGCGACACTCACGTTTCAGGATTCTGTTGGAGCAAGAAAT
AACCGGGACAGAAATAACCTAAGGAAAAGAGGGTGTCCAGCTCCCTCCCCCATCTGGCGC
CAGGCTGCCCTGAGTCTGTTAACTCTTTGTCTGATGCTGCTGATTGGGCTGGTGACCTTG
GGGATTATGCTTTTGCAGACATCTCATGAAATTAACTCAGATTCAGAGAGATTAAGTCAA
CTGCAAAAAACCATCCACCAACAGCAAGATAACTTCTCCCAGCAGCTGAGCGACTACAGG
AATTTTCCCACCGGGGAGGAGCATCTCAAATCCCAGATCTCCAGTCTATTGAAGCGGCAG
GAACAGATGGCCATCAAGCTCTGCCAAGAGCTGATCATTCGCACTTCAGACCACAAATGC
AATCCTTGCCCTAAAATGTGGCAATGGTACCAAAACAGCTGCTATTATTTTGCAACGAAT
GAGGAAAATACCTGGGTTAACAGTAGAAATAACTGCCTGGACCAGAATTCCACCTTGGTG
AAGATAGAGAGCTTGGAGGAAAAGGATTTTCTCAAGTCACAGCCATTACCCAAGTTTTCT
TTCTTCTGGTTGGGCTTATCATGGGATCCGTCTGGAAAGAGCTGGCTATGGGAGGATGGC
TCCATTCCGTCTCCATCCTTATTCAGCCCTAGAGAATACACCCAGATCAATGGATCCAGA
GGATGTGCCTATTTTCAGAAAGGAAAGATTTATCTTTCCCGCTGCAGTGCTGAAATTTCT
TGGATTTGTGAGAAGACAGCTACATTAGTGAAGATCGAAGATCTGGATTAA
>CLEC1B_Felcat
ATGCAGGATGAAGATGGATATGTCACTTTAAATATTAAAGGTCGAAAACCGGCTCTCACC
TCAGTTGACTCTGCTTCCTCACCTTTGTGGCGTGTGATGGCTTTGATTCTGCTGACCTTG
TGCGTGGGGTTAGTTATTGGGCTGGTGGCTTTGTGGATGATGTCTGCCACAGAGCGAAAC
TACCTACAAGTGGAGAACAAAAATTTCTCAGGCACTCTGCACCGGTTGGCACAGCAGTTC
TGCCAGTATATAATAAAACAATCCGAACAAAAGAGCGGCGTCAGCCATAAATGCAGCCCA
TGTGACCGTAACTGGAGATACTACGGCGATAGTTGCTATGGATTTTTCAGGCACAACTTG
ACGTGGGAAGAGAGTAAACAGTACTGTGTTAACGTGAACGCCACTTTGCTGAAGATCACC
AGCCAGAAAGTCCTGGAATACATGAAGTCTAGGACTGGATTCATTCGTTGGGTTGGACTG
TCCCGCAAGAACACTAATGAGGTCTGGAGGTGGGAAGATGGTTCAGTGCCCTCCAAAGAT
GTGTTTGAGCTTTCTGGAAATGGAGGAGACAATATGAATTGTGCCTATTTTTATAATGGG
AAAATTTACCCCACCTTCTGTAATGACAAACATTACTTAATGTGTGAGAGGAAGGCAGGC
ATGACAAAGGTGGACACACTCCTGTAA
>CLEC9A_Felcat
ATGCAGGAAGAAGGGACATACAACTCACTCCAGTGGGATAATCCAACACCAAGCCCTTAC
CAGAAACATCTGTCTTCCACCAAATGTTCAGGAACATGGTGCCTTCTGGTGGTGATTTCA
TGTATTTTCTGCGTGGGCTCAGTAACAACCTCCGTTTTCCTGGGCATCAAGTTGTTCCAG
GTGTCCACTATTGCAATGAAGCAGCAAGAAAAACTCATCCATCAGGAGAGAACAATGTGG
AATTTCACACGATGGCAGAAAAACCATAACCTTCAGATGAAATACTGTCAAACCTTGATG
CAAAACTCCTTCGTTTCAGCCCATAACTGCAGCCCTTGTCCAAACAACTGGATTCAGAAT
GGTGGAAGTTGCTACCATGTCTTTGAAAACTGGAAAATCTGGCACACCAGTAAAGAGGAC
TGTTTGAAGGAGGGCTCTAATCTTCTACAAATAGACAGCAAAGAGGAAATGGACTTTATC
ACTGGCAGCCTGAGGAAGATCAAAAGTGGCTATGATTACTGGGTGGGACTGTCTCAGGAT
GGTCTCAGCAGATCGTGGCTTTGGCAAGATGGCTCCGCTCCTCCCCCTGACCTGTCACCA
GTAAAGACACTCCAATCAACTAACCAGCTTTGCGGATATCTCAAGGACAAGTCCCTGTCT
TCCGCTAACTGCAGCATTTGGAAATATTTTATCTGTGAGAAGTATGCATTATGA
>CLEC1A_Felcat
ATGCAGGCCAAGTACAGCAGCACAAGGGACATGCTGGATGACGATGGGGACACCGTCGTG
AGTGTGCATTCTCGAGCCTCGTCTCCAAGCCAGCAGCCAGAGGCTGGACGCAAAGGGCAC
CGGCCTCCCTCTTCAGTTTGGCGTCCAGTGGCCCTGACCCTGCTGACTCTGTGTTTGGTG
CTGCTGCTTGGGCTGTTGGCCCTGGGGCTTGTGTTTTTCCAGTTCTACCAGCTTTCCAAC
ACTCAGCAAGACAGCATTTCTGACAAGGAAGAAAGATTGGCGAATCTCTCCCGACAGCTG
CAGTCTCTCCAGACAAAGAACAGGAAGCTTGCAGAAATTCTGCAGCGCGTGGCTGAAAAA
CTGTGTCGTGAGCTCTATAACAAAACTGGAGAACACAGATGCAGCCCTTGTCCAGAAAAA
TGGAAATGGCATGGGGACAAATGCTACCGATTCTGTAGAGACAGCAAGAGTTGGCAAGGC
TGTGAATATTTCTGCATTGCAGAGAACGCCACCATGCTGAAGATAAACACGCAGGAAGTG
CTGGAGTTTGCCATGCCTCAGAGCTACTCTGAGTTTTTCTACTCTTATTGGACAGGGCTA
TCCCGCAATGGCAGCAGACAGGCGTGGCTATGGACCGATGGAACCCCGTATTCCTCTGAA
CTGTTTGAGATTAGAATAGATTTCACCAGCCTAAGAAGCAGGGACTGTGTGACCATCCTC
AATGGGAAGGCTTTCTCAAAGGACTGCAAAGAGTTGAGGCGGTGTGCGTGTGAAAGAAGG
GCTGCAGCAGTGAAGCCTGAGAGCCTCCATTAG
>CLEC7A_Felcat
ATGGAATACCGTTCTGAGGTAGAAAATTTGGATGAAGATGGTTATACTCGTTTAGACTTC
AGCTCTCAAGGCGTCACTGGGAGACATGCGGTCTCAGAGAAAGGAACTTGTGCTACGTCT
CCTTATTGGCGTCCCATTGCCGTGACCTTGGGAATCCTATGCTTGGTAATACTGGTGACA
GCTGTGGTCCTGGGTACCACGGCTATTTGGAGACCCAATTCAGAAAGCAACCCATTGAAG
AATGACAACTTTCCATCAAGAAATAAAGAGAACTACAGTCAACCCACACAATCATCTTTA
GAAGACAGTGTGGCTCCTACCAAGGCTCTCACAACCACAGGAGTTTTTTCCAACTCTTGT
CCTCCTAACTGGATCATACATGAGAACAACTGTTATCTATTTAGGACATCATTAGCTTCC
TGGAATAGCAGTAAAAAACAATGCTCTCAACTGCACTCTAATCTCCTGAAGATAGACAGT
GAAAAAGAACTGGAATTCATAATGAAGCAAGCGTCTTCTCAACCCGATAATTCATTTTGG
ATAGGGCTTTCTCGCCATCATACTGAAGGACCATGGCTCTGGGAGGACGGCTCGAGATTA
TCTTCTGACTTGTTTCAGATCAGAAGCACAGAAATTCAAGAAAACTCATCTCACGATTGC
GTGTGGATTCACCTATCAATAATTTATGACCAACTTTGTAGTTTGCCTTCATACAGTATT
TGTGAGAAGAAGTTGTCAATAAAATGA
>OLR1_Felcat
ATGATTTTTGATGACCTTAAGAGTACGACTATGAAAGACCAACCCGACCAGAAGCCAAAT
GGAGAGAAAGCTAAAGGTCTTTATTTTCTTTCTTCTCGGTGGTGGTGCCCTGCCGCTGTG
CTTCTAGGGGTCCTTTGCTTGGGATTACTGGTGACTCTTATCATGCTGATAATGCAAGTA
TCACAGGTGTCTGGTCTCCTAAAGCAACATCAAGCAAACCTTACCCACCAGGAAATTATA
CTGGAGGGACAGATTTTAGCACAGCAGCAGGCAGAAAAAGCTTCCCAGGAGTCAGAAAAG
GAACTCAAGGAGATGATAAAAAACCTTACCCAGAAGCTGGATGAAAAATCGAAGAAACAG
ATGGAACTTCATCACCAGAACCTGAATCTCCAAGAAGCTCTGAGGGAAGCAGCAAACTTT
TCAGCTCCTTGTCCCCAAGACTGGCTCTGGCATGAAGCAAACTGTTACCTATACTCCTCT
GGCCCATTTAATTGGGAAAAAAGCCAGAACCATTGCTTGTCTTTGGATGCCCACATGCTG
AAAATTAACAGCACAGATGATCTGGAATTCATCCAGCGAGCCAGCGCCCATTCCAGTTTC
CCGTTCTGGATGGGGTTGTCTCTGAGGAAGCCGAGCAGCTCATGGCTCTGGGAGGATGGC
TCTCCTTTGATGCCCCACTTGTTTCGATTCCAGGGATCTCTTTCCCAGAGGTATCCTTCA
GGCACTTGTGCCTATATACAAAGGGGAGGTGTTTTTGCTGACAACTGCATTTTAACTGCA
TTTACTATATGTCAGAAGAAGGCGAATCTAGTGAGGGCACGGTGA
>CLEC2D_Ursarc
ATGCATGAGAGCAATCGACTAGGGAAAGACTTTGTACCAGTTGATTTGCGGCCAACCTCA
AATTACCTGCATCCAAGGAAATATTCTAGTAACATTACCCTGAATGGAGGCTTAATTTTT
CTCGCAGTCATATGTTTGTTACTTATAGTGGTTGGAGTGATTGTGAGTTTGTTAGTAACT
GGAAGAAAACTGCATAAGATATCATCAGAGTGTCTTGAAGCTGCATGCCCAGAAAGCTGG
ATTGGTTTCCAAAGAAAATGTTTCTATTTTTCTGAGGACATCAAGAATTGGACCTTCAGC
CAGAGGTTTTGTGACTCACATGGTGCTGATCTTGTTCAGGTTGAAACCATCCAGGAACTG
AATTTCCTATTGCGGTATAAAGGCCCTTATGACCACTGGATTGGGCTCAGCAGAGAACAA
GGCCAACCATGGAAATGGATAAATGGCACTGAATGGACCAGCTGTTTTCCTATCAGAGGA
GGAGGAGAATGTGCCTATTTAAATGACAAAGGTGCCAGCAGTGCTAGGCATTACACAGAG
AGGAAGTGGATCTGCTCCAGACCAGACACATATGCCCAGACGCAGAGACAAAGCTCTTTC
TGA
>CLEC2D-like*_Ursarc
ATGGATGATGACACGACACTGACGACCTCAGTAGATTCCCAGTCTTCAGATGTTATCACT
TTGAACCTTACTGGAAAGTCACAAGGACCCTCAAAAGGGAATAAAGAGAGACTTTGTATC
TCTAAAATTATCACCACTGTCATCTTCTTCCTGGCGATTTTGATAACTACACTGGCCACA
ATTTTAGCAGTCGAAAAACACAAATCTTCCACTGAACGTATGTCGTGCTTGGATGGCTGG
ATTGGCTACCTGGGAAAGTGCTTCTATTTTTCTGAAAATACAAGAACCTGGGCAGCAAGC
CAGAACTTCTGTGCCTCTCACGCAGCCACTCTTGCTTCTTCAACACCACAAAAGACAATT
GGATTTCTCGAAACGATATTCTGACCATTCTCAATATTGGATTGAGTCGAGAACCAGGAC
AGACCTGGAAGTGGATAGACGGAACCATATACAGTGGTTGGTTTAAAATAATTGGAATTG
GAGAATGCGCCTATCTACACAAAATTGGAATTAGCAGTGCCAATAAGCTTTAA
>CLEC2F_Ursarc
ATGGCTGGAGACATAGTCTATGCTGATGTTAAAATTGATAGGACTTTCTCTTCAGAAAAT
TCATCCTCACTTCAGAAATCTGATCCTCACCATCATGGAATTTTCCTGAAAGTCGGATGT
GCAATGATCGTCATCCTCTGTGTAACAGTAATCGTGCTGAGCGTTTTGGTTATCCAGTTC
AAATCTGCAAGACTTAATACAGTGGAAAATGAATCAAAGGAGAAATTCTGTACTGGGAAA
AATAAATCTGGAGCAATCACCTCAACAGTTTCTTTCAATTTTTCCAGTGCTCATAAATCA
TGCCCCTCTAAAGACTGGAAGCTACATGGGGGAAAATGTTACTGGGTTGCTGAAGATAAG
AAATCTTGGGATGAAAGCAAAAATGACTGTGTCATGAAAAATTCACATCTCATGGTGATT
CAAGACATCATTGATATGAGTTTCCTGTGGAGGTACCTAAATACTTCAGTGTTTTACTGG
ATTGGCTTAAGAATTCCACCTGGAAAGGAATCATGGGCCTGGGTAGACAACAACCCTTTC
GACCCCCATCTCATTTTCTTTCTTTATAGGTTTTCAATAGAAGAAAAACCGATAACCCGG
AGCGTGAAATGTGCCCAGGTGTCTCCTAGTAAGGTAGTCAGAAAAAAGTGTGAGCAAAAT
GATCACTGGATTTGTCAACTGTAA
>CD69_Ursarc
ATGAGTGCTGAAGATTTTCCCGTAACAGAGAACAGCTCCTTGCATCCAGAGGGTGGACAA
CAAAATAATGCCGCCAGCCCTCATTTTGCAGCACAGCATGAAGGGTCCCTTCAAGTTCCT
ATCCCATGTGCTGTTGTGAATGTGGTCCTCATCACTGTTTTAATTATAGCTCTCATCGCC
ATATCAGTGGGCCAATACAATTGTCCAGGCCAATATATATCCCCATTGCCATCAAATAGC
CATGTTTCTTCATGCTCAGATGATTGGATTGGATACCAGAGGAAATGCTACTTTATTTCC
ACTGAAAAGAAGGGCTGGACGCTGGCCCAAAACTTTTGCTATGAACAAGGTGCTACTCTT
GCGTTCATTGATTCTGAAAAGGACATGAGCTTTTTAAAACAATATGTGGGTACAACGAAT
CATTGGATTGGGCTGAAGACTGAAGATGGTCAGACATGGAAATGGTCCAATGGCAAAGAA
TTTAACAACTGGTTCAACCTCACAGGATCTGAGAACTGTGCATTTCTGAATAGTACAGGG
GTCAGCAGCACAGCATGTGGAAAGAATTTATCCTCGATATGTAGCAAACCCACTAAACAA
TGA
>CLEC2B_Ursarc
ATGACACAAAGCCCGCCAATAGCTACTAAGACTGATCACAGGAATCTAGGAACCGATGAA
AACGAACAAGGTATAAGGGACAAGTGTAAGATGACAACTCACACATTTATTTCAATTGCA
TTATCTTTAATTATTCTTCTTCTTCTAATTATTGTATTCGTTTTAGCATTTAGGAGTACT
CAGGATTCCTGCCCAGATGATTGGATTGGTTTCCGAAACAAATGCTATTATTTCTCTGAA
GAAGAAGGGGATTGGAGTTCAAGCAGACACAACTGTGTCACTCAACGTGCTGACCTAACT
GTGATTGACACTAAGAAAGAAATGGAATTTCTTATACGACACAAATGCTCTTCTGATCAC
TGGATTGGGCTGGAGATGACAGAAAACCAACCAGGACGATGGGTAAATGGAACCATATTT
AACAAATTGTTTCCTCTGAGAGGAAATGGAAAATGTGCTTACCTCGATGATGTTGGTGCA
GCAACAGCGAGATGCTACACAGAAAGAAAATGGATTTGCAGTAGGAAAATGCACTAA
>CLEC2A*_Ursarc
ATGACCACCCTAGAGTGGCATGATGGCAGGCATGATAACTGGATACAAAGGACAATTTGC
AAGTTGAAAAATTGCTGGATAATATACCTTTGTATGTGCATCATACTTCTCACACTGGTC
ATTCCTGTAATAGTAGTAATTTCAAAATGTCCCCAAACTATGGAATGTTCAGGCGAATGG
ATTGGAATAAGAAAGAAGTGTTTCTATTTTTCCAGGGATACCAAAAATTGGACAGCCAGT
AAAAGATTTTGCAGTTCACAGGGATCAGAACTTGCTCATATTGATACACAAGAGGATATG
GAGTTTTTGAGGAGACATACAGGAACTTTTATGCACTGGATTGGATTGAACAGGAAACAA
GGAGAGTCTTGGAAATGGACAAATGCCACCACATTCAGTCCTTGGTTTGAAATTAGTGGG
AATGGATCCTTTGCTTTTCTGAATGCTGACGGAGTCCATAGTTCTAGGGGATTTATTGAT
ATCAAGTGGATTTGCAGCAAACCTAAATTTTAA
>CLEC2M_Ursarc
ATGGAGGGAGATGGGATTGAGAGAAGGGATGGGATGGAGGCTGTGGAGGAGAAGGTCAAG
AGGCCAGGTATAGTAACGAAGAAAATGCTAGTCATGTCAAGTATGATATGTGGAGGCATC
GCTTTTCTTCTTTGGGCAATGTTAGGATTTCCTAGAAATTTTAAAAATCCAAGGATATTT
AAAGACAATACACGCTCTGAGGATGAAACCGTATGTCCACAAGGCTGGAACCAAATTAAT
AATAATTGCTTCTTTCAGTCTGAACATGGAAAAGCTTGGAGAGATGGCCAAGCAAACTGC
ATAGCCTATCGTGGATCTCTGGCCATATTCAACTCCAAGAATGAAGTGGAATCTTTGATG
CCCGATCTGGGACCCTCTTCATATTGGATTGGACTAAAGAAGCCAAATGCAAGTGCACCT
TGGATGTGGGCAGATGGAGATGCATTTGACAATTGGTTTAATATTGAAAGAAATGGAACG
TGTGCCTTCATGCTTAAGAAGGGCATAAGCAGTGCCGGTTGTGATGATGCAGTAAAATAT
ATATGCAGCAGAGAATCCCTTTGTCCTTAA
>CLEC12A_Ursarc
ATGTCTGAAGAAGTTATGTATGCAGACCTAAAATTTCAGGACTCCAGTAAAGGGGAAAAT
ATCCATGAGTTTGACACAGTTGGGATAAAAGCACCACCTGCTCCTTCCCGCGGATGGCGT
CAGAGAGCCTTGGCCCTGACTTTTCTATGCCTTCTGCTGCTGATTGGACTAGGAGTCTTA
GGAATCATATTTTACACAACTTTGAAGATAGAAATGGGAAAATTGAATAAACTACAAAAT
TTCAAAGAAGAACTTCAGAGAAATGTTTCTCTACAACTGATACATAACATGAATAGTTCC
AAGATGATCAGGGACCTGTCAATCACACTGCAAGAAATAGCCACCAAATTATGTCATGAG
CTCTATAAAAGAGAACCAGAGCACAAATGTAAACCTTGTCCAGAGACATGGATGTGGCAT
GAGGACAACTGTTACATACTAATTGACAATTATGAAACATGGCAAGAGAGTGTCATGTTC
TGTTCTGCTCAAAATGCCAGTCTGCTGACGATTAAGAACAAAAGCGTATTGGAATTTATA
AAATCCAAGAGGTTACGTAAATACTGGCTGGGATTACTTACCAGAAAATATCAAAAAAAT
TACCAGAGACTGGATGAGACAATTTTCTCCTCCGACTGGCTTCTAAGAAACACAAATGAT
GTAAATGATAGGATGCATTGTGGCTACGTAGACTCAATGTATGTTTACTATACAGACTGT
ACTTCCACAATGAATTTTATGTGCGAGAAGCTGGCTAATCCAGTGAAGATTGAAAGCACA
CTAATGAATGAAATACCAGATGGAAAATACAGTTAG
>CLEC12B_Ursarc
ATGTCTGAAGAAGCGACTTACGCGACACTCATGTTTCAGGATTCTGTTGGAGAGAGAAAT
AACCGCGAAAGAAATGACCTAAGGAAAAGAGGGTATCCAGCATCTTCCCCCACCTGGCGT
CAGGCTGCCCTGAGTCTGTTAACTCTTTGTCTGATGCTGTTGATTGGGCTGGTGACCTTG
GGGATTATGTTTTTGCAGACATCTAATGAAATTAACTCAGATTCAGAGAAATTAAGTCAA
CTTCAAAAAATCATCCACCACCAGCAGGATAATTTATCTGAGCAGCTGAGCATCTACAGA
AACTTTCCCACCGAGGAGGAGTTTCTCAAATCACAGATCGCCGGTCTATTGAAGAGGCAG
GGACAAATGGCCATCAAACTCTGCCAGGAGCTAATCATTCACACTTCAGACCACAGATGT
AATCCTTGTCCTAAGATGTGGCAATGGTACCAAAACAGCTGCTATTATTTTGCAACCGAT
GAGGAGAAGACCTGGACTAACAGTAGGAAAAACTGCATGGACAGGAACTCCACCTTGGTG
AAGATAGATAGCTTGGAGGAAAAGGATTTTCTGAAGTCACAGCCATTACCCACATTCTCT
TTCTTCTGGTTGGGCTTATCATGGGACCCATCTGGAAGGAGCTGGCTCTGGGAGGATGGT
TCTGGTCCCTCTCCATCCTTATTCAGCGCTAAAGAGTATGCCCAGCTCAATGGATCCAAA
GGATGTGCTTATTTTCAAAAAGGAAATATTTATATTTCCCGCTGCAGTGCTGAAATTTCT
TGGATTTGTGAGAAGACAGCTGCGTTGGTGAAGATTGAAGATTTGGATTAA
>CLEC1B_Ursarc
ATGGCTCCTCCTTACCAGAGAGAGGGGGGTCACGGACGGGCAGACATTGAAATCTATAAG
AGTGGACGCTACAATTTTGCGAAGTCATTGAACCCTGAGCTCACTTGCAGTCCAAGGGGA
GCCATGCTGGACGAAGATGGATATATCACCTTAAATGTTAAAAATCGAAAGCCAGCTCTC
ACCTCAGTTGACCCTGCTTCCTCGCCTCTGTGGCGTGTGACGGCTTTGATTCTGCTGATC
TTGTGCACGGGCTTAGTTGTTGGGCTGGTGGCTCTGGGGGTCATGTCCGTCACAGAGCAA
AACTACCAACAAGTAGAGAATAAAAATGCCTCAGGAACTCTGCACCAATTGGCAAAGAAG
TTCTGCCAATATTTAATAAAACAGTTGGAACAAAAGAACATTGTCAGCCATAAATGCAGC
CCATGTGACAGAAATTGGAGATATTATGGCGATAGTTGCTATGGATTCTTCAGGCGCAAC
TTGACGTGGGAAGAGAGCAAGCAGTTCTGTATTAGCATGAACTCTACTTTGCTGAAGATC
GCCAGCCAGAGCGTTCTGGAATACATGAAGTCCAGGACTGGATTAATTCGTTGGGTTGGA
TTGTCACGCAAGAACCCTAATGAGATCTGGATGTGGGAAGATGGCTCCGTGCCCTCCAAA
AATGTGTTTGAGCTTTCTGGAAATGAAAGAGAAAATATGAATTGTGCTTATTTTTATGAT
GGGAAAATTTACCCTACTTTCTGTAAGAACAAGCATCATTTGACCTGTGAGAGGAAGGCA
GGCATGGTAAATGTGGACACACTACTTTAA
>CLEC9A_Ursarc
ATGCAGGAGGAAGAAACATACGCCTCTCTTCAGTGGGATAATCCAACACCAAGCCCTTAC
CAGAAATATCTGTCTTCCACCAAGTTTTCAGGATCATGGTGTCTGGTGATGGTGATTTCA
TGTATTCTCTGCGTGGGCTCAGTAACAACCTCCATTTTCTTGGGGATCAAGTTGTTCCAG
GTGTCCACTATTGCAATAAAGCAGCAAGAAAAACTCATCCATCAGGACAGAGCACTATCG
AATTTCACACGATGGAAGAAAAACCATAACCTTCAGATGAAATATTGCCAAACCTTGATG
CAAAACTCTTTCAGTTCAGTCCATAACTGCAACCCTTGTCCAGACAACTGGATTCAGAAC
GGAGGAAGTTGTTATCGTGTCTTTGAAAACTGGAAATTTTGGAACACCAGTAAAGAGGAC
TGTTTGAAGGAGGGTTCTAATCTTCTACAAATAGACAGCAAAGAAGAAATGGAATTTATC
ACTGGCATCCTGAGGAAGGTCCGAAGAGGCTATGATTACTGGGTGNGACAGGATGGACTC
AGCAGACCTTGGCTTTGGGAAGATGGCTCCTCTCCTTCCCCTGACCTATTGCCAATACAG
ACATTCCAATCAACCGACCAGCTCTGTGGATATCTCAACGACAAGCTCCTTTCTTCTGCT
AACTGCAACATTTGGAAATATTTTATCTGTGAGAAGTATGCATTAAAATCCTCTATCTGA

>CLEC1A_Ursarc
ATGCAGGCCAAGTACAGCAGCACAAGGGACATGCTGGACTTCGATGGGGACACCCTCAGG
AGTGTGCAGTCTCGAACCTCCTCTACAACCCAGCGGCCAGAGGCTGGGCACACAGGGCGC
CGGCCTCCCTCTTCAGTTTGGCGTCCAGTGGCCCTGACCCTGCTGACTTTGTGTTTGGTG
CTGCTGATTGGCCTGTTAGCCCTGGGGCTTGTGTTTTTTCAGTTCTACCAGCTTTCCAAT
ACTCAGCAAGACAGCATTTCTCACAAGGAAGAAAGATTGGGGAATCTCTCCCGACAGCTG
CAATCTCTCCAAACCAAGCACAGGAAGCTTGCGGAAACCCTGCAGCGCGTGGCTGAAAAC
CTGTGTCGTGAACTCTATAACAAAAGTGGAGAGCACAGATGCAGCCCTTGTCCAGAAGAA
TGGAAGTGGCATGGGGACAAATGCTACCGATTCTGTAAAGAGAGCAAGAGTTGGCAGGGC
TGTGAGTATTTCTGCATTGCTGAGAATGCGACCATGCTGAAGATAAACACACAAGAAGTG
CTGGAGTTTGCCATGCCTCAGAGCTACTCTGAGTTTTTCTACTCTTATTGGACAGGGCTA
TCTCGCAACGGCAGTGGCAAAGCCTGGCTGTGGACCGACGGAGCCCCTTACTCCTCTGAA
CTGTTTGAGATTGTAATAGATTTTACCAGCCTACGAAGCAGGGACTGTGTGACCATCCTC
AATGGAAAGGCTTTCTCGAAGGACTGTAAAGAGTTGAGGCGGTGTGCATGTGAAAGAAGG
GCGGCCACAGTGAAGCCTGAGAGCCTCCATTAG
>CLEC7A_Ursarc
ATGGAATCCCGTTCTGAGGTAGAAAATTTGGATGAAGATGGTTATACTCAATTAGACTTC
CACTCTCAAGGCATCACTGGGAGACCTGTGATCGTAAAGAAAGTAACTTGGGCTACATCT
CCTCGTTGGCGTCCCATTGCTGTGACTTTGGGAATCCTATGCTTGTTAATACTGGTGATA
GCTGTGGTCCTGGGTACCATGGGAGCTTTTTCCAGCTCTTGTCCTCCTAATTGGATCATA
CATAAGAACAACTGTTATCTATTTAGCACATCATTAGCTTCCTGGAATAGAAGTAAAAGA
CAATGCTCTCAACTGCACTCTAACCTCCTGAAGATAGACAGTGCAGAAGAACTGGACTTT
ATAGTAAGGCAAATGTCTTCTCGACCTGATAATTCATTCTGGATAGGACTTTCTCGCCAG
CAGACTGAAGGACCATGGCTCTGGGAGGATGGCTCAGTGTTCTCCTCTAACTTGTTTCAA
ATCAGAAGCACAGAAGCCCAAGAAAACTCATCTCACAATTGTGTGTGGATTCACCTGTCA
ATAATTTATGACCAACTTTGTAGTGTGCCCTCATACAGTATTTGTGAGAAGAAATTGTCA
ATAAAATGA
>OLR1_Ursarc
ATGAATTTGGAAATGACTTCTGATGACTTCAAGAGCAAGACTATGAAGGATCAACCTGAT
CAGAAGCCAAATGGAAAGAAAGCTAAAGGTCTTCGTCTTCTTTCTTCTCGGTGGTGGTGC
CCTACTGCTGTGACCCTAGGGATCCTTTGCTTGGGATTACTGGTAATTCTTATAATGCTG
ACAATGCAATTATCACAGGTGTCTGATCTCCTAAAGCGACAGCAAGCAAACCTTACTAAC
CAGGAAATTATACTGGAGGGACAGATCTCAGCACAGCAGCAGGCAGAACAAGCTTCCCAG
GAGTCAGAAAGGGAACTCAAAGAAACAATAGAAACCCTTACCCAGAAGCTAGATGAAAAT
TCCAAAAAACAGATGGAACTTCATCAGCAGACCCTGAATCTCCAAGAAGCTCTAAGGAAA
GCAGCAAACTTCTCAGGTCCTTGTCCCCAAGACTGGCTCTGGCATGAAGAAACCTGTTAC
CTATTTTCCTCTGGCCCATTTAATTGGGAAAGAAGCCAGGAGAACTGCTTGTCTTTGGAT
GCCCAGATGCTGAAAATTAATAGCACAGATGATCTGGAATTCATCCAGCAAGCAAGTGCC
CATTCCAATTTCCCGTTCTGGATGGGGTTGTCTCTGAGGAAACCCAGCAGCTCATGGCTC
TGGGAGGACGGCTCTCCTTTGATGCCCCACTTGTTTAGACTCCAGGGTCCAGTTTCCCAC
GTCTATCCTTCGGGCAGTTGTGCGTATATACAAAGGGGAGCTGTTTTTGCTGACAACTGC
ATTTTAACTGCATTCAGCATATGTCAGAAGAAGGCGAATCTATTGAGAGCACAGTGA
>CLEC2D_Zalcal
ATGCATGATAGCAATCGACTGGAGAGAAATATTTTACCAGTTGCATGGCTGGGAACCTCA
AATTACCAGCATCCAAGAAAGCATTCTATTACCATTACCCTGAATCAAGTCTTGGTTTTA
TCCACAGTCATATGTCTGTTATTTATATTGCTTGGTATAATTATGAGTTTGTTAGTAACT
GGAAGAAAATTGCATCAGATATCATCAGAGTGTTTTGAAGCCGCATGCCCAGAAGCCTGG
ATTGGTTTCCAAAGAAAGTGTTTCTATTTTTCTGATGACATCAAGAATTGGACATTCAGC
CAGAGGTTTTGTGACTCACATGGTGCTGATCTTGTTCAGGTTGAAACTATCCAGGAACTG
AATTTCCTATTGAGGTATAAAGGCCCTTATGACCACTGGATTGGGCTCAGCAGAGAACAA
GGCCAACCATGGAAATGGATAAATGGCACTGAATGGACCAGCTGTTTTCCTATCAGAGGA
GGAGGAGAATGTGCCTATTTGAATGACAAAGGTGCCAGTAGTGCTAGGCATTACACGGAG
AGGAAGTGGATCTGTTCCAAACCATACGCATATGCCCAGACGCAGAGACAAAGCTCTATC
TGA
>CLEC2D-like_Zalcal
ATGGATGATGACACAACACTGACAAACTCAGTAGATTCCCAGTCTTCAGGAGATGTTATC
ACTTTCAACCTTACTGGAAAGTCACAAGAACCCTCAAAAAGGCATAAAAAGAGACTTTGT
ATCTCTAAAATTATCACCACTGTCATCTTCTTCCTGGTGATTTTGATAACTACACTGGCC
TCAATTTTATCAGTCAAAAAAGACAAATCTTCCACTGAATGTATGCCATGCTTGAATGGC
TGGATTGGTTACCTGGGAAAGTGCTTCTATTTTTCTGAAAATACAAGAACCTGGGCAGCA
AGCCAGAACTTCTGTGCGTCTCATGCAGCCACTCTTGCTGTCTTCAACACCACAAAAGAA
CTGGATTTCCTGAAACGATATTCTGACCATTCTCAATATTGGATTGGACTGGGTCGAGAA
CCAGGACAGACCTGGAAATGGATAGATGGAACCATATACAGTGGTTGGTTTAAAATAATT
GGAATCGGAGAATGCGCCTATCTACACAAAATTGGGATTAGCAGTGCCAGTAAGCTTTAA

>CLEC2F_Zalcal
ATGATCATCATTCTCTTTGTAACAGTAATTGTGCTGAGCATTTTGGTTACCCAGTTCAAA
TCTGCAAGACATAATACAGTGGAAAATGAATCAAAAGAGAAATTCTGTACTGGGAAAAAT
AAACCTAGAAAAATCACCTCAACAGTTTCTTTCAATTTTTCCACTGTTCATAAATCATGC
CCCTCTAAAGACTGGAAGCTACATGGGGGAAAATGTTACTGGATTGGTGAAGATAAGAAA
TCTTGGGATGAAAGCAAAAATGACTGTGCCATGAAAAATTCACATCTCATGGTGATTCAA
GACTTCACTGATATGAGTTTTCTGTGGCGGTACCTAAATACTTCAGTGTTTTACTGGATT
GGCTTAACTATTCCACCTGGAGGGCAATCATGGACCTGGGTAGACAACAACCCTTTCGAC
TCCCGTCTCATTTTCTTTCCTTATAGGTTTTCAATAGAGGAAAAACGGATAACCCGGAGC
AAGAAATGTGCCCAGGCGTCTCCTAGTAAGGTAGCCAGACAAAACTGTGAGCAAAATGAT
CAATGGATTTGTCAGCTCTAA
>CD69_Zalcal 
ATGAATTCTGAAGATTGTTCCATAACAGAGAACAGCTCCTTGCGTCCAGAGGGTGGACAA
CAAAGTAATGCCGCCAGCCCTCGTTTTGCAATGCAGCATGAAGGGTCCCTTCAAGTTCCT
ATCCCATGTGCTGTCGTGAATGTGGTCCTCATCACTGTTTTAATCATAGCTCTCATCGCT
ATATCAGTGGGCCAATACAATTGTCCAGGCCAATATATGTCCCCATTGCCATCAAATAGC
CATGTTTCTTCATGCTCCGATGATTGGATTGGATACCAGAAGAAATGTTATTTTATTTCC
ACTGAAAAGAGGGGTTGGACGCCGGCCCAAAACTTTTGCTATGAACAGGGTGCTACTCTT
GCGTTCATTGATTCTGAAAAGGACATGAGCTTTTTAAAACAATATGTGGGTATAACTAAT
CATTGGATTGGGCTGAAAACTGAAGATGGTCAGACATGGAAATGGTCAGATGGCAAAGAA
TTTAACAACTGGTTCAGCCTCCCAGGATCTGAGAACTGTGCATTTCTGAATAGTACAGGG
GTCAGCAGCACAGCATGTGGAAAGAATTTATATTCGATATGTAGCAAACCCGCTAAATAA

>CLEC2B_Zalcal
ATGACACAAAGCCCCCAGATAGCCACCCAGACTGATCACAGGAATCAAGGAACCAATGAA
AAGAAACAAGGTGTAAAGGACAAGTGTAAGATGACAACTTGCAGGTGTGTTACATTTGCA
TCTTTAATTATTAATATTATTCTAATTATTTTATTAGCATTTAGGAGTACTCAGGATTCC
TGCCCAGATGATTGGATTAGTTTCCAAAACAAATGCTATTATTTCTCTAAAGAAGAAGGG
GATTGGAATTCAAGTAGACACAACTGTGTCACTCAACGTGCTGACCTAACTATGATTGAC
ACTGAGGAAGAAATGGCATTTCTTAAGCGATACAAATGCACTTCTGATCATTGGATTGGG
CTGGAGATGACAGAAAATCAAGCAGGACGATGGGTAAATGGAACCATATTTAACAAATGG
TTTTCTGTGAGAGGAAATGAAAAATGTGCTTACCTAGATGATGATGGTGCAGCAACAGCT
AGATGCTACACGGAAAGAAAATGGATTTGCAGGAGGAAAATGCACTAA
>CLEC2M*_Zalcal
ATGGAGAGCGAAGGGATTGAGAACAGGGATGGGATGGAGGCTGTGGATCAGAATGTCAAG
AGGCCAGGTATAGTAACGAAGAAAATGCTAGTCATGTCAAGTATGATATGTGGAGGCATC
GCTTTTCTTCTTTGGGCAATGTTAGGATTTCCTAGAAAATTTAAAAATCCAAGGATATTT
AAAGACAATACATGCCCTGAGGATGAAACTATATGTCCACAAGGCTGGAACCAAATCAAT
AATAATTGCTTCTTTCAATCTGAACATGAAAAATCTTGGCTAGATGGCCAAGCAAACTGT
ATAGCCTATCGTGGATCTCTGGCCATATTCAACTCTGAGAATGAAGTGGGAATCTTTGAT
GCGCTATCTGGGACCTTCTTCATATTGGATTGGACTAAAGAAGCCAAATGCAAGCGCACC
CTGGATGTGGGCAAATGGAGATGCATTCAATAATTGGTTTAATATTGAAGGAAATGGAAC
GTGTGCCTTCATGTTTAAGAAGGGCATAAGCAGTGCCAGTTGTGATGATGCAATAAATTA
TATATGCAGCAGAGAATCCCTTTGTCCTTAA
>CLEC12A_Zalcal
ATGTCTGAAGAGGTTACTTATGCAGATATAAAATTTCAGGACTCCAGTAAAAGAGAAAAC
ATCCATGAGTTTGACACAGTTGGGATAAAAGCACCACCTGCTCCTTCCCATGGATGGCGC
CAGAGAACCTTGGCTCTGACTCTACTATGCCTTCTGCTGCTGATTGGACTAGGAGTCTTA
GGAAGCTTTTTTTACACAACTTTGAAGATAGAAATGGGAAAATTAAATAAACTACAAAAT
TTCAAAGAAGAACTTCAGAGAAACGTTTCTCTACAACTGATACATAACATGAATAATTCC
AAGATGATCATGGACCTGTCGAACACACTGCAAGAAATAGCCACCAGATTATGTCATGAG
CTCTATAAAAGAGAACCAGAGCACAAATGTAAACCTTGTCCAAAGACATGGATGTGGCAT
GAGGACAGCTGTTACATACTAATTGACAATTATGAAACATGGCAAGAGAGTGTCATGTTC
TGTTCTGCTCAAAATGCCAGCCTGCTGACAATTAAGAACAAAAGTGTATTGGAATTTATA
AAATCCAAGAGGTTACGTAGATACTGGCTGGGATTATCTACCCAAAAATATCAAAGAAGT
TACCAGGAACTGGATGAGACAATTATCTCTTCCAATTGGATTACAAGAAACAGAAATGTT
GTAAATGGTAGGATGCATTGTGGGTATATAGACACAGTATATGTTTACTATACAGACTGT
AGTTTTCCAATGCGTTTTATATGCCAGAAGCTGGCTGATCCAGTGAAGATTGAGAGTGAA
ATACCAGATGGAAAATATAGTTAG
>CLEC12B_Zalcal
ATGTCTGAAGAAGTGACTTATGCGACACTCGTATTTCAGGATTCTGTTGGAGAGAGAAAT
AACCGCGATAGAAATAACCTAAGGAAAAGAGGGTATCCAGCTCTTTCACCCACCTGGCGC
CAGGCTGCCCTGAGTTTGCTAACTCTTTGTCTGATGCTACTGATTGGGCTGGTGACCTTG
GGGATTATGTTTTTGCAGACATCTAATGAAATTAACTCAGATGCAGAGAAATTAAATCTA
CTTCAAAAAATCATCCACCAACAGCAGGATAACTTATCCGAGCAGCTGAACAGCTACAGA
AACTTTCCCACCGAGGAGGAGTTTCTCAAATCACAGATCTCCAGTCTGCTGAAGAGGCAG
GGACAAATGGCCATCAAACTCTGCCAGGAGCTAATCATTCACACTTCAGACCACAGATGT
AAACCTTGTCCTAAGATGTGGCAGTGGTCCCAAAACAGCTGCTATTATTTTGCAACAAAT
GAGGAGAAGACCTGGACTGACAGTAGGAAAAACTGCATGGACAGGAACTCCACTTTGGTG
AAGATAGATAGTTTGGAGGAAAAGGATTTTCTGAAGTCACAGCCATTACCCACGTTCTCT
TTCTTCTGGCTGGGCTTATCCTGGGACCCATCTGGAAGGAGCTGCCTATGGGAGGATGGC
TCTGGCCCTTCTCCATCCTTATTCAGCACTAAAGAGTATGCTCAGATCAATGGATCCAAA
GGATGTGCCTATTTTCAAAAAGGAAATATTTATATTTCCCGCTGCAGTGCTGAAATTTCT
TGGATTTGTGAGAAGACAGCTGCGTTAGTGAAGATTGAAGATTTGGATTAA
>CLEC1B_Zalcal
ATGCGTGGACATGACAATTCTCCTAAGTCATCGAACCCTGAGCTCACTTGCAGTCCGAGG
GAAGCCATGCTGGACGAAGATGGATACATCACCTTAAATATTAAAAATCGAAAGCCAGCT
CTCACCTCAGTTGACCCTGCTTCCTCACCTCTGTGGCGTGTGATGGCTTTGATTCTGCTG
ATCTTGTGCATGGTGTTAGTTGTTGGGCTGGTGGCTCTGGGGATAATGTCCGTCACAGAG
CAAAATTACCAAGTGGAGAATAATAATGTCTCAGGAACTCTGCACCAAGTAGCAAAGAAG
TTCTGCCAATATTTAATAAAACAATTGGAACAAAAGAGCAGTGTCAGCCATAAATGCAGC
CCATGTGACAGAAACTGGAGATATTATGAAGATAGTTGCTATGGATTCTTCAGGCGCAAC
TTGACATGGGAAGAGAGTAAGCAGTTCTGTATTAACATGAACGCTACTTTGCTGAAGATC
GCCAGCCAGAACGTTCTGGAATACATGAAGTCCAGGACTGGATTAATTCGTTGGGTTGGA
TTGTCCCGCAAGAACCCTAATGAAGTCTGGATGTGGGAAGATGGCTCTGTGCCCTCCAAA
AATGTGTTTGAGCTTTCTGGAAATGAAAGAGAAAATATGAACTGTGCTTATTTTTATGAT
GGGAAAATCTACCCGACCTTCTGTAAGAACAAACATCATTTGACGTGTGAGAGGAAGGCA
GGCATGGTGAATGTGGACACACTACTTTAA
>CLEC9A_Zalcal
ATGCAGGAGGAAGAAACATACACCTCTCTTCAGTGGGATGATCCAACACCAAGCCCTTAC
CAGAAACATCTGTCTTCCACCAAATATTCAGGAGCATGGTGTCTGGTGATGGTGATTTCA
TGTATTCTCTGCGTGGGCTCAGTAACAACTTCTGTTTTCTTGGGGATCAAGTTGTTCCAG
GTATCCACTATTGCAATGAAGCAGCAAGAAAAACTCATCCATCAGAACAGAGCACTGTTG
AATTTCACACAATGGAAGAGAAACCATGACCTTCAGATGAAGTATTGCCAAAACTTGATG
CAAAACTCTTTCAGTTCAGCCCATAACTGCAACCCTTGTCCAGACAACTGGATTCAGAAT
GGCGGAAGTTGTTACCATGTCTTTGAAAACTGGAAATTCTGGCACACCAGTAAAGAGGAC
TGTTTGAAGGAGGGTTCTAATCTTCTACAAATAGACAGCAAAGAAGAAATGGACTTTATC
ACCGGCAGCCTGAGGACGGTCAAAAGAGGCTATGATTACTGGGTGGGGCTGTCTCAGGAT
GGACTCAGCAGAGCTTGGCTTTGGGAAGATGGCTCCTCTCCTTCCCCTCACCTATCACCA
ATACAGACACTCCAATCAACTGACCAGCTCTGTGGATATCTCAAGGACAATTTCCTTTCT
TCTGCTAACTGCAGCATTTGGAAATTTTTTATCTGTGAGAAGTATGCATTAAGATCCTCT
ATCTGA
>CLEC1A_Zalcal
ATGCAGGCCAAGTACAGCAGCACAAGGGACATGCTGGACTTTGATGGGGATACCATCAGG
AGTGTGCAATCTCGAACCTCTTCTACAACCCAGCGGCCAGAGGCTGGGCACACAGAGCGC
CGGCCTCCCTCTTCAGTTTGGCGTCCAGTGGCCCTGACCCTGCTGACTTTGTGTTTGGTG
CTGCTGATTGGCCTGTTAGCCCTGGGGCTTGTGTTTTTTCAGTTCTATCACCTTTCCAAT
ACTCAGCAAGACAGCCTTTCTCACAAGGAAGAAAGATTGGGGAATCTCTCCCGACAGCTG
CAGTCTCTCCAAACCAAGAACAGGAAGCTTGCAGAAATCCTACAGCGCGTGGCCGAAAAA
CTGTGTCGAGAGCTCTATAACAAAAGTGGAGAACACAGATGCAGCCCTTGTCCAGAAGAA
TGGAAGTGGCATGGGGACAAATGCTACCGATTCTGTAGAGAGAGCAAGAATTGGCAGGGC
TGTGACTATTTCTGCATCGCTGAGAACGCGACCATGCTGAAGATAAACACACCAGAAGTG
CTGGAGTTTGCCATGCCTCAGAGCTACTCTGAGTTTTTCTACTCTTATTGGACAGGGCTC
TCTCGCAACGGCAGTGGCAAAGCCTGGCTGTGGACTGATGGAGCCCCGTACTCTCCTGAA
CTGTTTGAGATTATAATAGATTTTACAAGCCTAAGAAGCAGGGACTGTGTGACCATCCTC
AATGGAAAGGCTTTTTCGAAGGACTGCAAAGAGTTGAGGCGGTGTGCATGTGAAAGAAAG
GCGGCCACGGTGAAGCCCGAGAGCCTCCATTAG
>CLEC7A_Zalcal
ATGGATTCCCGTTCTGAGGTAGAAAATTTGGATGAAGATGGTTATACTCAATTAGACTTC
CGCTCTCAAGGCATCACTGGGAGACCTGTGGTCTTAGAGAAAGCAACTTCTGCTACATCT
CCTCATTGGCGTCCCATTGCTGTGACTTTGGGAATCCTATGCTTGCTAATACTGGTGATA
GCTGTGATCCTGGGTACCAGGGCTATTTGGAGATCCAATTCAGGGAGCAACCCATTGAAG
AATGACAGCTTCCCATCAAGAAATAAAGAGAACCACAGTCAACCCACACAATCATCTTTA
GAAGACCATGTGGCTCCTACCAAGGCTCTCATAACCACAGGAGCTTTTTCCAGCTCTTGT
CCTCCTAATTGGATCATACATAAAAACAACTGTTATCTATTTAGCACATCATTAGCTTCC
TGGAATAGAAGTAAAAGACAGTGCTCTCAACTGCATTCTAACCTCCTGAAGATAGACAGT
GCAGAAGAACTGGAATTTATAGTAAGGCAAATGTCTTCTCAACCTGATAATTCATTCTGG
ATAGGGCTTTCTCGCCATCAGACTGAAGGACCATGGCTCTGGGAGGATGGCTCAACGTTC
TCTTCTAACTTGTTTCAAATCAGAAGCACAGAAACCCAAGAAAACTCATCTCACAGTTGT
GTGTGGATTCACCTGTCAATAATTTACGATCAACTTTGTAGTGTGCCCTCATACAGTATT
TGTGAGAAGAAGTTGTCAGTAAAATGA
>OLR1_Zalcal
ATGAATTTGGAAATGACTTTTGATGACTTCAAGAGCAAGACTATGAAGGATCAACCTGAT
CAGAAGCCAAATAGAAAGAAAGCTAAAGGTCCTCATTTTCTTTCTTCTCGGTGGTGGTGC
CCTACTGCTGTGACCCTGGGGATCCTTTGCTTGGGATTACTGGTAACTCTTATAATGCTA
ACAATGCAACTATCACAGGTTTCTGATCTTCTAAAGCAACAGCAAGAAAACCTTACTAAC
CAGGAAATTATACTGGAGGGACAGATCTTAGCACAGAAGCAGGCAGAAAAAGCTTCCCAG
GAGTCTGAAAGGGAACTCAAAGAAACGATAGAAACCCTTAACCAGAAGATGGATGAAAAT
TCCAAAAAACAGATGGAACTTCATCATCAGAACCTGAATCTCCAAGAAGCTCTGAGGAAA
GCAGCAAACTTTTCAGGTCCTTGTCCCCAAGACTGGCTCTGGCATGAAGAAAACTGTTAC
CTATTTTCCTCTGGCCCATTTAATTGGGAAAAAAGCCAGGAGAACTGTTTGTCTTTGGAT
GCCCAGATGCTGAAAATTAATAGCACAGATGATCTGGAATTCGTCCGGCAAACAAGTGCC
CATTCCAATTTCCCATTCTGGATGGGGTTGTCTCTGAGGAAACCCAGCAGCGCGTGGCTC
TGGGAGGACGGCTCTCCTTTGAGGCCCCACTTGTTTAGACTCCAGGGTCCTGTTTCCCAG
AACTATCCTTCAGGTAGTTGTGCATATATACAAAGGGGAGCTGTTTTTGCTGACAACTGC
ATTTTAAGTGCATTCAGTATATGTCAGAAGAAGGCGAATCTACTGAGAGCAGAGTGA
>CLEC2D_Mirang
ATGCATGATAGCAATCGACTGGAGAAAAATTTTATAACAGTTGACTTGCTGGCAACCTCA
AATTACCAGCATCCAAGGAAGCATTCTATTACTGCTACCCCGAATCAAGTCTTGGTTTTA
TCCACAGTCATATGTCTGATATTTATATTGCTTGGTATAATTATGAGTTTGTTAGTAACT
GGAAGAAAATTGCATCAGATATCATCAGAGTGTTTTGAAGCTGCATGCCCAGAAACCTGG
ATTGGTTTCCAAAGAAAGTGTTTCTATTTTTCTGATGACATCAAGAATTGGACATTCAGC
CAGAGGTTTTGTGATTCACATGGTGCTGATCTTGTTCAGGTTGAAACCATCCAGGAACTG
AATTTCCTATTGAGGTATAAAGGCCCTTATGACCACTGGATTGGTCTCAGCAGAGAACAA
GGCCAACCATGGAAATGGATAAATGGCACTGAATGGACCAGCTGTTTTCCTATCAGAGGA
GGAGGAGAATGTGCCTATTTGAATGACAAAGGTGCCAGTAGCGCGAGGCATTACACGGAG
AGGAAGTGGATCTGTTCCAAACCAGACACATATGCCCATACGCAGAGACAAAGCTCTATC
TGA
>CLEC2D-like*_Mirang
ATGGATGATGAAACAACACTGACGAACTCAGTAGATTCCCAGTCTTCAGGAGATGTTATC
ACTTTCGACCTTACTGGAAAGTCACAAGGACCCTCAAAAAGGAATAAAAAGAGACTTTGT
ATCTCTAAAATTATCACCACTGTCATCTTCTTCCTGGTGATTTTGATAACTACACTGGCC
ACAATTTTAGCAGTCGAAAAACACAAATCTTCCACTGAACGTATGCCATGGTTGAATGGC
TGGATTGGTTACCTGGGAAAGTGTTGCTATTTTTCTGAAAATACAAGAACCTGGGCAGCA
AGCCAGAACTTCTGTGCATCTCATGCAGCCACTCTTGCTGTCTTCAACACCACAAAAGAA
CTGGATTTCCTGAAACGATATTCTGACCATTCTCAATATTGGATTGGACTGAGT-GAGAA
CCAGGACAGACCTGGAAATGGATAGATGGAACCATATACAGTGGTTGGTTTAAAATCATT
GGAATCGGAGAATGCGCCTATCTACACAAAATTGGGATTCGCAGTGCCAGTAAGCTTTAA

>CLEC2F_Mirang
ATGGCTGGAGATATAGTCTATGCTGATATTAAAATTGATGGGAATTTTTCTTTAGAAAAT
TCATCCTCACTTCAGAAATCTGATCCTCACCATCATGGAATTTTCCTGAAAGTTGGATGT
GCAATGATCATCATCCTCTTTGTAACAGTAATTGTGCTGAGCATTTTGGTTACCCAGTTC
AAATCTGCAAGACATAATACAGTGGAAAATGAATCAAAAGAGAAATTCTGTACTGGGGAA
AATAAATCTAGAACAATCACCTCAACAGTTTCTTTCAACTTTTCCACTGTTCATAAATCA
TGCCCCTCTAAAAACTGGACGCTACATGGGGGAAAATGTTACTGGATTGCTGAGGATAAG
AAATCTTGGGATGAAAGCAAAAATGACTGTGCCATGAAAAATTCACACCTCATGGTGATT
CAAGACCTCATTGATATGAGTTTCCTGTGGCGGTACCTAAATACTTCAGTGTTTTACTGG
ATTGGCTTAACTATTCCACCTGGAGGGCAATCATGGACCTGGGTAGACAACAACCCTTTT
GACTCCCATCTGTTTTCAATTGAAGAAAAACGGATAACCCGGAGCATGAAATGTGCCCAG
GTGTCTCGTAGTAAGGTAGCCAGACAAAACTGTGAGCAAAATGATCAGTGGATTTGTCAA
CTCTAA
>CD69_Mirang
ATGAATTCTGAACATTATTCCATAACAGAGAACAGCTCCTTGCATCCAGAGGGTGGACAA
CAAGGTAATGCTGCCAGCCCTCATTTTGCAACACAGCATGAAGGGTCCCTTCAAGTTCCT
ATCCCATGTGCTGTTGTGAATGTGGTCCTCATCACTGTTTTAATCATAGCTCTCATCGCT
ATGTCAGTGGGCCAATACAATTGTCCAGGCCAATATATGTCCCCATTGCCATCAAATAGC
CATGTTTCTTCATGCTCTGATGATTGGATTGGATACCAGAAGAAATGCTATTTTATTTCC
ACTGAAAAGAGGGGCTGGATGCCGGCCCAAAACTTTTGCTATGAACAGGGTGCTACTCTT
GCGTTCATTGATTCTGAAAAGGACATGAGCTTTTTAAAACAGTATGTGGGTATAACTAAT
CATTGGATTGGGCTGAAAACTGAAGATGGTCAGACATGGAAATGGTCAGATGGCAAAGAA
TTTAACAACTGGTTCAGCCTCCCAGGATCTGAGAACTGTGCATTTCTGAATGGTACAGGG
GTCAGCAGCACAGCATGTGGAAAGAATTTATATTCGATATGTAGCAAACCCGCTAAATAA

>CLEC2B_Mirang
ATGACACAAAGCCCCCAGATAGCCACCCAGACTGATCACAGGAATCAAAGAACCCATGAA
AAGAAACAAGGTGTAAAGGACAAGTGTAAGAAGACAACTTGTGTGTGTATTACACTTGCA
ATATTTTTAATTTTTAATATTATTCTAATTGTATTATTAGTATTTACGAGTACTCAGGAT
TCCTGCCCAGATGATTGGATTAGTTTCCAAAACAAATGCTATTATTTCTCTAAAGAAGAA
GGGGATTGGAATTCAAGTAGACACAACTGTGTCACTCAACGTGCTGACCTGACTATGATT
GACACTGAGGAAGAAATGGCATTTCTTAAGCGACACAAATGCACTTCTGATCACTGGATT
GGGCTGGAGATGACAGAAAATCAAGCAGGACGATGGGTAAATGGAACCATATTTAACAAA
TGGTTTTCTGTGAGAGGAAATGAAAAATGTGCTTACCTCGATGATGATGGTGCAGCAACA
GCTAGATGCTACACAGAAAGAAAATGGATTTGCAGGAGGAAAATGCACTAA
>CLEC2M*_Mirang
ATGGAGGGCGAAGGGATTGAGAATAGGGATCGGATGGAGGCTGTGGAGCAGAATGTCAAG
AGGCCAGGTATAGTAACGAAGAAAATGCTAGTCATGTCAAGTATGATATGTGGAGGCATC
GCTTTTCTTCTTTGGGCAATGTTAGGATTTCCTAGGAAATTTAAAAATCCAAGGATATTT
AAAGACAATACATGCTCTGAGGATGAAACTATATGTCCACAAGCCTGGAACCAAATCAAT
AATAATTGCTTCTTTCAATCTGAACATGAAAAAACTTGGATAGATGGCCAAGCAAACTGT
ATAGCCTATCGTGGATCTCTGGCTGTATTCAACTCCGAGAATGAAGTGGAATCTTTGATG
CCCTATCTGGGACCTTCTTCATATTGGATTGGACTAAAGAAGCCAAATGCAAGTGCACCC
TTGCACCTTGATGTGGGCAAATGGAGATGCATTCGATAATTGGTTTAATATTGAAGGAAA
TGGAACATGTGCCTTCATGTTTAAGAAGGGCATAAGCAGTGCCAGTTGTGATGATGCAAT
AAATTATATACGCAGCAGAGAATCCCTTTGTCCTTAA
>CLEC12A_Mirang
ATGTCTGAAGAAGTTACTTATGCAGATCTAAAATTTCAGGACTCCAGTAAAAGGGAAAAC
ATCCATGAGCTTGACACAGTTGGGATAAAAGCACCACCTGCTCCTTCCCATGGATGGCGC
CAGAGACTCTTGGCTCTGACTCTACTATGCCTTCTGCTGCTGATTGGACTAGGAGTCTTA
GGAAGCTTATTTTACACAACTTTGAAGATAGAAATGGAAAACTTGAATAAACTACAAAAT
TTCAAAGAAGAACTTCAGAGAAACATTTCTCTACAACTGATACACAACATGAATAATTCC
AAGAGGATCATGGACCTGTCGAACACACTGCAAGAAATAGCCACCAAATTATGTCATGAG
CTCTATAAAAGAGAACCAGAGCACAAATGTAACCCTTGTCCAAAGACATGGATGTGGCAT
GAAGACAGCTGTTACATACTAACTGACAATTTTGAAACATGGCAAAAGAGTGTCATGTTC
TGTTCTGCTCAAAATGCCAGCCTGCTGACAATTAAGAACAAAAGCGTATTGGAATTTATA
AAATCCAAGAGGTTACGTGGATACTGGCTGGGATTACTTGCCAAAAAAAAAAAGAGAATT
TACCAGAACCTGGATGAGACAATTATCTCCTCCAATTGGCTTTCAGGAAACAGAAATGAT
GTAAATGATACGATGTATTGTGCGTATATAGACACAGTATATATTTCCTATACAGACTGT
ACTTCACCAATGAATTTTATATGCGAGAAGCTGGCTGATCCAGTGAAGATTCAGAGCACA
CTAATGAGTGAAATACCAGATGGAAAATATAGTTAG
>CLEC12B_Mirang
ATGTCTGAAGAAGTGACTTACGCGACACTCACATTTCAGGATTCTGTTGGAGAGAGAAAT
AACCGCGATCGAAATAACCTAAGGAAAAGAGGGTATCCAGCTCTTTCACCCATCTGGCGT
CAGGCTGCCCTGAGTCTGCTAACTCTTTGTCTGATGCTGCTGATAGGGTTGGTGACCTTG
GGGATTATGTTTTTGCAGACATCTAATGAAATTAACTCAGATTCAGAGAAATTAAATCAA
CTTCAAAAACTCATCCACCAACAGCAGGATAACTTATCTGAGCAGCTGAGCAGCTACAGA
AACTTTCCCACCGAGGAGGAGTTTCTCAAATCACAGATCTCCAGTCTATTGAAGAGGCAG
GGACAAATGGCCGTAAAACTCTGCCAGGAGCTAATCATTCACACTTCAGACCACAGATGT
AATCCTTGTCCTAGGATGTGGCAATGGTACCAAAACAGCTGCTATTATTTTGCAACAAAT
GAGGAGAAGACCTGGACTAACAGTAGGAAAAACTGCATGGACAGGAACTCCACTTTGGTG
AAGATAGATAGCTTGGAGGAAAAGGATTTTCTGAAGTCACAGCCATTACCCACGTTCTCT
TTCTTCTGGTTGGGCTTATCCTGGGACCCATCTGGAAGGAGCTGGCTATGGGAGGATGGC
TCTGGCCCTTCTCCATCCTTATTCAGCGCTAAAGAGTATGCTCAGATCAATGGATCCAAA
GGATGTGCCTATTTTCAAAAAGGAAATATTTATATTTCCCGCTGCAGTGCTGAAATTTCT
TGGATTTGTGAGAAGACAGCTGCGTTAGTGAGGATTGAAGATTTGGATTAA
>CLEC1B_Mirang
ATGAAAGGGCCTCCTGGAAGAAAAGAAATCCAAAACACAGAAACAAAACAAAACAAAAAA
CATGTGCCCCAACACATATGGCTCCACCTTACCAGAGAGGGGAGGGTCACAGACTGGCAG
GCACTGAAATCTATGCGTGGACACGACATTTCTGCGAAGTCATTGAACCCTGAGCTCCCT
TGCAGTCCGAGGGAAGCCATGCTGGACGAAGATGGATACATCACCTTAAATATTAAAAAT
CGAAAGCCAGCTCTCACCCCAGTTGACCCTGCTTCCTCACCTGTGTGGCGTGTGATGGCT
TTGATTCTGCTGATCTTGTGCATGGGGTTAGTTGTTGGGCTGGTGGCTCTGGGGATAATG
TCCGTCACAGAGCAAAATTACCAACAAGTGGAGAATAATAATGTCTCAGGAACTCTGCAC
CAAGTAGCAAAGAAGTTCTGCCAATATTTAATAAAACAATTGGAACAAAAGAGCAGTGTC
AGCCATAAATGCAGCCCATGTGACAGAAACTGGAGATATTATGGAGATAGTTGCTATGGA
TTCTTCAGGCGCAACTTGACATGGGAAGAGAGTAAGCAGTTCTGTATTAACATGAACGCT
ACTTTGCTGAAGATCGCGAGCCAGAACGTTCTGGAATACATGAAGTCTAGGACTGGATTA
ATGCGTTGGGTTGGATTGTCCCGCAAGAACCCTAATGAAGTCTGGATGTGGGAAGACGGC
TCTGTGCCCTCCAAAAATGTGTTTCAGGTTTCTGGAAATGAAAGAGAAAATATGAACTGT
GCTTATTTTTATGATGGGAAAATTTACCCGAACTTCTGTAAGAACAAACATCATTTGACG
TGTGAGAGGAAGGCAGGCATGGTGAATGTGGACACACTACTTTAA
>CLEC9A_Mirang
ATGCAGGAGGAAGAAACATACACCTCTCTTCAGTGGGATGATCCAACACCAAGCCCTTAC
CAGAAACATCTGTCTTCCACCAAATATTCAGGAGCATGGTGTCTGGTGTTGATGATTTCA
TGTATTCTCTGCGTGGGCTCAGTAACAACCTCTGTTTTCTTGGGGATCAAGTTGTTCCAG
GTATCCACTATTGCAATGAAGCAGCAAGAAAAACTCATCCATCAGGACAGAGCACTGTTG
AATTTCACACAATGGAAGAGAAACCGTAACCTTCAGATGAAATATTGCCAAACCTTGATG
CAAAACTCTTTCAGTTCAGCCCATAACTGCAACCCTTGTCCAGACAACTGGATTCAGAAT
GGAGGAAGTTGTTACCATGTCTTTGAAAACTGGAAATCTTGGCACACCAGTAAAGAGGAC
TGTTTGAAGGAGGGTTCGAATCTTCTACAAATAGACAGCAAAGAAGAAATGGACTTTATC
ACTGGCAGCCTGAGGACAGTCAAAAGAGGCTATGATTACTGGGTGGGGCTGTCTCAGGAT
GGACTCAGCAGAGCTTGGCTTTGGGAGGATGGCTCCTCTCCTTCCCCTGACCTATCACCA
ATACAGACACTCCAATCAACTGACCAGCTCTGTGGATATTTCAAGGTCAAGTTCCTTTCT
TCTGCTAACTGCAGCATTTGGAAATATTTTATCTGTGAGAAGTATGCATTAAGATCCTCT
ATCTGA
>CLEC1A_Mirang
ATGCAGGCCAAGTACAGCAGCACAAGGGAAATGCTGGACTTTGATGGGGATACCATCAGG
AGTGTACAGTCTCGAAGCTCTTCTACAACCCAGCGGCCAGAGGCTGGGCACACAGAACCA
GCTCTTCTGACTTGCTGGTGGAATGGATCCAAGAGAAAGAAAAAGCGAAATCCTGCCTTT
TCCTCTTTGCTCCCTGCAGAGCGCCGGCCTCCCTCTTCAGTTTGGCGTCCAGTGGCCCTG
ACCCTGCTGACTTTGTGTTTGGTGCTGCTGATCGGCCTTTTAGCCCTGGGGCTTGTGTTT
TTTCAGTTCTATCAGCTTTCCAATACTCAGCAAGACAGCATTTCTCACAAGGAAGAAAGA
CTGGGGAATCTCTCCCGACAGCTGCAGTCTCTCCAAACCAAGAACAGGAAGCTTGCAGAA
ATCCTACAGCGCGTGGCTGAAAAACTGTGTCGAGAGCTCTATAACAAAAGTGGAGAACAC
AGATGCAGCCCTTGTCCAGAAGAATGGAAGTGGCATGGGGACAAATGCTACCGATTCTGT
AGAGAGAGCAAGAATTGGCAGGGCTGTGACTATTTCTGCATCGCTGAGAACGCGACCATG
CTGAAGATAAACACACAAGAAGTGCTGGGCTCTCTCGCAATGGCAGCGGCAAAGCCTGGC
TGTGGACTGACGGAGCCCCGTACTCCCCTGAACTATGAACTGATGCTTCTAAGAACAAGT
ATGGAAATTGAGGGGCTGAAAAGAAAGAGCTTGGTGACCCCATCTCTCCAGTTTGAGATT
ATAATAGATTTTACTAGCCTAAGAAGCAGGGACTGTGTGACCATCCTCAATGGAAAGGCT
TTCTCGAAGGACTGCAAAGAGTTGAGGCGGTGTGCATGCGAAAGAAAGGCGGCCATGGTG
AAGCCCGAGAGCCTCTATTAG
>CLEC7A_Mirang
ATGGAATCCCGTTCTGGGGTAGAAAATTTGGATGAAGATGGTTATACTCAATTAGACTTC
CGCTCTCAAGGCATCACTGGGAGACCTGTGGTCTTAGAGAAAGTAACTTGTGCTACATCT
CCTCATTGGCGTCCCATTGCTGTGACTTTGGGAATCCTATGCTTGCTAATATTGGTGATC
GCTGTGATCCTGGGTACCATGGCATATGAAGCTATTTGGAGATCCAATTCTGGGAGCAAC
CCATTGAAGAATGACAACTTCCCATCAAGAAATAAAGAGAACCACAGTCAATCCACACAA
TCATCTTTAGAAGACCATGTGGCTCCTACCAAGACTCTCACAACCACAGGAGCTTTTTCC
AGCTCTTGTCCTCCTAATTGGATCATACATAAAAACAACTGTTATCTATTTAGCACATCA
TTAGCTTCCTGGAATAGAAGTAAAAGACAGTGCTCTCAACTGCACTCTAACCTCCTGAAG
ATAGACAGTGCAGAAGAACTGGAATTTATAGTAAGGCAAATGTCTTCTCAACCTGATAAT
TCATTCTGGATAGGACTTTCTCGCCATCAGACTGAAGGATCATGGCTCTGGGAGGACGGC
TCAATGTTCTCTTCTAACTTGTTTCAAATCAGAAGCACAGAAACCCAAGAAAACTCATCT
CAGAGTTGTGTGTGGATTCACCTGTCAATAATTTATGACCAACTTTGTAGTGTGCCCTCA
TACAGTATTTGTGAGAAGAAGTTGTCAATAAAATGA
>OLR1_Mirang
ATGAATTTGGAAATGACTTTTGATGACTTCAAGAGCAAGACTATGAAGGATCAACCTGAT
CAGAAGCCAAATAGAAAGAAAGCTGAAGGTCCTCATTTTCTTTCTTCTCGGTGGTGGTGC
CCTACTGCTGTGACCCTGGGGATCCTTTGCTTGGGATTACTGGTAACTCTTATAATGCTA
ACAGTGCAATTATCACAGGTTTCTGATCTTCTAAAGCAACAGCAAGCAAACCTTACTAAC
CAGGAAATTATACTGGAGGGACAGATCTTAGCACAGAAGCAGGCAGAAAAATCTTCCCAG
GAGTCAGAAAGGGAACTCAAAGAAACGATAGAAACCCTTAACCAGAAGCTGGATGAAAAT
TCCAAAAAACAGATGGAACTTCATCATCAGAACCTGAATCTCCAAGAAGCTCTGAGGAAA
GCAGCAAACTTTTCAGGTCCTTGTCCCCAAGACTGGCTCTGGCATGAAGAAAACTGTTAC
CTATTTTCCTCTGGCCCATTTAATTGGGAAAAAAGCCAGGAGAACTGTTTGTCTTTGGAT
GCCCAGATGCTGAAAATTAATAGCACAGATGATCTGAAATTCATCCGGCAAACAAGTGCC
CATTCCAATTTCCCATTCTGGATGGGGTTGTCTCTGAGGAAACCCAGCAGCGCATGGCTC
TGGGAGGATGGCTCTCCTTTGATGCCCCACTTGTTTAGACTCCAGGGTCCTGTTTCCCAG
AACTATCCTTCAGGCAGTTGTGCATATATACAAAGGGGAGCTGTTTTCGCTGACAACTGC
ATTTTAACTGCATTCAGTATATGTCAGAAGAAGGCGAATCTATTCAGAGCACAGTGA
>CLEC2D_Muserm
ATGCATGATGGCAATCAACTGAAGAAAGACAGTGAAGCAGTGGAATTGACAGACTCAAGT
AATCTGCATCCAAGGAAGCATTCTATTACCAATACTCTGAATCGACTCTTGGTTTTATGC
ATAATCATATTGCTTATAATTATAGTGATTGCAATACTAGTGGGTTTGTTCGTAACTGGT
AGAAAATTGCATCAGATATCATCAGAGTGTCTTGAAGCTGCATGCCCAGAAAGCTGGATT
GGTTTCCGAAGAAAGTGTTTCTATTTTTCTGATGACTTCAAGAATTGGACATTCAGCCAG
AGGTTTTGTGACTCACACGGTGCTGATCTTGTTCAAGTTGAAACCATCCAGGAACTGAAT
TTCCTACTGAGGTATAAAGGGCCTTATGACCACTGGATTGGGCTCAGCAGAGAACTAGGC
CAACCATGGAAATTGATAAATGGCACTGAATGGAGCAACTGTTTTCCTATCAGAGGAGGA
GGAGAATGTGCCTATTTGAATGACAAAGGTGCCAGCAGTGCTAGGCATTACACAGAGAGG
AAGTGGATCTGTTCCAAACCAGACACGCATGTCCAGATGCAGAGACAAAGCTCTATCTGA

>CLEC2D-like_Muserm
ATGAATGATAACACAACACTGACGAACTCAGGAGATTCCCAGTCCTCAGGAGATGTTATT
ACTTTCAACCTTACTAGAAAATCACAAGGACCCTCAAAAAGGGATAAAAAGCACCTTTGT
AGCTCTAAAATTATCACCACTCTCATCTTCCTGGTGCTTTTGATAACTACACTGGCCACA
ATGTTAGCAGTTGAAAAACACAAATATTCCACTGAACCTACACCATGCTCGAATGGCTGG
ATTGGTTACCTGGGAAAGTGCTTCTATTTTTCTGAAAATACAAGAACCTGGGCAGCAAGC
CAGAACTTCTGTGCCTCTCATTCAGCCACTCTTGCTGTCTTCAACACCACAAAAGAACTG
GATTTCCTGAAAAGATATTCTGACCATTCTCAGTATTGGATAGGACTGAGTCGAGAACCA
GGACAGATGTGGAAGTGGATAGATGGAACCATATACAGTGGCTGGCTTAAAATAATTGGA
ATTGGAGAATGTGCCTATCTACACAGAATTGGGATTAGCAGTGCCAGTACGCACTTGGTT
AGGAAATGGATTTGCAGCAAACCAGACACATGTATACCCAGAAGTTAA
>CD69_Muserm
ATGAATTCTGAAGATTGTTCCATAACAGAGAACAGCTCCTTGCATCCAGAGGGTGGACAG
CAAAATAATGCATCCAGGCCTCATTTTGCAACACAGCATGAAGGGTGCCTTCAAGTTCCT
ATCCCATGTGCTGTCATGAATGTGGTCTTCATCACTGTTTTAATCATAGCTCTCGTTGCT
ATATCAGTGGGCCAATACAATTGTCCAGGCCAAGATATGTCCCTATTTCCATCAAAGAGC
CACGTCTCTTCATGCTCGGATGGTTGGATTGGATACCAGAGGAAATGCTACTTTATTTCC
ACTGAAAAGAGGGGCTGGACGCTGGCCCAAAACTTTTGCTACGAACAGGATGCGACTCTT
GCGTTCATTGATTCTGAAAAGGACATGAGCTTTTTAAAACGATATGTGGGTATAACTAAT
CACTGGATTGGGCTGAAAACTGAAGATAATCAAACATGGAAATGGTCAGATGGCAAAGAA
TTCAACAACTGGTTCAACCTCACAGGATCTGAGAACTGTGCATATCTGAATAGTATGGGG
GTCAGCAGCACAGCCTGTGGAAAGAATTTACACTCGATATGCAGCAAAGCCGCTAAATAA

>CLEC2B_Muserm
ATGACACAAAGCCCCCTGATACTTACCCAGACTGATCACAGGAATCAAGGAACCGATGAA
AAAAAACAAGGTCTTAAGAACAGCTATAAGAAGATTCTCATATATATTTTGCTTGCAATA
TCTTTCATTGTCATTAATATTGCAATTACTGGAATAGGTTTAGTATGTAAGAGTACTCGG
GATTCTTGCCCAGATGATTGGATTGGTTTCCAAAAAAAATGTTATTATTTCTCTAAAGAA
GAACAAGATTGGAATTCAAGTAGACACAACTGTGTCACTCAACATGCTGACCTAACTATG
ATTGACACTGACGAGGAAATGGGATTTCTTAAGCGATACAAATGCACTTCTGATCACTGG
ATTGGGCTGGAGATGACAGAAAATCAAACAGGACGATGGGTAAAAGGAACCATATTTAAC
AAACGGTTTCCTGTGAGAGGAAGTGAAAAATGTGCTTACTTAGATGATAATGGTGCAGCA
ACGGCTAGATGCTACACAGAAAGAAAATGGATTTGTAGGCGGAAAATGCATTAA
>CLEC2A_Muserm
ATGGTCACCCCAGAGCAGCATGATGGCAGGCATGATAACTGGAAACCCAGGACAATTTGC
AAGTTGGAAAAATGCTGGATGTTATACCTTTGTATGTGCATCATACTTCTCATAGTGGTC
ATTCTTGTGATAGCAGTATTTTTCAAATGTCCCAAAACTGTGGAATGTTCAGGTGAATGG
ATTGGAGTAAGAAGGAAGTGTTTCTATTTTTCCAGTGATACCAAAAATTGGACAGCCAGT
GAACAATTTTGCCTTTCACAGGGATCAGAACTTGCTCATATTGATACACAAGAAGATATG
GAGTTTTTGAGGAGACACGCAGGAACTTTTATGCACTGGATTGGATTGAACAGAAAACAA
GGAGAACCTTGGAAATGGACAAATGGTACCATATTCAACCCTTGGTTTGAAATTAGTGGG
AATGGATGCTTTGCTTTTCTGAATGCTGATGGAGTCCATAGTTCTAGGGGATTTATTGAT
ATTAAGTGGATTTGCAGCAAACCTCAATTTTAA
>CLEC2M_Muserm
ATGGAGAGTGAAGGGATTGAGAATAGGGATGGGATGGAGGTTGTCGAGCAGAAGGTCAAG
AGACCAGGTGTAGTAACGAAGAAAATGCTAGTCATGTCAAGTATGCTATGTGGAGGCATC
GCTTTTCTTCTTTGGGCAATGTTAGGATTTCCTAGAAAATTTAAAAATCCAAGGATATTT
AAAGACAATACATGCTCTGAGGATGAAACTATATGTCCACAAGGCTGGAACCAAGTCAAT
AATAATTGCTTCTTTCAATCTGAACATGAAAAAACTTGGATAGATGGCCAAGCAAACTGC
ATAGCCTATCGTGGATCTCTGGCCATATTCAACTCCAAGAATGAAGTGGAATCTTTGATG
CCCTATCTGGAACCGTCTTCATATTGGATTGGACTAAAGAAGCCAAATGCAAGCGCACCC
TGGGTGTGGGCAAATGGAGATGCATTCGACAATTGGTTTAATATTGAAGGAAGTGGAACA
TGTGCCTTCATGTTTAAGAATGGCATAAGCAGTGCCAGTTGCAATGATGCAATAAAATAT
ATATGCAGCAGAGAATCCTTTTGTCCTTAG
>CLEC12A_Muserm
ATGACACATACAGAACATCTATGCCAGACCACTATTGTGGAAAAGTCAGTGTGTGGGAAT
GGTGTCCGTCTCGTCTTTCTCTGCTTGAAGCCATCAATGTCTGAAGAAATTACTTACGCA
GATCTAAAATTTCAGGACTCCAGTGAAAAGGAAAATATCTATGAGTTTGACGGAGTTGGG
ATAAAAGACACACAGAAGTCAAGTGACTTGTCCAAAGTCTCACGTGAGAAGCAGATCCAG
CATTCAAGCCCAGCACCACCTGTTCCTTCCCATGGATGGCGTCGGAGAACCTTGGCTCTG
ACTTTTCTATGTCTTCTGCTGCTGGTTGGACTAGGAGTCTTAGGAAGCATATTTTACACA
ACTTTGAAGATAGAAACAGGAAAATTGAATAAAATGCAAAATTTCAAAGAAGAACTTCAG
AAAAATGTTTCTCTACAACTGATACATAACAAGAATAGTTCCAAAATGATCAGGGACCTG
TCGATCACACTGCAGGAAATAGCCACCAAATTATGTCATGAGCTGTATAAAAGAGAACCA
GAGCACAAATGTAAACCTTGTCCAAAGGCATGGATGTGGCATGAGGACAGCTGTTACACA
CTAAGTGACCGTTATGAAACATGGCAAGAGAGTGTCATGTCCTGTTCTGCTCAAAATGCC
AGTCTGCTGACAATTAAGAGCAAAAGTGTGTTGGAATTTATAAAATCCAAGAAATTACGT
GGATACTGGCTGGGATTATCTAGTGAAGAACATCAAGGTTACCAAAACCTGGATGAGACA
ATTATCTCCTCCAACTGGCTTACACAAAGGAGAAATGATGTAAATGATAGGATGTTTTGT
GGGTATATAGATACAAGTTACATTTCCTATGCAGACTGTACTTACAGTAAGATGTTTATA
TGCGAGAAGCTGGCTAATCCAGTGGAGGTTAAGAGCACACTACTGAGTGAAATACCAGAT
GGAAAATATAGTTAG
>CLEC12B_Muserm
ATGTCTGAAGAAGTGACTTACGCGACACTCACATTTCAGGATTCTGTTGGAGAGAGAAAT
AACCGGGATAGAAATAACCTAAGGAAAAGAGGGTACCCAGCTCCTTCCCCCACCTGGCGT
CAGGCTGCCCTCAGTCTGCTAACTCTGTGTCTGATGCTGCTGATTGGGCTGGTAACCTTG
GGGATTATGTTTTTGCAGACATCTAATGAAATTAATTCAGATTCAGAGAAATTAAGTCAA
CTTCAAAAAATCATCCACCAACAGCAGGATAACTTATCCGAGCAGCTGAACAGCTACAGG
AACATTCCCACCCAGGAGGAGTTCCTCAAATCACAGATCTCCAGTCTTTTGAAGAGACAG
GGACAAATGGCCATCAAGCTCTGCCAGGAACTAATCATTCACACTTCAGACCACAAGTGT
AATCCTTGTCCTAAGATGTGGCAATGGTACCAAAACAGCTGCTATTATTTTGCAACAAAT
GAGGAGAGGACCTGGACTAACAGTAGGAAAAACTGCATGGATAGGAACTCCACCTTGGTG
AAGATAGATAGCTTGGAGGAAAAGGATTTTCTGAAGTCACAGCCATTACCCACATTCTCT
TTCTTCTGGTTGGGCTTGTCATGGGACCCATCTGGAAGGAGCTGGGTTTGGGAGGATGGC
TCTGGTCCCTCTCCATCCTTATTCAGCACTAAAGAGTATGCCCAGATCAATGGATCCAAA
GGATGTGCCTATTTTCAAAAAGGAAATATTTATATTTCCCGCTGCAGTGCTGAAATTTCC
TGGATTTGTGAGAAGATGGCTGCGTTAGTGAAGATTGAAGACTTGGATTAA
>CLEC1B_Muserm
ATGCTGGACGAAGATGGATACATCACCTTAAATATTAAAAATCGAAAGCCAGCTCTCACC
TCAGTTGACCCTGCTTCCTCACCTCTGTGGCGTGTGACGGCTTTGATTCTGCTGGTCTTG
TGCATGGGGTTAGTTGTTGGGCTGGTGGCTCTGGGGATGATGTCTGTCAGAGAGCTAAAC
CACCAACAAGTGGAGAATAAAAATGTCTCAGGAACTCTGCACCAAGTAGCAAAGAAGTTC
TGTCAATATTTAATAAAACAGTTGGAACAAAAGAACAGTGTCAGCCATAAATGCAGCCCA
TGTGACAGAAACTGGAGATATTATGGAGATAGCTGCTATGGATTCTTCAGGCGCAACTTG
ACATGGGAAGAGAGTAAGCAGTTCTGTCTTAACATGAATGCTACTTTGCTGAAGATTGCC
AGTCAGAATGTTCTGGAATACATGAAGTCCAGGACTGGATTAATTCGTTGGGTTGGATTG
TCCCGCAAGAACTCTACTGAGGTCTGGATGTGGGAAGATGGCTCTGTGCCCTCCAAAAAT
GTGTTTGAGCTTTCTGGAAATGAAAGAGAAAATATGAATTGTGCTTATTTTTATGCTGGG
AAAATTTACCCTACCTTCTGTAAGAACAAGCACTATCTGATGTGTGAGAGGAACGCAAGC
ATGGTGAATGTGGACACACTACTTTAA
>CLEC9A_Muserm
ATGCAGGAGGAAGACACATATGCCTCTCTTCAGTGGGATCCCCCAACACCAAGCCCTTAC
CAGAAACATCTGTCTTCCATCAAATATTCAGGAGCATGGTGTCTGGTGGTGGTGATTTCA
TGTATTCTCTGCGTGGGCTCAGTAACAACCTCTATTTTCTTGGGGATCAAGTTGTTCCAG
GTGTCCACTATTGCAATGAAGCAGCAAGAAAAACTCATCCATCAGGATAGAGAACTGTCG
AACTTCACACAATGGAAGAGAAACCATAACCTTCAGATGAAATGTTGCCAAACCTTGAGG
CAAAAGTCTTTCAGTTCAGCCCATAACTGCAACCCTTGTCCAGACAACTGGATTCAGAAT
GGAGGAAGTTGTTACCGTGTCTTTGAAAACTGGAAATTTTGGCACACCAGTAAAGAGGAC
TGTTTGAAGGAGGGTTCTAATCTTCTACAAATAGACAGCAAAGAAGAAATGGACTTTATC
ACTGACAGCCTGAGTAATGTCAAGAAAGGCTATGATTACTGGGTGGAGCTACCTCATGAT
GGACTCAGCAGACCGGGGCTTTGGAAAGATGGCTCCCCTCCTTCACCTTCCCTATCGCCA
GTACAGACTCTCCAATCAACTGACCAGCTCTGTGGATATCTCAAGGACAAGTTCCTTTCT
TCCACTAACTGCAGCAATTGGAAATATTTTATCTGTGAGAAGTATGTGTTAAGATCCTCT
ATCTGA
>CLEC1A_Muserm
ATGCAGGCCAAGTACAGCAGCACGAGGGACATGCTGGACTTTGATAGGGACACCATCATG
AGTGTGCCATCTCGAGCCTCCTCTACGACCCAGCAGCCAGAGGCTGGGCACACAGGGCGC
CGGCCTCCCTCTTCAGTTTGGCGTCCAGTGGCCCTGACCCTGCTGACTTTGTGTTTGGTG
CTGCTGATTGGCCTGTTAGCCCTGGGGCTTGTGTTTTTTCAGTTCTACCAGCTTTCCAAT
ACCCAACAAGACAGCATTTCTCACAAGGAAGAACGATTGGGGAATCTCTCCCGACAGTTG
CAGTCTCTCCAAACCAGCAACAGGAAGCTTGCGGAAATCCTGCAGCGTGTGGCTGAAAAA
CTGTGTCGTGAGCTCTATAACAAAAGTGGAGAGCACAGATGCAGCCCTTGTCCAGAAGAA
TGGAAGTGGCATGGGGACAAATGCTACCGATTTTATAGAGAGAGCAAGAATTGGCAAGGC
TGTGAATATTTCTGCGTTGCTGAGAATGCGACCATGCTGAAAATAAACACACAGGAAGTA
CTGGAGTTTGCCATGCCTCAGAGCTACTCTGAGTTTTTCTACTCTTATTGGACAGGGCTA
TCTCGCAACGGCAGTGGCAAAGTCTGGCTGTGGACTGATGGATCCCTTTACTCCCCCGAA
CTGTTTGAGATTACAATAGATTTTACCAGCCTAAGAAGCAGAGACTGTGTGACCATCCTC
AATGGAAAGGCTTTCTCGAAGGACTGCAAAGAGTTGAGGCGATGTGCATGTGAAAGAAAG
GCGGCCGTAGTGAAGCCCGAGAGCTTCCATTAG
>CLEC7A_Muserm
ATGGAATCCCATGCTGAGGTAGAAAATCTGGATGAAGATGGTTATACTCAATTAGACTTC
CACTATCAAGGCATCACTGGGAGACGTGTGGTGTTAGAGAAAGTAACTTGTGCTACATCT
CCTCGTTGGCGTTCCATTGCTCTGACTTTGGGAATCCTATGCTTGCTAAAACTGGTCATA
GCTGTGATCCTGGGTACCATGGCTATTTGGAAATCCAATTCAGGGAGCAACCCATTGAAG
AACGATACCTTTCCATCAAGAAATAAAGAGAACCACAGTCTACCCACACAATCATCTTTA
GAAGACCACGTGACTCCTACCAAGTCTCTCAGAACCACAGGAGATTTTTCCAGCTCTTGT
CCTCCTAATTGGATCATACACAAGAACAACTGTTATCTATTTAGCACATCATTAACTTCC
TGGAATAGAAGTAAAAGTCAGTGTTCTCAACTATACTCTAACCTCCTGAAGATAGACAGT
GCAGAAGAACTGGAATTTATAGTAAGGCACATGTCTTCTCAACCTGATAATTCATTCTGG
ATAGGACTTTCTCGCCATCAGACTGAAGGACCATGGCTCTGGGAGGATGGCTCAGTGTTC
TCTTCTAACTTGTTTCAAATCAGAAGCACAGAAACCCAAGAAAGCTCATCTCACAGCTGT
GTGTGGATTCACCTGTCGATAATTTATGATCAACTTTGTAGTGTGCCCTCATACAGTATT
TGTGAGAAGAAGTTGTCAATAAAATGA
>OLR1_Muserm
ATGAATTCAGAAATGACTTTTGATGACTTCAAGAACAAGACTATGGAGGATCAACCTGAC
CAGGAGCCAAATGGAAAGAAAGCTAAAGGTCTTCATTTTCTTTCTTCTCGGTGGTGGTGC
CCTACTGCTGTGACCCTGGGGATCCTTTGCTTGGGATTACTGGTAACCCTTATAATACTG
ACAATGCAATTTTTACAGGTGTCTGATCTCCTAAAGCAACAGCAAGCAAACCTCACTAAC
CAGGAAATTATCCTGGAGGGACAGATCTTAGCACAGCGCCAGATAGAAAAAGCTTCCCAG
GAGTCAGAGAGGGAACTCAAAAAAAAGATAGAAATCCTTACCCAGAAGCTGGATGAAAAT
TCCAAAAAACAGATGGAACTTCATCAGCAGAACCTGAATCTCCAAGAGGCTCTGAGGAAA
GCAGCAAACTTTTCAGGTCCTTGTCCCCAAGACTGGCTCTGGCATGAAGAAAACTGTTAC
CGATTTTCCTCTGGCCCATTTAATTGGGAAAAAAGCCAGGAGAACTGCTTGTCTTTGGAT
GCCCAGATGCTGAAAATTAATAGCACAGATGATTTGGAATTCATCCGGCAAGCAAGTGCC
CATTCCAATTTTCCGTTCTGGATGGGCTTGTCTCTGAGGAAACCCAGCAGCTCATGGCTC
TGGGAGGACGGCTCTCCTTTGACGCCCCACTTGTTCAGACTCCAGGGTCCTGTTTCCCAG
ATCTATCCTGCAGGCAGTTGTGCCTATCTACAAAGAGGAGCTGTTTTTGCAGACAACTGC
ATTTTAACGGCATTCAGTATATGTCAGAAGAAGGCGAATCTATTGAGACAACAGTGA
>CLEC2D_Canlup
ATGCATGACAGCACTGGAGTGGAGGCAAATTTTGTACCAGTTGACTTGCTGGCAACCCCA
AGTAAGAAGCTGGACTATTACCTGTCTTCAAAAAAGCATTCTATTAACATTAACCAGAAT
CGAATCTTGGTTATACTCATACTCATACTCATATTTCTGATACTTACAGTGCTTGGACTT
ATAACAGGTTTGTTAGTACCTAGAAGAAAATTGCATAAGATATCATCATCAGAGTGTTTT
GAAGCTGCATGCCCAGAAAGCTGGATTGGTTTCCAAAGAAAGTGTTTCTATTTTTCTGAT
GACATCAAAAATTGGACATTTAGCCAGAGGTTTTGTGACTCATATGGTGCTGATCTTGTT
CAGATTGAAACCCTCCTGGAACTGAATTTCCTATTGAGGTATAAAGGCCCCTATGACCAC
TGGATTGGGCTCAGCAGAGATTTAGGCCAACCATGGAAATGGGTAAATGGCACTGAATGG
ACCAACTGTTTTCCTATCAGAGGAGGTGGAGAGTGTGCCTATTTGAATGACAAAGGTGCC
AGTAGCGCTAGGCGCTACACGGAGAGGAAGTGGATTTGTTCCAAACCAGACATATATGCC
CAGATAAAGAGGCAAAACTCTATCTGA
>CD69_Canlup
ATGATGAATTCTGAAGATGGTTGCATAACAGAGAATAGCTCCTTGCATCCGGAGAAAGGA
CAACAAAATCAGGCTGCCAGCCCTCATTTTGCAACACAGCATGAAGGATCCCTTCAAGTT
CCTATCCCATGTGCTGTTGTGAATGTGGTCCTCATCACTGGTTTAATCATAGCTCTCATT
GCTTTATCAGTGGGCCAGTACAATTGTCCAGATCCAGATATATCCCTAGTGCCATCAAAT
AGCCGTGTTTCTTCATGCTCTGATGATTGGATTGGATACCAGAGGAAATGCTACTTTATT
TCTACTGAAACGAAGAACTGGACACTGGCCCAAAAATTTTGCTACAAACAGGGTGCTACT
CTTGCGTTCATTGATTCTGAAAAGGACATGATCTTTTTAAAACGATATGTGGGTAGAGTT
AAACATTGGATTGCTCTGAAAAATGAAGATGGTCAGACATGGAAATGGTCAAATGGCAGA
GAATTTAGCAACTGGCTCAACCTTACTGGATTTGAGAACTGTACATTTATGAATAGTACA
GAGGTCAGCAGTACAGCGTGTGAAAATAATTTACACTGGATATGTAGCAAATCCTCCAAA
TAA
>CLEC2B_Canlup
ATGCTTTGCAGAGAGGTTTTGGAAAGGATGACAGGAAGCCTGGTAGTTTCCCTCATTGAT
AACAGCAATCAAGGAACCGATGCAAAGAAGCAAGATGTTAAGGACAAGAGTAAGATGACA
ATTTTAGTGCGTGTTTTATGTGTAATATTCTTCATTTTAAATATTCTTCTAATTATTGTC
CTAGTTTTAGAACATAGGAGTACTCAGTATTCCTGCCCAGATGATTGGATTGGTTTCCAG
AACAATTGCTATTATTTTTCTAAAGAAGAAAGGGATTGGACTTCAAGTAGACACAACTGT
ACAACTCAACAGGCTGACCTAACTATGATTGATACCATGGAAGAAATGAATTTTCTTAGG
CGATACAAATGCACTTCTGATCACTGGATTGGACTGGAAATGACAGAAAATAAATCAGGA
CGATGGGTAAATGGAACCATATTTAAGAAATGGTTTCTTGTGAGAGGAAATGAAAAATGT
GCTTACCTCGATGATGATGGTGCAGCAACAGCTAGATGCTATGCAGAAAGAAAATGGATC
TGCAGGAGGAAAATGCACTAA
>CLEC2M_Canlup
ATGGAAGGCGAAGCGATTGAAAATACGGATGGGGTGGAGGTTGTGGAGCAGGAGGTCAAG
AGGCCAGGTATAATAACGAAGAAAATGCTAGTCATGTCAAGTATGATATGTGGAGGCATT
GTTTTTCTTCTTTGGGCAATGTTAGGATTTCCTAGAAAATTTAAAAATCCAAAGATATTT
GAAGACAATACATGCTCTGAGGATGAAACTATATGTCCAAAAGGCTGGAACCAAATCCGT
AATAATTGCTTCTTTCAATCTGAATATGAAAAAACTTGGATAGATGGCCAAGCAAACTGC
ATAGCCTATCGTGGATCTCTGGCCATATTCAACTCCAAGAATGAAGTGGAATCTTTGATG
CCTTACCTGGGACCTTCTTCATATTGGATTGGACTAAAGAAGCTAAATGCAAGCACACCC
TGGATGTGGGCAAATGAAGATGCATTCAACAATTGGTTCAAAATTGAAGGAAATGGAACG
TGTGCCTTCATGTTTAAGAAGGGCATAAGCAGTACCAGCTGTGATGATGCAATAAAATAT
ATATGCAGCAGAGAAGCCCTTTGTCTTTAG
>CLEC12A_Canlup
ATGTCTGAAGAAGTTACTTATGCAGATCTAAAATTTCAGGACTCCAGAAAAGGGGAAAAT
ATCCATGAGTTTGACACAGTTGGGATAAAAGCACCACCTGCTCCTTCCCATGGATGGTGT
CAGAGAGTCTTGGCTCTTCTATGCCTTCTGCTGCTGATTGGACTAGGAGTCTTAGGAAGC
ATATTTTACACAACTTTGAAGATAGAAATGAGAAAATTGAATAAACTACAAAATTTCAAA
GAAGAACTTCAGAGGAATATTTCTCTACAACTAATGAGTAACATGAATAGTTCCAAGATG
ATCAGGAACTTATCTGTCACACTGCAAGTAACAGCCACCAAATTATGTCATGAACTCTAC
AAAAGAGAACCAGAGCACAAATGTAAACCTTGTCCAAAGACATGGATGTGGCATGAGGAC
AGCTGCTATATACTAAAGAACAGTTATGAAACATGGCAAGAGAGTGTCATGTTCTGTTCT
GCTCAAAATGCCAGCCTGTTGACAATTAAGAATAAAAGCGTATTGGAATTTATAAAATCC
AACAGGTTATATAATTACTGGCTGGGATTATCTCCCAAGTATGACAGAGATTACCAGAAA
CTGGATGAAACGATTTTCTCCTCCAACTGGTTTATGAGAAACACAAATGATGTAAATGGT
TTGATGTATTGTGGATATGTGGACATACCATTTGTTTACTATATAAAATGCACTGCCAGG
CAGCGTGTCATATGTAAGAAGCTGGCTGATCCAGTTAAGATTGAGAGCATGCTAATGAAT
GAAATACCAAATGAAAAATATAGTTAG
>CLEC12B_Canlup
ATGATGTCTGAAGAAGTGACTTACGCGACACTCATGTTTCAGGATTCTGTTGGAGAGAGA
AATAACCGCGATAGAAATTACCTAAGGAATAGAGAGTATCCAGCTCCTTCCCCCATATGG
CGTCAGGCTGCCCTGAGTCTGCTTACTCTTTGTCTGCTGCTGCTGATTGGGCTAGTGACC
TTAGGTATTATGTTTTTGCAGACATCTAATGAAATTAACTCAGATTCAGAGAAATTAAGT
CAACTTCAAAAAATCATCCACTACCAGCAGAATAACTTATCCCAGCAGCTGAGCAACTAT
AGAAGCTTTCCCACAGAGGAGAAATTTCTCAAATCACAGATTTCCAGTCTATTGAGGAGA
CAGGAACAAATGGCCATCAAACTCTGCCAAGAGCTGATCATTCACACTTCAGACCACAAA
TGTAATCCTTGTCCTAAAATGTGGCAATGGTACCAACACAGCTGCTATTATTTTGCAACA
AATGAGGAGAATACCTGGACTAACAGTAGAAAACACTGCATGGACAAGAACTCCACCTTG
ATGAAGATAGATAGTTTGGAGGAAAAGGATTTTCTGAAGTCACAGCCATTACCCACACTC
TCTTTCTTCTGGTTGGGCTTATCATGGGATCCATCTGGAAGGAACTGGCTATGGGAGGAT
GGCTCTGTCCCCTCTCCATCCTTATTCAGCACTAAAGAGTATGCCCAGATCAATGGATCC
AAAGGTTGTGCCTATTTTCAAAAAGGAAATATTTATATTTCTCGCTGCAGTGCTGAGATA
TCTTGGATTTGTGAAAAGATGGCTGCGTTAGTGAAAATTGAAGATTTGGATTAA
>CLEC1B_Canlup
ATGTGCCCCAACTCACACGGCCCCACCTTACCAGAGAGAGAGGATCACAGACTGACAGAC
ACTAACATCTATAAAAGTGGACACCACAATTTTGCAAAGTCATTGAACCCTGAGCTCACT
TACAGTCCAAAGGAAGCCATGCTGGACGAAGATGGATACATCACTTTAAATATTAAAACC
CGAAAATCAGCTCTCACCTCAGTTGACTCTGATAACTCATCTCTGTGGCGTGTGATGGCT
TTGATTCTGCTGATCTTGTGCGTGGGGTTAATTGTTGGGCTGGTGACTCTGGGGATAATG
TCTGTTACAGAGCAAAACTACCAACAAGTGGAGAATAAAAATGTCTCAGGAACACTGAAC
CAATTAGCAAAGCAATTCTGCCAATATTTAATAAAACAATCGGAACAAAAGAGCAATGTC
CGCCATAAATGCAGCCCATGTGACAGAAACTGGAGATACTATGGAGATAGTTGCTATGGA
TTCTTCAAGCACAACTTGACATGGGAGGAGAGTAAGCAGTACTGTATTAACGTGAATGCT
ACTTTGCTGAAGATCACCAGCCAGAAGGTTCTGAAATACATAAAGTCCAGGACTGGATTT
ATTCGTTGGGTTGGATTATCCCGCAAGAACCCTAATGAGATCTGGATGTGGGAAGATGGC
TCTGTGCCCTCCAAAGATGTGTTTGAGCTTTCTGGAAACGAAAGAGAAAATATGAATTGT
GCTTATTTTTATAATGGGAAAATTTACCCTACCGTCTGTAAGAACAAACATTATTTAATA
TGTGAGAGAAAGGCAGGCATGGTGAATGTGGACGCACTACTTTAA
>CLEC9A_Canlup
ATGCAGGAGGAAGAAACATACACCTCTCTTCGTTGGGATAGTCCAACACCAAGCTTTTAC
CAGAAACACCTATCTTCCACCAAATATTCAGGAGCATGGTGTCTGGTGACGGTGATTACA
TGTATTCTCTGCGTGGGCTCAATAGCAACCTCTGTTTTCTTGGGCCTCAAGTTGTTCCAG
GTATCTACCATTGCAATGAAACAGCGAGAAAAGCTCATCCTTCAGGACAGAGCACTGTTG
AATTTCACACAATGGGAGAGAAACCATAACCTTCAGATGAAATATTGCCAAACCTTGATG
CAAAACTCTTTCAGTTCAGCCCACAACTGCAGCCCTTGTCCTGACAACTGGATTCAGAAT
GGAGAAAGTTGTTACCATGTCTTTGAAAACTGGAAAATTTGGCACACCAGTAAGGAGGAC
TGTTTGAAGGAGGGCTCTAATCTTCTACAAATAGACAGCAAAGAAGAAATGGACTTTATC
ACTGGCAGCCTGAAGAAGGTCAAAAGTGGCTTTGATTACTGGGTGGGACTGTCTCAAGAC
GGACTCAGCAAACCTTGGCTTTGGCAAGATGGTTCCTCTCCCTCCCCTGACCTGTCGCCA
GTACAGACATTGCAATCAACTAACCAGCTCTGTGGATATCTAAAGGACAAGTTCCTTTCT
TCTGCTAACTGCAGCATTTGGAAATATTTTATCTGTGAGAAGTATGCATTGAGATCCTCT
AACTGA
>CLEC1A_Canlup
ATGCAGGCCAAGTACAGCAGCACGAGGGATATGCTGGATGCTGATGGGGACACCATCATG
AGTGTGCAATCTCGAGCCTCTTCTACAACCCAGCAGCCAGAGCTCAGGCACACAGGGCAC
CGGTCTCCCTCTTCAGTGTGGCGTCCAGTGGCCCTGACCTTGCTGTCTTTGTGTTTGGTG
CTGCTGATTGGCCTGTTAGCCCTGGGGCTTGTGTTTTTTCAGATCTACCAGCTTTCCAAT
ACTCAGCAAGACAGCATTTCTCACAAGGAAGAAAGATTGGGGAATCTCTCCCGACAGCTG
CAATCCCTCCAAACCAAGAACAGGAAGCTTGCAGAAATCCTGCAGCGTGTGGCTGAAAAA
CTGTGTCGTGAACTCTATAACAAAAGTGGAGAAAACAGATGCAGCCCTTGTCCAGAAGAA
TGGAAGTGGCATGGGGACAAATGCTACCGGTTCTATAGAGAAAGCAAGAGTTGGCAAGGC
TGTGAATATTTCTGCATTGCTGAGAACGCGACCATGCTGAAGATAAACACACAAGAAGTG
TTGGACTTTGCCATGCCTCAGAGCTACTCTGAGTTTTTCTACTCTTATTGGACAGGGCTA
TCCCGCAACGGCAGTGGCAAGGCCTGGCTGTGGATGGATGGAGCCCCTTACTCCTCTGAA
CTGTTTGAGATTATAATAGATTTTACCAGTCTGAGAAACAGGGACTGTGTGACCATCCTC
AATGGAAAAGCTTTCTCAAAGGACTGCAAAGAGTTGAGGCGGTGTGCATGTGAAAGAAGG
GCGGCCACAGTGAAGCCTGAGAGCCTCCATTAG
>CLEC7A_Canlup
ATGGAATACCATTCTGGGGTAGAAAATTTGGATGAAGATGGTTATACTCAATTAAACTTC
CACTCTCAAGGCATCACTGGGCGACCTGTGGTCTTAGAAAAAGTAACTTGTGCTACCTCT
CCTCGTTGGCGTCCCATTGCTGTGACTTTGGGAATTCTATGCTTGCTAATGCTAGTGATA
GCTGTGATACTGGGTACCACAGCTTTTTGGAGATTCAATTCAGGCAGCAACCCATTGAAG
AATGACAACTTTCCATCAAGAAATAAAGAGAACCACAGTCAACCCACACAGTCATCTTTA
GAAGACCATGTGGCTCCTACCAAGGCTCTCACAACCACAGGAGCTTTTTCCAGCTCTTGT
CCTCCTAATTGGATCACACATAAGAACAACTGTTACCTATTTAGCACATCATTAGCTTCC
TGGAATAGAAGTAAAAGACACTGCTCTCAACTGCACTCTAATCTCCTGAAGATAGACACT
GCAGAAGAACTGGAATTTATAGTAAGACAAGTGTCTTCTCAACCTGATAATTCATTCTGG
ATAGGACTTTCTCGCCATCAGACCGAAGGACCATTGCTGTGGGAGGATGGCTCAGTGTTC
TCATCGAACTTATTTCAAATCAGAAGCACAGACACCCAAGAAAACTCATCTCACAATTGT
GTGTGGATCCACCTGTCAATAATTTATGACCAACTTTGTAGTGTGCCCTCATATAGTATT
TGTGAGAAGAAAATGTCATGA
>OLR1_Canlup
ATGAATTTGGAAATGACTTTTGATGACTTCAAGAGCAAGACTATGAAGGATAAACCTGAT
CAGAAGCCAAATGGAAAGAAAGCTAAAGGTCTTCATTTTCTTTCTTCTCGGTGGTGGTGC
CCTGCTGCTGTGACACTAGGGATCCTTTGCTTGGGATTACTGGTGACTCTTATATTACTG
GCAATGCAATTATCACAGGTGTCTAATCTCCTAAAGCAACAACAAGCAAACCTTACTCAC
CAGGAAATTATACTGGAGGGACAAATCTTAGCACAGCAGCAGGCAGAAAAAACTTCCCAG
GAGTCAGAAAGGGAACTCAAAAAAACAATAGAAACCCTTACCCAGAAGCTTGATGAAAAA
TCAAAAAAACAGATGGAACTTCATCACCAGAACCTGAATCTCCAAGAAGCTCTGAGGAAA
GCAGCAAACTTTTCAGGTCATTGTCCCCAGGACTGGCTCTGGCATGAAGAAAACTGTTAC
CTATTTTCCTCTGGCCCATTTAATTGGGAAAAAAGCCAGGAGAACTGCTTGTCTTTGGAT
GCCCAGATGCTGATAATTAATAGCACAGAGGATCTGGAATTCATCCAGCAAGCAAGTGCC
CATTCCAATTTCCCATTCTGGATGGGGTTGTCTCTGAGGAAACCCAGCAGCTCATGGCTC
TGGGAGGACGGCTCTCCTTTGATGCCTCACTTGTTTAGACTCCAGGGTCCTGTTTCCCAC
GTCTATCCTTCAGGCAGCTGTGCGTATTTACAAAGAGGAGCTGTTTTTGCTGACAACTGC
ATTTTAAGTGCGTTCACTATATGTCAGAAGAAAGCGAATCTATTGAGAGCACCATGA
>CLEC2D*_Paglar
ATGTGTGATAGCGATCGAATGGAGAAAGACTGTGCGCCCGTTGAATTGCTGGGAACCCCA
AATTTCCTGCCTTCAAAAAAGCATTTTACTGAGGTTAAACCACATCGAGTCATTTCCAAA
CTTTGAGTGGATTGTTTTTATTTGTAGTAGTAATTGGAAGAAAATCCCATGAAATGCCAT
CAGAGTGCCCTGAAGCTGCATGCCCAGATGCCTGGATTGGTTTCCAAAGAAAGTGTTTCT
ATTTTTCTGATGACATCAAAAATTGGACATTCAGCCAGAGGTTTTGTGACTCACACGGTG
CCGATCTTGTTCAGATTGAAACCCTTCAGGAACTGGATTTCCTGTTGCGGTATAAAGGCC
CCTATGACCACTGGATTGGGCTCAGCAGAGAACAAGGCCAACCATGGAAATGGATTAATG
GCACTGAATGGACCAGCTGTTTTCCCATCAGAGGAGGAGGAGAGTGTGCCTATTTGAATG
ACAAAGGTGCCAGTAGTGCAAGGCACTATACAGAGAGGAAGTGGATTTGTTCCAAAGCCG
ACACATACACCAAGATGAGAAGGCAAAATGCAACGTAA
>CLEC2F_Paglar
ATGGCTGGAGATATTATCTACGCAGATATCAAAACTGATAGGGCTTTTTCTCTAGAAAAT
TCATCTTCGCTTCAGAAATCCGATCCTCCCTATCATGGAATTTTCTTGAAAGTTGGATGT
GCCCTGATCGTCATCCTTCTTGTAATAGTAATTGCGCTGAGCATTTTGGTTTCCCAGTTC
AAATCTGCAAGACATAATACAATGGATAATGAAGCAAAAGAGAAATTCTGCACTGGGGAA
AATAAATCTGGAACAATCGCCTCCATAGTTTCTTTCAACTCTTCCACTGCTCATAAATCA
TGCCCCTCGAAAGACTGGAGGCTACACGGGGGGAAATGTTACTGGGTTGCTGAAGATCAT
AAATCTTGGAACGAAAGTAAAAATGACTGTGCCACGAAAAATTCACATCTCATGGTGATT
CGAGACTTCGTTGATATGAGTTTCGTATGGAAGCACCTAAATACTGGAGTGTTTTACTGG
ATTGGCTTGACTATTCCACCTGGAAGGGAATCATGGACTTGGGTAGACGACAACCCTTTT
GACTCCCATCTGTTTTCAATAGAAGAAAAATGGAGGACTCGGAGCATGAAATGTGCCCAG
GTGTCTCAGATTAAGATAGCTGAACAAAAATGTACGAAAACTAATCCGTGGATTTGTCAA
CTGTAA
>CD69_Paglar
ATGAATTCTGAAGATTGTTCCCTAACAGAGAACAGCTCCTTGCATCTGGAGAGAGGACAA
CAAAATACCACCACGAGCCCTCAGTTTGCAACACACCATGAAGGGTCCCTTCAAGTTCCT
ATCCCATGTGCTGTCCTGAATGTGGTCTTCATCACTTTTTTAATCATTACTCTCATCGCT
TTATCAGTTGGCCAATACAATTGTCCAGGACCAAATATATCCCCAGTGCTGTCAAATAGC
CATCCTTCTTCGTGCTCAGATAATTGGATTGGATACCACAAGAAATGCTACTTTATTTCC
ACGGCAACAAGGGACTGGAAGTCAGCACAAAACTTTTGCTCTGAGCACAGTGCTACTCTT
GCTTTCATTGATTCTGACAGGGACATGATCTTTTTAAAACGATTTGTGGGTAGAGCCGAA
CATTGGATTGGGCTGAAAAATGATGATGGTCGGACATGGAAATGGTCAGATGGCCAAGTA
TTTAATAACTGGTTCAACCTTACAGGATCGGAGAACTGTGCATTTCTGAATAGCACAGAA
GTCAGCAGCACAGAATGTGAAAAGAATCTATACTGGATATGTAGTAAACCCTTCAAATAA

>CLEC2A_Paglar
ATGATCACTCCAGAGTGGCGTGATGGGAGGCATGAAAACTGGACACGCAGGATAATTCGC
AAGCTGAAAAAATACTGGATGTATTATCTTTGTGGGTGCATCTTACTCACAGTGGTCATT
GCTGTACTAGCTGCAAAACTTTCAGAATGTTCCCGAACGATGGCATGTGCAGATGAATGG
ATTGGAGTAAGAAAAAAGTGTTTCTATTTTTCCAGTGATACCAACAATTGGACGGCCAGC
AAACGATTTTGTAGTTCACAGGGATCAGAACTTGCTCATATTGATACAGAAGAGGATATG
GAATTTTTGAGGAAGCATACAGGAACTTACATGCACTGGATTGGATTGAACAGAAAACAA
GGAGACTCTTGGAAATGGACAAATGGCACCACATTCAATGCTTGGTTTGAAATTAGTGGG
AATGGATCCTTTGCTTTTCTGAATGCTGACGGAGTCCACAGTTCTAGAGGATTTATTGAT
ATTAAGTGGATTTGCAGCAAACCTAAATTTTAA
>CLEC2M_Paglar
ATGGAGGGCAGAGGGATTGAGCATATTGATGGTAGTGATGGGATGGAGGTCGTGGACCAG
ACCTTCACGAGGCCAGGTATAGTAACAAAGAAAATGCTAGTCATGTCAAGTATGATATGT
GGAGGCATCGCTTTTCTACTGTGGGCAGTGTTAGGATTTCCTAGAAAATTTAAAAAGCCA
AAGATAGTTAATGACGATATATGCTCTGAGCATGAAACTGTATGTCCACAAGACTGGATC
CTAATCAGTAATAATTGCTTCCTGCAATCTGAACGTGAAAATACGTGGATAGAGAGCCGA
GAAAACTGCATTGCCTCTCGTGGCTCTCTGGCCGTATTCGACTCCAAGGATGAAATGGAA
ACTTTGATGCCCCATCTGGGAAATTCTTCATATTGGATTGGACTGAAAAAACTCAACACA
AGCGCACCCTGGATATGGGTTAATGGAAATGCATTCAGCAATTGGTTCAAAATTGAAGAG
AATGGAACATGTGCCTTCATGTTTCAGAAGAACATTAGCAGTGCCTATTGTAATAATACA
ATGAAATATATATGTGGCAGAGAACCCCTCTGTCCT
>CLEC12A_Paglar
ATGTCTGAAGAAGTTACTTACGCAGATCTAAATTTTCAGGACTCCAGTAAAAGGAAAAGT
ATCCAGGAGTTTGACACGGTTGGGATAAAAGCACCTCCTGCCTCTTCCCATGTGTGGCAT
CAAAGAACATTGGCTCTGACTCTTCTCTGCCTTCTGCTGCTGATTGGACTAGGAGTCTTA
GGAAGCATATTTTACATAACTTTGAAGAAAGAAATGAGAAAATTGAATAAACTACAAAAT
TTCAAAGAAGAACTTCAGAGAAACGTTTCTTTACAATTGACGCATAGCATGAATAGTTCC
AAGAGGATCAGGGACCTGTCTGTCACATTGCAAGAAATAGCCACCAAATTATGTCGTGAG
CTTTATGAAAGAGATTCAGCACACATATGTAAACCCTGCCCAGAGAGATGGATATGGCAT
GAGGACAACTGTTACCTAGTAAATAAGAATTATGAAACATGGGAAAGGAGTGCCATGTTC
TGTTCCGCTCAAAATGCCAGCCTGTTGATGATTAAGAACAAAAGCGTATTGAAGTTTACA
AAATCCTGGAGGTCACGTTATTCCTGGCTCGGATTATCTCCCAGAAAAGATAAGACAAAT
AGCCATATATTGGATGAGACAATTTTCTCCTCTAACTGGTTTATAAGAAATACAAACGAT
GTCGATGACACCATGTTTTGTGGATATACAGACACGACATATGTTCACTATACATACTGC
ACTGGAACAATGAGTTTTATATGTGAGAAGCTGGCTAACCCAGTGAAGATTGAGAACACA
CTAAGGAGTGAAATACCGGATGGAGAATATAAT
>CLEC12B_Paglar
ATGCTTAACCAACTGAGCCACCCAGTAGTTCTTTCTTCTACTACTTACGCGACACTCACA
TTTCAGGATTCTGTCGGAACAAGAAATAACGGGGATAGAAATAACCTAAGGAAAAGAGGG
CATCCAGCTCCTTCCCCCATATGGCGTCAGGCCGCCCTGAGTCTCTTAACTCTTTGTCTG
ATGCTGCTGATCGGGCTGGTGACCTTGGGGATTATGTTTTTGCAGACATCGAATGAAACG
AACTCAGATTCGGAGAGATTAAGTCGACTTCAAAAAATCATCCACCAACAGCAAGATAAC
TTATCGCGGCAGTTGAGCGACTACAGGAACTTTCCCGCCGAGGAGGAATCTCTCAAATCC
CAGATCTCCAGTCTGTTGAAGCGACAGGCACAGATGGCCGTGAAGCTCTGCCAAGAGCTG
ATCACTCACGCTTCAGGCCACAAATGCAATCCTTGCCCTAAGATGTGGCAATGGTACCAA
AACAGCTGCTATTATTTTGCAACGGATGAGGAGAATACCTGGACTAACAGTAGAAATAAC
TGCCTGGACCGGAACTCCACCTTGGTGAAGATAGATAGCTTGGAGGAAAAGGATTTTCTG
AAGTCACAGCCATTACCCAAGTTTTCTTTCTTCTGGCTGGGCCTATCATGGAATCCATCT
GGAAGGAGTTGGCTATGGGAGGATGGCTCCGTTCCGTCTCCATCCTTGTTCAGCACTAAA
GAATATGCCCAGATCAACGGATCCAAAGGATGCGCCTATTTTCAGAAAGGAAGGATTTAT
TTTTCCCGCTGCAGCGCTGAAATCTCTTGGATTTGTGAGAAGACGGCTACATTAGTGAAG
ATGGAAGATCTGGATTAA
>CLEC1B_Paglar
ATGCAGGACGAAGATGGATACATCACTTTAAATATTAAATCTCGCAAACCAGCTCTCACC
TCAGTTGACTCTGCTTCCTCACCTTTGTGGCGTGTGATGGCTTTGATTCTGCTCATCTTG
TGCCTGGGGTTAGTTATTGGGCTGGTGGCTCTGTGGATGATGTCCGCCCCCGAGCAAAAC
TACCTACAAGCGGAGAATAAAAATTTCTCACGGACTCTGCACCAGTTAGCACAGCAGTTC
TGCCAATATTTAATAAAAGAACCAGAACAAAAGAGCAGCGACAGCCATACATGCAGCCCA
TGTGAAGGAAACTGGAGACATTATGGCAACAGTTGCTACGGATTCTTCAGGCACAACTTG
ACATGGGAAGAGAGTAAGCAGTACTGTATTAAAATGAATGCCACTTTGCTGAAGATCGCC
AGCCAGAACGTTCTGGAATACATGAAGTCCAGGACAGGATTAATCCGTTGGGTTGGATTG
TCCCGCAAGAACCCTCAAGAGGTCTGGAGGTGGGAAGACGGTTCAGTGCTCTCCAAAAAT
GTGTTTGAGCTTTCTGGAAATGGAGGAGACAATATGAATTGTGCCTATTTTTATAATGGG
AAAATTTACCCTACCTTCTGTAATAACAGACATTTTTTAATGTGTGAGAAGAAGGCGGGT
TTGGCAAAGGGGGACACACTACGTTCATGCCAAGAGACGGGGAGGACATCACAGACAGAC
GCTTGA
>CLEC9A_Paglar
ATGCAGGAAGAAGATACATACACCTCACTTCAGTGGGATAATCCAACACCCAACCCTTAC
CAGAAACATCTGTCTTCCACTAAATACTCAGGAACGTGGTGTCTTGTGGTGGCGATTTCA
TGTATTGTCTGCGTGGGCTCAATAGCAACCTCTATTTTCCTGGGCATCAAATTGTTCCAG
GTGTCCACTACTGTGATGAAGCAGCAAGAAAAACTCACCCAGCAGGAGAAAGCGTTGTTG
AATTTCACACGATGGAAGAAAAACCATAACCTTCAGATGAAATACTGCCAGACCTTGATG
CAAAACTCCTTCCCTTCAGCCTATGACTGCAACCCTTGTCCAGACAACTGGATTCAGAAT
GGTGGAAGTTGTTACTATGTCTCTGAACGCTGGAAAATCTGGCACGCCAGTAAAGAGGAC
TGTTTGAAGGAGGGTTCTACTCTTCTGCAAATAGACAGCAAAGAGGAAATGGACTTTGTC
ACTGGGAGCCTGAGGAAGATCAAAAGCAGCAATGAATACTGGGTGGGACTGTCTCAGGAT
GGTCTCAGCAGATCTTGGCTTTGGCAAGATGGCTCCGCTCCTCCCCCTGAGCTGTCGCCA
CTAGAGACACTCCAATCAACTAACCAACTCTGTGGATATCTCAAGGACAAGTTCCTTTCT
TCCACTAACTGCAGCGCTTGGAAATATTTTATCTGTGAGAAGCATGCATTAAGATCCTCC
ATCTGA
>CLEC1A_Paglar
ATGCAGGCCAAGTACAGCAGCACGAGGGACATGCTGGATGTTGATGGGGACACCATCGGG
AGCGTGCATTCTCGAACCTCTTCTCCAATCCAGCGGCCAGAGCCTGGACACAAAGGGCAC
CGGCCTCCCTCTTCAGTTTGGCGTCCAGTGGCCCTGACCTTGCTGACTCTGTGTTTGGTG
CTCCTGCTTGGCCTGTTGGCCCTGGGGCTTGTGTTTTTTCAGTTCTACCAGCTTTCCAAT
ACTCAGCAAGACAGCATCTCAAACAAAGAAGAAAGATTGGGGAATCTCTCCCGACAGCTG
CAGTCTCTCCAGACAAAGCACAGGAAGCTTGCAGAAATTCTGCAGCGTGTGGCTGAAAAA
CTGTGTCGCGAGCTCTATAACAAGACTGGAGAACACAGATGCAGCCCTTGTCCAGAAAAA
TGGAAATGGCACGGGGACAAATGCTACCGATTCTGTCGAGAGAGCAAGAGTTGGCAAGGC
TGTGAATATTTCTGCATTGAGGAGAACGCGACCATGCTGAAGATCAACACACGAGAAGTG
CTGGACTTTGCCATGCCTCAGAGCTACTCTGAGTTTTTCTACTCTTATTGGACAGGGCTA
TCCCGCAACGGCAGCGGAAAGGCCTGGCTATGGACCGATGGAACCCCTTACTCCTCTGAA
CTGTTTGAGATTATAATAGATTTCACGAGTCCAAGAAGCAGGGACTGTATGACCATCCTC
AATGGAAAGGCTTTCTCAAAGGACTGCAGAGAGTTGAGGCGGTGTGCGTGTGAAAGAAGG
GCGGCAACAGTGAAGCTTGAGAGCCTCCAGTAG
>CLEC7A*_Paglar
ATGCAACACCGTTCTGAGGTAGAACATTTGGATGAAGATGGTTATACTCGTTTAGACTTC
AGCTCTCAAGCCATGCCTCGGAGACGCGTGGTCTCACAGAAAGGAATTTGTACTTTATCT
CCTTGTTGGCGTCCCATTGCTGTGACCTTGGTAATCCTATGTTTGATAATGCTGGTGATA
AACGTGATCCTGCATGCCACAGGTAGGTATTTGGCAAGATCATGATTAGAAATTTAGGCA
ATCTGTCTAAAAAATGCATACTCTCAACTGCATCAAGAAAGAAGTACAATACGGTGGTTA
TCTTTCTAATGAAATAAATTCTTTAAAGAGACTGTAAACTTGGGATCAAGAGGCATCCAA
CTCTTGATCTTGGCTCAGGAGTTTTTTCCACCTCTTGTCCTCCTAACTGGATCAGACATG
AGAACAACTGTTATCTATTTAGGACACCATTAGCGTCCTGGAATAGCAGTAAAAACCAAT
GCTCTCAGCTGCACTTATTTAGGACACCATTAGCGTCCTGGAATAGCAGTAAAAACCAAT
GCTCTCAGCTGCACTAATTTATAATGGGACAAATGTCTTCTCAACTCGTTAATTCATTTT
GGATAGGGCTTTCTCGCCGTCAGACTGAAGGACCATGGCTCTGGGAAGATGGGTCAATAT
TCTCTTCTGACTTGTTTCAAATCAGAAGCACAAAAATTCAAGGAAACTCATCTCACGATT
GTGTATGGATTCACCGATCGATCATTTATGACCAACTTTGTAGTTTGCCTTCCAACAGTA
TTTGTGAGAAGAAGCCGTCAAAAAAATGA
>OLR1_Paglar
ATGACTTTTGATGACCTTAAGAGTAAGACTATGAAGGATCCAACTGACCAGAAGCCAAAC
GGAGCGAAAACTAAAGGTCTTCATTTTCTTTCTTCTCGGTGGTGGTGCCTTGGTGCTGCG
ATTCTGGGGATCCTTTGCTTGGGATTACTGGTGACCCTCGTAATCTTGATAATGCGATTA
TCACAGGTGTCTGATCTCCTAAAGCAACATCAGGCAAACCTTACTCACCAGGAAATTATG
CTGGAGGGACAGACTTCGGCACAGCGGCAGGCAGAGAAAGCTTCCCAGGAGTCAGAAAAG
GAACTCAAGCAAATGATAAAAAACCTTACCCAGCAGCTGGATGAAAAATCAAAACAGCAG
ATGGAACTTCATCACCAGAACCTGAAGCTCCAAGAAGCTCTGAGGAAAGCAGCAAACTTT
TCAGCTCCTTGTCCCCAAGACTGGCTCTGGCATGAAGAAAACTGTTACCTATATTCCTCT
GGCCCATTTAATTGGGAAAAAAGTCAGAACTATTGCTTGTCTTTGGATGCCCAGATGCTG
AAAATTAATAGCACCGATGATCTGGAATTCATCCAGCAAGCGAGCGCCCACTCCAGTTTC
CCGTTCTGGCTGGGGTTGTCTCGGAGGAAGCCCAGCAGCTCGTGGCTCTGGGAAGACGGC
TCGCCTTTGATGCCCCACTTGTTTCGATTCCAGGGATCTCTTTCCCAGAAATATCCTTCA
GGCACTTGTGCGTATGTACAGAGGGGAGCTGTTTTTGCTGACAACTGCATTTTGACTGCA
TTCACTATATGTCAGAAGAAGGCGAATCTAGTGAGAGCACAGTGA
>mouse_Klrg1
ATGGCTGACAGCTCTATCTATTCAACACTAGAGCTGCCGGAGGCACCTCAAGTCCAAGAT
GAGTCCAGATGGAAGCTCAAAGCTGTCTTACACCGGCCCCATCTTTCCCGCTTTGCAATG
GTGGCTTTGGGGCTTTTGACTGTGATTCTCATGAGTCTACTGATGTATCAACGGATCCTG
TGCTGCGGCTCCAAGGACTCTACATGTTCCCACTGCCCCAGCTGCCCCATCCTCTGGACG
AGGAATGGTAGCCACTGTTACTATTTTTCAATGGAGAAAAAGGACTGGAATTCTAGTCTG
AAATTCTGTGCAGACAAAGGCTCACATCTCCTTACATTTCCGGACAACCAGGGAGTGAAG
CTGTTTGGAGAGTACCTGGGTCAGGACTTTTACTGGATCGGCTTGAGGAACATTGATGGC
TGGAGGTGGGAAGGCGGCCCAGCGCTCAGCTTGAGGATTCTTACCAACAGCTTGATACAG
AGGTGCGGTGCCATTCACAGAAATGGCCTCCAAGCCTCCAGTTGTGAAGTTGCTTTGCAG
TGGATCTGTAAGAAGGTCCTATACTGA
>mouse_Klrb1a
ATGCATCTCCTATGCACAATGGACACAGCAAGGGTCTACTTTGGTTTAAAGCCACCCAGG
ACTCCAGGGGCTTGGCATGAGTCACCCCCATCTCTTCCCCCAGATGCCTGTCGGTGCCCA
CGTTCACACAGGTTGGCTCTGAAGCTCAGCTGTGCTGGGCTCATCCTCCTTGTCGTGACC
CTGATTGGGATGAGTGTTTTAGTGCGAGTCCTAATACAAAAACCATCAATAGAAAAATGC
TATGTGCTTATTCAAGAGAACCTGAATAAAACAACAGATTGTTCAGCTAAGCTAGAGTGC
CCACAAGACTGGCTTTCACACCGAGATAAGTGCTTTCACGTTTCTCAAGTTTCCAACACT
TGGGAGGAAGGTCTAGTTGATTGTGATGGAAAAGGAGCCACTTTGATGCTCATTCAAGAC
CAAGAAGAACTGAGATTCCTACTGGACTCAATAAAGGAAAAATACAATTCATTTTGGATT
GGACTAAGGTACACATTGCCAGACATGAACTGGAAGTGGATAAATGGATCGACTTTAAAT
TCTGATGTATTAAAAATCACTGGTGACACTGAAAATGACAGCTGTGCTGCTATCTCAGGA
GACAAAGTGACTTTTGAGAGCTGTAATTCAGACAACCGTTGGATCTGCCAAAAGGAACTA
TACCATGAAACCCTGAGCAACTATGTGGGTTATGGACACTGA
>mouse_Klrb1
ATGGATGCACCAGTGCTCTATGCTGAATTAAATTTAGCCGAGACCAGAGGGCTCAGGTGT
ACATCAGCTCCATCTCTCCCCCAAGATGCCTGTCAGGGACCAGGCTGGCATCGGGTGGCT
CTGAAACTCGGCTGTGCTGGGCTGATCTTTCTTCTGATGGTACTCAGTGTCTTAGTGGGA
TTCTTGGTGCAAAAACCTCTAATAGAAAAATGCAGTGTGGCTGTTCAAGAAAACAGGACT
GAACCAACAGGGAGATCAGCCACACTAGAGTGCCCGAGAGACTGGCATCCACACTGTGAT
AAATGCTTATTTACTTCTCAAACTTCCAGACCTTGGGCTGACGGTCTGGTTGACTGTAAT
TTGAAAGGAGCCACTTTGCTGCTCATTCAAGATGAAGAAGAATTGAGATTATTGCAGAAC
TTCTCAAAGGGAAAAGGACAACAATTTTATATTGGACTAAAATATGAAGAAGTGGACAAG
GTTTGGAAGTGGATGAATGGTTCTATTTTAAATACTAATCTATTACAAATCACTGGCAAG
GATGAAGAAAACAGCTGTGCCCTCATCTCACAAACAGAAGTGTTTTCTGATTCCTGTTCT
TCAGACAACCATTGGATCTGCCAAAAGACACTGAAACACGTCTGA
>mouse_Klrb1c
ATGGACACAGCAAGTATCTACCTCGGTTTAAAGCCACCCAGGACACTGGGGGCTTGGCAT
GAGTCACCCCCATCTCTTCCCCCAGATGCCTGTCGGTGCCCACGTTCACACAGGTTGGCT
CTGAAGCTCAGCTGTGCTGGGCTCATCCTCCTTGTCCTGACCCTGATTGGGATGAGTGTC
TTAGTGCGAGTCTTAGTACAAAAACCATCAAGAGAAAAATGCTGTGTGTTTATTCAAGAG
AACCTGAATAAAACAACAGATTGTTCAGTTAATTTAGAGTGCCCACAAGACTGGCTTTTA
CACCGAGATAAGTGCTTTCACGTTTCTCAAGTTTCCAACACTTGGGAGGAAGGTCAAGCT
GACTGTGGTAGAAAAGGAGCCACTTTGCTGCTCATTCAAGACCAAGAAGAACTGAGATTC
CTACTGGACTCAATAAAGGAAAAATATAATTCATTTTGGATTGGACTAAGGTTCACATTG
CCAGACATGAACTGGAAGTGGATAAATGGCACAACTTTCAATTCTGATGTACTAAAAATC
ACTGGTGTCACTGAAAATGGCAGCTGTGCCTCCATCTTAGGAGATAAAGTGACTCCTGAG
AGCTGTGCTTCAGACAACCGTTGGATCTGCCAAAAGGAACTAAACCATGAAACCCCGAGT
AATGACTCCTGA
>mouse_Klrb1b
ATGGATTCAACAACACTGGTCTATGCAGATTTAAACCTAGCCAGGATCCAAGAACCTAAG
CATGATTCACCTCCATCTCTTTCCCCAGACACCTGTCGGTGCCCTCGCTGGCATCGGTTG
GCTCTGAAATTTGGCTGTGCTGGCCTCATCCTTCTTGTGCTGGTCGTGATTGGACTCTGT
GTCTTGGTGCTATCAGTACAAAAATCATCAGTACAAAAAATCTGCGCGGATGTTCAAGAG
AACAGAACACATACAACAGGTTGTTCAGCTAAGCTAGAGTGCCCACAAGACTGGCTTTCA
CACCGAGATAAGTGCTTTCACGTTTCTCAAGTTTCCAACACTTGGAAGGAATGTCGAATT
GATTGTGATAAAAAAGGAGCCACTTTGCTGCTCATTCAAGACCAAGAAGAACTGAGATTC
CTACTGGACTCAATAAAGGAAAAATACAATTCATTTTGGATTGGACTAAGTTACACATTA
ACAGACATGAACTGGAAGTGGATAAATGGCACAGCTTTCAATTCTGATGTACTAAAAATC
ACTGGTGTCACTGAAAATGGCAGCTGTGCCGCCATCTCAGGAGAAAAAGTGACTTCTGAG
GGCTGTTCTTCAGACAACCGTTGGATCTGCCAAAAGGAACTAAACCATGAAACCCCGTGT
AATGACTCCTGA
>mouse_Klrb1f
ATGGACACATCAAAGGTCCATGGCAATGTAAAGCCATTTAGGTGTCCAGGGTATAAGCAA
GCATCTTCTCCATCTTTCTCCCCAGATGCTTGTCGGTGCCCACACTGGCATCATTTGGCT
CTGAAATCTGGCTGTGCTGGGCTGATCCTTCTTCTCTTGAGCCTGATTGGACTCAGTGTC
TTAGTGAGATTCCTAGTGCAAAAACCACCAATAGAAAAATGCAGTGTGGCTGCTCAAGAG
AACAGGACTGAACTAACAGGAAGATCAGCCATACTAGAGTGCCCGAGATATTGGCATCCA
CACTGGAACAAATGTTTATTTGTTTCTCAAATTTCCAGACCTTGGGCAGAAGGTCGAGAT
GCCTGCTCTATGGAAGACGCCATTTTGTTGCTCATTGAAAATAAAGAAGAACTGAGATTT
GTGCAGAACTTGATAAAGGGAAAAGAACAGTTATTTTTTATTGGACTAAAATATGTACAG
AAGGAGAAGATCTGGAAGTGGATAGATGGCTCTATTTTAAATCCTAACCTATTACGAATC
ACTGGCAAGGACAAAGAAAACAGCTGTGCCATCATCTCACACACGGAAGTGTTTTCAGAT
TCTTGTTCTTCAGACAACCACTGGATCTGCCAAAAGACCCTGATACATGTCTGA
>mouse_Klre1
ATGGATGAAGCACCTGTAACCCGTTCTACCCTAAATGTGAATTCCCAGCAGAAGAGTAAA
GCAAAGAACAAGATTAAGAATACACTTAATTCAAATGAATTGTCATCCATTGAGCAGAGG
AAAAAATACCAGAAACATCTTAAGAAGCACAAAAACACAGCAGAAGACATCAGTGGTAAA
GGGAATTGCTCACCTCCATGGAGGCTTCTCTCGAGTGTGCTCGGTGCCATGTGCCTTCTC
CTGATGGCTGTAGCCATGGTGATGACCACTTTTACCACAAAGTCATCTTCTGAAAGATCA
TCTTCTACTATTCAGCAAGAAGGGCTCCATCATCCCTGTCCAGAGAACTGGGTCTGGTTC
AGGTGCAGCTGTTATTTCTTCTCCAAGGAAGAGCTAATTTGGAGAGACAGTCAGCGTGCC
TGCTTGTCTCTTAACTCCAGTCTCATAAGGATGAACAAAGAGGAAATGAATTTCTTCTCT
TTGAAGTCTTTCTTTTGGGTTGGAGTTTACTATAATGAAACTCGCAGACAGTGGCTGTGG
GAAGACCATTCGGTTCTACCCTCTGGGCTGTTTTCTAAACTTGAAGCTAATATGAAAAAC
TTCTGTGCATCTTATAAATCAAAAGAAGCTTATATGGAAGAAAACTGTGCGAACAAACTG
ACATATATTTGCAAGAAGTAG
>mouse_Klrd1
ATGGCAGTTTCTAGGATCACTCGGTGGAGACTGATGTCTGTCATCTTTGGAATAAAATGT
CTTTTCTTGATGGTTACTTTGGGAGTTTTGCTGATAAATTCATTTACTATACAGAACATT
CAATCAACACCTTCTCCAACCACCACTGTAGAATTCCAGGAAGTTTCTGAATGCTGTGTT
TGCCTGGACAAGTGGGTTGGGCATCAGTGCAATTGTTACTTTATTTCCAAAGAAGAAAAG
TCTTGGAAAAGAAGCAGAGATTTCTGTGCTTCGCAGAATTCCAGCCTTCTTCAGCCCCAA
TCCAGAAATGAATTGAGTTTTATGAACTTCAGTCAAACCTTTTTCTGGATTGGAATGCAT
TATAGTGAAAAAAGAAATGCCTGGCTATGGGAGGATGGCACAGTTCCCTCAAAAGATTTA
TTTCCAGAATTCTCAGTTATCAGGCCAGAGCACTGCATTGTTTACAGTCCAAGCAAAAGC
GTTTCTGCTGAATCCTGTGAAAATAAAAACCGTTACATCTGTAAGAAACTGCCTATTTAA

>mouse_Klrk1
ATGGCATTGATTCGTGATCGAAAGTCTCATCACTCAGAGATGAGCAAATGCCATAATTAC
GACCTCAAGCCAGCAAAGTGGGATACTTCTCAAGAACAACAGAAACAAAGATTAGCACTA
ACTACCAGTCAACCTGGAGAAAATGGTATCATAAGAGGAAGATACCCTATAGAAAAACTC
AAAATATCTCCAATGTTCGTTGTTCGAGTCCTTGCTATAGCCTTGGCAATTCGATTCACC
CTTAACACATTGATGTGGCTTGCCATTTTCAAAGAGACGTTTCAGCCAGTATTGTGCAAC
AAGGAAGTCCCAGTTTCCTCAAGAGAGGGCTACTGTGGCCCATGCCCTAACAACTGGATA
TGTCACAGAAACAACTGTTACCAATTTTTTAATGAAGAGAAAACCTGGAACCAGAGCCAA
GCTTCCTGTTTGTCTCAAAATTCCAGCCTTCTGAAGATATACAGTAAAGAAGAACAGGAT
TTCTTAAAGCTGGTTAAGTCCTATCACTGGATGGGACTGGTCCAGATCCCAGCAAATGGC
TCCTGGCAGTGGGAAGATGGCTCCTCTCTCTCATACAATCAGTTAACTCTGGTGGAAATA
CCAAAAGGATCCTGTGCTGTCTATGGCTCAAGCTTTAAGGCTTACACAGAAGACTGTGCA
AATCTAAACACGTACATCTGCATGAAAAGGGCGGTGTAA
>mouse_Klrc3
ATGAGTCACCTGCTTGGAACTGAACAGGCCTCAGAACCCAGGAAAGCCACAAAGAAAACC
CAGGCGCAGCTCCGTTTCAGTAATGCAGCAGGAGATCGCCTGCTGGAGTTTAGCCTTCAA
CATGCTTCCCAGAAGCATCTGAAGGCCAGCAGGCATGGCTACTGCAAAAATTTTGCATCA
CCTCCAGAGAAGCTCATCGCTGGAATCCTGGGCACCATCTGGTTTACCTTATTGATTGCT
CTAGTAATCTCAACCAGAATTGTTTCTCCATATATAAACCACAGTCTATCTTCAGCACAA
ACTTATGCTCTTTGTCCAAAGGAATGGATCTTATATTCTCACAATTGTTATTACATTGGC
ATGGAAAGAAAATCTTGGAATGACAGTTTGGTGTCCTGCATTTCCAAAAACTGTAGTCTG
CTTTATATAGACAGTGAAGAGGAGCAGGACTTTCTGCAATCCCTTTCACTGGTCTCATGG
ACTGGAATCCTTCGGAAGGGCAGAGGTCAGCCCTGGGTCTGGAAAAAAGACTCAACTTTC
AAACCAAAGATAGCAGAGATTCTCCATGATGAATGTAACTGTGCCATGATGTCAGCTTCT
GGTCTCACAGCAGACAGCTGTACAACTTTACATCCATATCTTTGTAAGTGTAAATTCCCC
ATCTGA
>mouse_Klrc2
ATGAGTCACCTGCTTGGAACTGAACAGGCCTCAGAACCCAGGAAAGCCACAAAGAAAACC
CAGGCGCAGTTCCGTTTCAGTAATGCAGCAGGAGATCGCCTGCTGGAGTTTAGCCTTCAA
CATGCTTCCCAGAAGCATCTGAAGGCCAGCAGGCATGGCTACTGCAAAAATTTTGCATCA
CCTCCAGAGAAGCTCATCGCTGGAATCCTGGGCACCATCTGGTTTACCTTATTGATTGCT
CTAGTAATCTCAACCAGAATTGTTTCTCCATATGCTGAACTGAAGAAGCAGATCCACCCC
TTCTTGGTTAGAACCCAGAAAGGCTCACACGCCTTGCTCTCCAAAGCACAGCCTTGTCCT
CATTGTCCAAAGGAGTGGATATCATATTCTCACAATTGTTATTTCATTGGTATGGAGAGA
AAATCTTGGAATGACAGTTTGGGGTCCTGCCTTTCCAAAAACTGTAGTCTGCTTCACATA
GATAGTGAAGAGGAGCAGGATTTTCTGCAATCTCTTTCACTGGTCTCATGGACTGGAATC
CTTCGGAAGGGCAGAGGTCAGGCCTGGGACTGGAAAAAAGACTCAATTTTCAAACCAAAG
ATAGCAGAGATTTCCCATGATGAATGTAACTGTGCCATGATGTCAGCTTCTGGTCTCACA
GCAGACAACTGTACAACTTTACATCCATATCTTTGTAAGTGTAAATTCCCCATCTGA
>mouse_Klrc1
ATGAGTAATGAACGCGTCACCTATGCAGAACTGAAGGTGGCAAAGAACTCAAGGAACCAG
CACAGGAAACCAAGGGGTCCTCGCAGCTCCATTTCAGTCATCGAGCAGGAAATCATCTAT
TCGGACTTCAGCTTTCAAAATCCTTCTCAGGAGCATCCCTGGATCTGCAGGAATTGCCCC
TGCAAAGGTTTTCCATCTCCTCCAGAGAAACTCATTGCTGGTACCCTGGGCCTCATCTGT
TTTGTCTTAATTGTCGCTGTGGTTGTAATTACTACAGTTGCCACACCATATACCGAAGCA
AAGGCACAGATCAATTCCTCAATGACTAGAACCCACAGAGATATAAACTACACTCTATCT
TCAGCACAGCCTTGTCCTCATTGTCCAAAGGAGTGGATATCATATTCTCACAATTGTTAT
TTCATTGGTATGGAGAGAAAATCTTGGAATGACAGTTTGGTGTCCTGCATTTCCAAAAAC
TGTAGTCTGCTTTACATAGATAGTGAAGAGGAGCAGGATTTTCTGCAATCTCTTTCACTG
ATCTCATGGACTGGAATCCTTCGGAAGGGCAGAGGTCAGCCCTGGGTCTGGAAAGAAGAC
TCAATTTTCAAACCAAAGATAGCAGAGATTCTCCATGATGAATGTAACTGTGCCATGATG
TCAGCTTCTGGTCTCACAGCAGACAACTGTACAACTTTACATCCATATCTTTGTAAGTGT
AAATTCCCCATCTGA
>mouse_Klri1
ATGCTTCACAGTAAACGCCGGGAATATACAGCAAACAATCAGGATGTTACATACACAGAG
TTGAAGACATGTAAGTCTCCATGGAAGCACAGAATACCTACAGTCAAGCAGAGCCCTGTA
GTGCTATGTGAAGAGCAGCTAAAATATGGAGAGCTGACATTCCACAGAACACCTCAGCCC
CAGCCCAGAAAACAAGCTATGGGAAGAAAAAGACAAGGCCCCAAATCAACAGTATGGAGA
GTGGTAACTGGCATGCTTGGAGCCTTGTGTGTGGTGCTGATGACAACCACAGGGATCTTA
CTTCCAAAATTATTTTCTAGTCAAGAAGAGCAATGCAGAAAAACATCACTTCATCCTCTT
CGGTGTCCAAAGGATGACGCCTCCTGTGATCTTTGTTCCAGTGACTGGATTGCTTTTGGA
AACAATTTCTATTGTGTTTTTAAAGAAAACACAAAAACCTGGGCAGAGAGTCAGTCTGCC
TGTGAGGAGCTGAATTCTCATCTTGTGATCATAGACTCCAAAGCAGAGGTGGAAAATTTG
TTATTGTTTGAAATGGATGGGTGGATTCTTCACAAAATGGATGGAACCAACAGTTCCTGG
TTGTGGAGAAATGACATTAAAATACAGAACACCCTAACTAATGATTCAGAAAAGAAGAAT
CATAGCTGCCATTATCTGCGTGGAAACCTATTCATGCCTGATGAATGTTCAGCTAAGAAA
TCATACATCTGTGAATTTAATATATGA
>mouse_Klri2
ATGCACAAGAAAAAGCATATTAAACATGGAACAAACAAGCAGGAGATTATTAACATAGGA
ACAAAATCTCCCACATTTCAAGAAAAGCAGAGACCCTCGAAGACAGACCAGAGATCTACT
GTGTGGAGAGAAGAACAGAAAAAACAGGAACTGAAAGTTCACAGAATATTCCACCCCCAG
CCCAGGACAGGATTCGATGTGGGCAAAGGAATAGATCCCTGGCTGACAACATGGCAAATG
ATAACTGTCATCTTAGCAACGTTATGCATTATTTTGGTCACAAAAGTGGGCTTCTTGATT
CCAAGCTTATTTTCTAAAGGAGAAAAACAAAGCAGAAAGTTCTCCCTTCTTGATCCTCTA
TGTGACAGGAATGATGACTCCTCCTGTGATTTTTGTTCCAGTGACTGGATTGCTTTTGGA
AACAATTTCTATTGTGTTTTTCGAGAAAACTCAAAAACCTGGGTAGAGAGTCAGTCTGCG
TGTGAGGAGCTGAATTCTCATCTTGTGATCATAGACTCCAAAGCAGAGGTGGAAAATTTG
TTATTGTTTGAAATGGATGGGTGGATTCTTCACAGAATGGATGGAACCAACAGTTCCAGG
TTGTGGGGAAATGACATTAAAATACGGAACACCCTAATGAATGATTCAGAAAAGAAGAAT
CATAGCTGCCATTATCTGCGTGGAAACATATTCATGCCTGATGAATGTTCAGCTAAGAAA
ACATACATCTGTGAATTTAATATATGA
>mouse_Klrh1
ATGAATGACGAAAGACCAACATATGCACAGCTGAAATTATCCAAGAAGAGTAAGGACAAA
AAACAGTCCACTCAGAAAAAGAAAGAATATCCATGGCGCATAAGTGTTGTGATCCTGGGA
ACAGTATGTCTTTGTCTTCTGATATCAAGCACAGTCTTTGGATATTGGTTTTTTCAGGCT
ACTTCAAACTTCAAAATTCAATATGAGAAAGATAAAAATGAAAGTGCTGTCTCCTCAATG
GAAGTAGTACATTCTTCAGGTTTACTACTTACTGCTGCACGAAAAGGCTGCTATACATGT
CAAGGAGGGTGGTCTTGCTGTGGAGGAAAGTGTTACTTCTTTTCAGAAGAAGAAAAGACA
TGGGATGAGAGTGAGGCATCCTGCAAAGTCCTGGGTTCTCTTCTCGCTAAGATTGACAGC
AGAGAGGAGCAGAACTTTATTCAGTCACAAGTGAATTACAGCTATTGGGTTGGATTACAT
AAAAAAGGAAGTCAGTTCCAGTGGGTACACCATAAGGATGCAAAACTTTCTTCAGATTTG
GATTTTCACACAGCAACACATGTAGCAGATGCAGAATGTGGATATATCAAGCCAAAAAAT
CTCAACGTTGCTCCATGTCATAGATATTTCTACTACATTTGTAAAAGGAATTTTACCTGC
CCAATGACTTAA
>mouse_Klra17
ATGATGAGTGAGCAGGAGGTCACTTATTCAACTGTGAGATTTCATAAATCTTCAGGATTG
CAGAACCAAGTGAGGCCTGAGGACAATCAAGGGTCAAGAGAAGCTGGCCACAAAGAGTGC
TCTATCCCCTGGCATCTCATTGTGATAGCTTTTGGAATCCTCTGTGTCCTTCTTCTGGTA
ATTGTTGCAGTGTTGGTGACAAACATTTTGCAGTATAAGCAAGAAAAACATGAACTGCAG
GAAACTCTAAACTGCCACCATAACTGTAGCACCATGCAAAATGACATCAACGCAAAGGAA
GAAATGCTGAGAAATATGCCTCTAGAGTGTAGTACAGGAGATGATCTTCTGAAATCCCTC
AACAGAGAACAGAAGAGATGGTACAGTGAAACCAAGAGTGTTTTAAATTCCTCAAAGCAC
CCAGGTGGAAGCCTGGAAATACACTGGTTCTGCTATGGTATAAAGTGTTATTATTTCATC
ATGAATAAAAAAGGATGGCGTAAATGTAAACAGATATGTGAGCATTACAGCTTATCCCTT
CTGAAGATAGATGCTGAGGATGAACTGAAATTCCTTCAGTTACAGGTTACTCCAGACAGT
TACTGGATTGGCTTCTCATTTGATAAGAAAAGTGAAAAATGGACATGGATTGAAAATGGC
ACATCTAAATATGCCTTGAACATGTCCACATACAATGTAAAGAGTGGAGAATGTGTGTTC
TTATCTAAAACAAGACTAGAAAATAATAAATGTGAACATGTCTACCCATGTATTTGTGAG
AAGAGACTGGATAAGTTCCCTGATTCGCTCCCCAACAACAGTTAA
>mouse_Klra5
ATGAGTGAACCAGAGGTCACTTACTCAACTGTGAGACTTCATAAGTCTTCAGGGTTGCAG
AGACTAGTGAGCCATGAGGAGATTCAAGGGCCCGGAGAAGCTGGCTACAGAAAGTGTTCA
GTACCCTGGCAGCTCACTGTGAGATCGCTTGGAATCTTCTGTTTCCTTCTTCTAGTAACA
GTTGCAGTGTTGGCAGTAAAGATTTTTCAGTATAGTCAACACAAACAAGAAATCCACGAA
ACTCTAAACCACAACCATAACTGCAGCAACATGCAAAGTGACATCAAATTAAAGGAAGAA
ATGTTGAGAAATAAGTCTATAGATTGCAGTCCAGGTGAGGAACTTCTGGAATCCCTCAAC
AGAGAACAGAACAGATGGTACAGTGAAACCAAGACAGATTTAGATTCCTCACAAGACACA
GGGACAGGTGTTAAACACTGGTTCTGCTATGGTACTAAATGTTTTTATTTCATCATGAGC
AAAAATACATGGAGTGGATGTAAACAGACCTGCCAGCATTACAGCTTACCCCTTGTGAAG
ATAGAAGATGAAGATGAACTGAAATTCCTTCAGTTCCAGGTTATTTCAGACAGTTACTGG
ATTGGATTGTCATATGATAAGAAAAAAAAGCAATGGGCATGGATTGACAATGGCCCATCT
AAACTTGACATGAAAACAAGGAAAATGAACTTTAAGCCTGGAGGTTGTATATTTTTATCT
AAAACAAGACTAGAAGATACTAACTGTAATAATTCCTACTTCTGCATTTGTGGGAAGAAA
CTGGATCATTTCCCTGGTTAA
>mouse_Klra6
ATGAGTGAGCCGGAGGTCACTTACTCAACTGTGAGACTTCATAAGTCTTCAAGGTTGCAG
AAACTTGTAAGGCATGAGGAGACTCAAGGGCCCAGAGAAGCTGGCTACAGAAAGTGTTCA
GTATGCTGGCAGCTCATTGTGAAAGCTCTTGGAATCCTCTGTTTCCTTCTTCTTATAACA
GTTGCAGTGTTGGCAGTAAAGATTTTTCAGTATGGTCAACACAACCAAGAAATCCATGAA
ACTCTAAACTACCACCATAACTGCAGCAACATGCAAAGTGATTTCAACTTAAAGGAAGAA
ATGTTGACAAATAGGTCTATAGACTCTAGGCCAGGCAATGAACTTCTGGAATCCCTCAAC
AGAGAACAGAACAGAGGGTACAGTGAAACTAAGACAGATTTAGATTCCTCACAGGACACA
GGGACAGGTGTTAAATACTGGTTCTGCTACCGTACTAAATGTTATTATTTCATCATGAAC
AAAAATACATGGAGTGGATGTAAACAGAACTGCCAGCATTACAGCTTACCCCTTGTGAAG
ATAGACGATGAAAATGAACTGAAATTCCTTCAATTCCAGGTTATTCCAGACAGTTACTGG
ATTGGATTGTCATATGATAAGGAAAAAAAGGAGTGGGCATGGATTGACAATGGCCAATCT
AAACTTGACATGAAAATAAGGAAAATGAACTTTAAGCCTGGAGGATGTGTATTTTTATCT
AAAAGAAGACTAGAAGATACTAACTGTAAAAATTCCCACTACTGTATTTGTGGGAAGAAA
CTGGATAAATTTCCTCATTAA
>mouse_Klra4
ATGACTGAACAGGAAGACACTTTCTCAGCTGTGAGATTCCATAAGTCTTCAGGGTTGCAG
AACGAGATGAGGCTCAAGGAGACACGGAAGCCTGAAAAAGCTCGCCTCAGAGTTCCCTGG
CAGCTCATTGTGATAGCTCTCGGGATCCTCATTTCCCTTCGACTGGTAACTGTTGCAGTG
CTTATGACAAACATTTTTCAGTATGGTCAACAAAAACATGAACTGAAGGAATTTCTAAAA
CACCACAATAACTGCAGCATCATGCAAAGTGACATCAACTTGAAGGATGAACTGCTGAAA
AATAAGTCTATAGAGTGTAATCTTCTGGAATCCCTCAACAGGGATCAAAACATACTGTGT
GATAAAACCAGGACTGTTTTAGATTACTTACAGCACACAGGCAGAGGTGTTAAAGTATAC
TGGTTCTGTTATGGTATGAAATGTTATTATTTCGTCATGGACAGAAAACCATGGAGTAGA
TGTAAACAGAGCTGCCAGAATTCCAGCTTAACCCTTCTGAAGATAGATGATGAGGATGAA
CTGAAGTTCCTTCAGCTCGTGGTTCCTTCAGACAGTTGCTGGATTGGATTGTCATATGAT
AATAAGAAAAAAGATTGGGCATGGATTGACAATCGCCCATCTAAACTTGCCTTGAACACA
ACGAAATACAATATAAGAGATGGAGGATGTATGTTCTTATCTAAAACTAGACTAGACAAT
AATTACTGTGATCAATCATTCATCTGTATTTGTGGGAAGAGATTGGACAAATTCCCTCAT
TGA
>mouse_Klra8
ATGAGTGAGCAGGAGGTCACTTTCCCAACTATGAGATTCCACAAGTCTTCAGGGTTGAAC
AGCCAGGTGAGACTTGAGGGGACTCAGAGATCTAGAAAAGCTGGCCTAAGAGTGTGTTCA
GTCCCTTGGCAGCTCATTGTGATAGCTCTTGGAATCCTCTGTTCCCTTCGGCTGGTAATT
GTTGCAGTGTTTGTGACAAAGTTTTTTCAGTATAGTCAACACAAACAAGAAATCAATGAA
ACTCTCAACCACCGCCATAACTGCAGCAACATGCAAAGGGATTTCAACTTAAAGGAAGAA
ATGTTGACAAATAAGTCTATAGATTGTAGGCCAAGCTATGAACTTCTGGAATACATCAAA
AGAGAACAGGAGAGATGGGACAGTGAAACCAAGAGTGTTTCAGATTCTTCACGAGACACA
GGCAGAGGTGTTAAATACTGGTTCTGCTATGGTACTAAATGTTATTATTTCATCATGAAT
AAAACTACATGGAGTGGATGTAAAGCGAACTGCCAGCATTACAGCGTTCCCATTGTGAAG
ATAGAAGATGAAGATGAACTGAAATTCCTTCAACGCCATGTTATTCTAGAGAGTTACTGG
ATTGGATTGTCATATGATAAGAAAAAAAAGGAATGGGCATGGATTCACAATGGCCAATCT
AAACTTGACATGAAAATAAAGAAAATGAACTTTACGTCTAGAGGATGTGTATTTTTATCT
AAAGCAAGAATAGAAGATACTGACTGTAATACTCCCTACTACTGTATTTGTGGGAAGAAA
CTGGATAAATTCCCTGATTAA
>mouse_Klra9
ATGAATGAGCCGGAGGTCACTTACTCAACTGTGAGACTTCATAAGTCTTCAGGGTTGCAG
AAATTAGTAAGGCATGAGGAGACTCAAGGGCCCAGAGAAGCTGGCAACAGAAAGTGTTCA
GTATCCTGGCAACTCATTGTGAAAGCTCTTGGAATCCTCTGTTTCCTTCTTCTGGTAATA
GTTGCAGTGTTGACGATAAAGATTTTTCAGTATAGTCAACACAAACAAGAAATCAATGAA
ACTCTCAACCACTACCATAACTGCAGCAACATGCAAAGTGATTTCAACTTAAAGGAAGAA
ATGTTGACAAATAAGTCTATAGATTGTAGGCCAAGCAATGAACTTCTGGATTACATCAAA
AGAGAACAGGACAGATGGAACAGTGAAACCAAGACGGTTTTAGATTCCTCACGGGACACA
GGCAGAGGTGTTAAACACTGGTTCTGCTATGGTACTAAATGTTATTATTTCATCATGAAC
AAAACTACATGGAGTGGATGTAAAGCGAACTGCCAGCATTACAGCGTTCCCATTGTGAAG
ATAGAAGATGAAGATGAACTGAAATTCCTTCAACGCCATGTTATTCCAGAGAGTTACTGG
ATTGGATTGTCTTATGATAAGAAAAAAAAGGAATGGGCATGGATTGACAATGGCCAATCT
AAACTTGACATGAAAACAAGGAAAATGAACTTTAAGTCTAGAGGATGTGTATTTTTATCT
AAAGCAAGAATAGAAGATACTGACTGTAATATTCCCTACTACTGTATTTGTGGGAAGAAA
CTGGATAAATTCCCTGATTAA
>mouse_Klra7
ATGAGTGAGCAGGAGGTCACTTACTCAACTGTGAGATTTCATGAGTCTTCAAGGTTGCAG
AAACTAGTGAGGACTGAGGAGCCTCAAAGGCCCAGAGAAGCTTGCTACAGAGAGTATTCA
GTCCCCTGGAAGCTCATTGTGATAGCTTGTGGAATCCTCTGTTTCCTTCTCCTGGTAACT
GTTGCATTGTTGGCAATAACGATTTTTCAGCATAGTCAACAAAAACATGAACTACAGGAA
ACTCTAAATTGCCACGATAACTGCAGCCCCACGCAAAGTGACGTCAACTTGAAGGATGAA
CTGCTGAGAAATAAGTCTATAGAGTGTAGGCCAGGCAATGATCTTCTGGAATCCCTCAGC
AGGGATCAGAACAGATGGTACAGTGAAACCAAGACTTTTTCAGATTCCTCACAGCACACA
GGTGTTCACAAAAGACCCATCTCCAAGGCAGAGGGGAAGGGTAGAGGTTTTGAAAAATAT
TGGTTCTGTTATGGTATAAAATGTTATTATTTCAACATGGACAGAAAAACGTGGAGTGGA
TGTAAACAGACCTGCCAGATTTCCAGCTTATCCCTTCTGAAGATAGACAATGAGGATGAA
CTGAAGTTCCTTCAGAACCTGGCTCCTTCAGACATTTCCTGGATTGGATTGTCATATGAC
AATAAGAAAAAAGATTGGGTATGGATTGACAATGGCCCATCTAAACTTGCCTTGAACACA
ACGAAATATAATATAAGAGATGGATTATGTATGTCGTTATCTAAAACAAGACTAGACAAT
GGGGACTGTGATAAATCATACATCTGTATTTGTGGTAAGAGACTGGATAAATTTCCTCAT
TGA
>mouse_Klra10
ATGAGTGAGCTGGAGGTCACTTACTCAACTGTGAATCTTCATAAGTCTTCAGGGTTGCAG
AAACTAGTAAGGCATGAGGAGACTCAAGGGCCCAGAGAAGCTGGCAACAGAAAGTGTTCA
ATATACTGGCAACTCATTGTGAAAGCTCTTGGAATCCTCTGTTTCCTTCTTCTGGTAATA
GTTGCAGTGTTGGCAGTAAAGATTTTTCAGTATAGTCAACACAAACAAGAAATCAATGAA
ACTCTCAACCACCACCATAACTGCAGCAACATGCAAAGGGATTTCAACTTAAAGGAAGAA
ATGTTGACAAATAAGTCTATAGATTGTAGGCCAAGCAATGAACTTCTGGAATACATCAAA
AGAGAACAGGACAGATGGAATAGTGAAACCAATACTATTTTAGATTCCTCACGGGACACA
GGCGGAGGTGTTAAATACTGGTTCTGCTATAGTACTAAATGTTATTATTTCATCATGAAC
AAAACTACATGGAGTGGATGTAAAGCGAACTGCCAGCATTATAGCGTTCCCATTGTGAAG
ATAGAAGATGAAGATGAACTGAAATTCCTTCAACGCCATGTTATTCCAGAGAGTTACTGG
ATTGGATTGTCTTATGACAAGAAAAAAAAGGAATGGGCATGGATTGACAATGGCCCATCT
AAACTTGACATGAAAATAAGGAAAATGAACTTTAAGTCTAGAGGATGTGTATTTTTATCT
AAAGCAAGAATAGAAGATACTGACTGTAATATTCCCTACTACTGTATTTGTTGGAAGAAA
CTGGATAAATTCCCTGATTAA
>mouse_Klra3
ATGAGTGAGCCAGAGGTCACTTACTCAACTGTGAGACTTCATAAGTCTTCAGGGTTGCAG
AAACTAGTAAGGCATGAGGAGACTCAAGGGCCCAGAGAAGTTGGCAACAGAAAGTGTTCA
GCACCCTGGCAACTCATTGTGAAAGCTCTTGGAATCCTCTGTTTCCTTCTTCTTGTAACA
GTTGCAGTGTTGGCAGTAAAGATTTTTCAGTATAATCAACACAAACAAGAAATCAATGAA
ACTCTAAACCACCACCATAACTGCAGCAACATGCAAAGGGCTTTCAACTTAAAGGAAGAA
ATGTTGACAAATAAGTCTATAGATTGTAGGCCAAGCAATGAAACTCTGGAATATATCAAA
AGAGAACAGGACAGATGGGACAGTAAAACAAAGACTGTTTTAGATTCCTCACGGGACACA
GGCAGAGGTGTTAAATACTGGTTCTGCTATAGTACTAAATGTTATTATTTCATCATGAAC
AAAACGACATGGAGTGGATGTAAAGCGAACTGCCAGCATTATAGCGTTCCCATTCTGAAG
ATAGAAGATGAAGATGAACTGAAATTCCTTCAACGCCATGTTATTCCAGAGAATTACTGG
ATTGGATTGTCTTATGATAAGAAAAAAAAGGAATGGGCATGGATTGACAATGGCCCATCT
AAACTTGACATGAAAATAAGGAAAATGAACTTTAAGTCTAGAGGATGTGTATTTTTATCT
AAAGCAAGAATAGAAGATATTGACTGTAATATTCCCTACTACTGTATTTGTGGGAAGAAA
CTGGATAAATTCCCTGATTAA
>mouse_Klra1
ATGAGTGAGCAGGAGGTCACTTATTCAATGGTGAGATTTCATAAATCTGCAGGATTGCAG
AAACAAGTGAGACCTGAGGAGACTAAAGGGCCCAGAGAAGCTGGCTACAGAAGGTGTTCA
TTCCACTGGAAGTTCATTGTGATAGCTCTTGGCATCTTCTGTTTCCTTCTTCTGGTAGCT
GTTTCAGTGTTGGCAATAAAAATTTTTCAGTATGATCAACAAAAAAAACTGCAGGAATTT
CTAAACCACCACAATAACTGCAGCAACATGCAAAGTGACATCAACTTGAAGGATGAAATG
CTGAAAAATAAGTCTATAGAGTGTGATCTTCTGGAATCCCTCAACAGGGATCAGAACAGA
TTGTATAATAAAACCAAGACTGTTTTAGATTCCTTACAGCACACAGGCAGAGGTGATAAA
GTATACTGGTTCTGCTATGGTATGAAATGTTATTATTTCGTCATGGACAGAAAAACATGG
AGTGGATGTAAACAGACCTGCCAGAGTTCCAGTTTATCCCTTCTGAAGATAGATGATGAG
GATGAACTGAAGTTCCTTCAGCTCGTGGTTCCTTCAGACAGTTGCTGGGTTGGATTGTCA
TATGATAATAAGAAAAAAGATTGGGCATGGATTGACAATCGCCCATCTAAACTTGCCTTG
AACACAAGGAAATACAATATAAGAGATGGGGGATGTATGTTGTTATCTAAAACAAGACTA
GACAATGGTAACTGTGATCAAGTATTCATCTGTATTTGTGGGAAGAGACTGGATAAATTC
CCTCATTGA
>mouse_Klra2
ATGAGTGAGCAGGAGGTCACTTACACAACTCTGAGATTTCATAAGTCTTCAGGGTTGCAG
AACCCAGTGAGGCCTGAGGAGACTCAAAGGCCCAGAGATGTGGGCCACAGAGAGTGTTCA
GTCCCCTGGAAGTTCATTGTGATAGTTCTTGGAATCCTCTGTTTCCTTCTGCTGGTAACT
GTGGCAGTGTTGGTGATACACATTTTCCGGGATGGACAAGAGAAACATGAACAGGAGAAA
ACTCTAAATAACCTCCGTCAAGAGTACCAGGTCATGAAAAATGACAGCTCCTTAATGGAA
GAAATGTTAAGAAATAAGTCTTCAGAGTGTAAGGCCCTCAATGATAGCCTGCACTACCTC
AACAGAGAACAGAACAGATGCCTCAGGAAAACCAAGATTGTTTTAGATTGCTCACAGAAC
AAAGGCAAGCAAGTGGAAGGATACTGGTTCTGCTGTGGCATGAAATGTTATTATTTCATC
ATGGATGATAAAAAATTGAAAGGATGTAAACAGATCTGCCAGGCTTACAACTTAACTCTT
TTGAAGACAAATGATGAGGATGAATTGAAGTTCCTTAAATCCCAACTTCAAAGAAACACA
TACTGGATTGCACTGACACATCACGAAAGCAAAGAGGAATCGCAACAGATTGGTGATAGA
CCATCTAAACCGGCTCAAGAAGAGCAAAGTTTCATTGAAGATTTATCCCTCTGCCATCTC
ATCCCTGTGGATTTCTTTCCCTGGTTCATCTTCTCTGACACAGATTGTCATGTTTCAGCA
GCAAGGAATTCAGTACCTAATAGAGAAAAGTGTGCATATCTAAATTCATTTTCTACAGAA
GAGGATGACCGTGCTAGAAATCATGGTTGTATTTGTGAAAAGAGATTGAATAAATTCCCT
ATTCCAGGGAGCTGTGCCAAGGGAAGAACTCAATCTGCTCTGCAGAGGGATGAAGATGAA
AGTTAA
>KLRG1_Felcat
ATGATTGACAATGATATTTATTCTGTGTTACAGTTGTCTACTGAGCCTCCAGCCCAGAAT
GACTACAGACCACAGGAAAAAGTGTCTTCTCCCGGGTCCCCTCTCTCACGCCATGTGGCG
ATAGCTTTGGGACTTCTGAACGCCCTTCTTATGTGTTTGCTGCTTGTACCGTGGATTCTG
TGCCAAGGTTCCACTCGTGCCAGCTGTCCTAGTTGCCCAGACTTCTGGGTGAGGTACGGC
GACCACTGTTACTACTTCTCAGTGGAGAAAACCAACTGGGATTCTAGTCTGGACTTCTGC
TTAGCTGAAGACTCCCATCTCCTTATGCTTACAGGCAACCAGGAAATGAGCCTGCTTCAA
CCTCTCCTCAAAGAGGACTTTTATTGGATTGGTCTGAGGAACAATTCTGGCTGGAGATGG
GAAGATGGGTCAGCCCTAAACTTTTCAAGGATTATTTCAAACAGCTTGATACAGAAGTGT
GGTACCTTCAGCAAAAGTGGTTTCCTAGGCTCTAGCTGTGAGGCTCTTTTACGGTGGGTC
TGTAAGAAGGTCAGACTTTGA
>KLRB1_Felcat
ATGGACAGACAAGTGACATATGCTGATTTAAACTTATCCAGGGGTCCTTGCCTGGAAAGT
TCATCATCCCCATCTCTTCCTCAGGACATCTGTCAAGGTCCACCTTGGCATCAGTTGGCT
CTGAAACTTGGTTGTACTGGGGTTATTCTTCTTACCTTGACTGTGATTGGGTTGAGTATT
TCAGTAATATTCTTAAGACAAAACTTGTCAATAGAAGAAAGCGGTGTGGATGTTCACGAG
AACAGGAATGAAACTACAGAGAAGCCAGATCTGTTAAAGTGCCCAAAAGATTGGCGTCTA
CTGCGAGAAAAATGTTTGTTTTTTTCTCTCGTTTCCAACACTTGGAACTACAGTCTAGCT
GACTGTTCCACAAAAGAATCCAGTTTGCTGCTTTTTCAAGATCCAGAAGAACTGAGACAC
GTACAAAGCCTGATACCTAAAAAAGAATTTCTGTTTTGGATTGGATTAAATTTAACATTA
TCAGAGAAGAAATGGAAGTGGATAAATGGGTCATTTTTAAATCCAAACATATTACGTATT
GTTGGTTATACTAAGAAAAACAGCTGTGTTTACGTCTCCCCGACAGGAATTTTTTCTGAG
AACTGTGACACAGACAATAAATGGATCTGCCAGAAAGAACTACAACCTGTCAGAAAGAAG
GCGTGTTCGGGCTCTTGA
>KLRF3_Felcat
ATGAGCACAACGATGTTGTGCCTGTGTGCCCAGTATCACGAAAGCCTTCCGGCTGCACAG
TCCCTATATTTGTCAGTTGCACAGAACGGCATCTCTGAGGCAAAATACTCCAGCCAGTGG
CGAAGGATGTTTGGACAGATGCAAAACACAGAGGGATCAATGATGCAGAAGACAAGAAAG
CATCCCTATCATTGTCAACACAAGTGGACATGCAAAGATTACCCTACATGTCCCAAGTGG
CATCAGACTGCCCTGAGATTGTCGAGCATTGCACTGGTTATACTCATTGCCATAGTGATA
GGACTAACCATTTTGGTATGTCGCCTAAGTAGTGAGAAAGGAACCAAAGATTGTGATGGC
ATGAATATTTCTCCCAGGAAACAACAGGACAATACAAACTTCACAACAAAGTCCACGCTA
AACTTATGCCCTAATAATTGGCTGCGGAAAAAAGGGAAATGCTATAATTTCTTAAAAACC
TTTAAATCATGGACCGATAGCCAAAAATCCTGCTTAATAATGAAATCACATCTCTTGATG
ATCCAAGACATGGCTGAACTGAATTTCATACAGAGTAGTATACCGGATGGAATTTACTTT
TGGATGGGTCTGAACATCACGCACCCACAAAAGGCATGGACCTGGCTGGACGGCACCCCA
TTAAATCTACAGTTATTTCAAGTCATGGGCCAAGTTGAAGATAACGCCTGTGCTGTAATA
ACAAAGAAGGGTGTGTTTTCCGAAAAGTGTTGTAATGAGAGTTACTGGATTTGTCAACAT
GTGATTTCTTCAGACAATGACTTCTAA
>KLRF1_Felcat
ATGCAAGATGAAGAAAGATACATGACATTGAATTTACAATGGAAAAAAAGGAGTTCTATC
GAAACATCCCAACTTAAATTTAAAGATTCTTCTGTGATGTTGCCTTGGTCTAAAATCTTA
CTGGGAATATCTGGAACCATAAATGGTATTCTGGTTTTGACTTTGATTTCCCTGTGTTTA
CTGGTTTCTCAGGGAGTATTGCAAAAATGCCAAAAAGGAAATAATTCAAATCTCACCCAA
GACGATGACATTGGAAACCCAAAAATGAATAATGGCACAAGAGGAAATATAAGTAATAAG
GACACAAGCCACTGTGGCTCACAAGCTACGGACCATACAGGATTGTGCCCATCAGAATGG
CTCAAATATCATAAAAAGTGTTATTGGTTCTCTAACGAGATGAAAAGTTGGAGTGACAGT
TATAGGTATTGTTTGGGAAGAAAATCTCATCTACCAATCATTCAGGACCACATTGAAATG
GCTTTTATACAGAAAAACCTAAAACAATCAAACTACGTGTGGATTGGGCTCAACTTTACA
TCCCTGGAAAAGGCATGGACCTGGGTGGATGGTTCTCCGTTAGATTCAAAGACATTTGTC
ATAAAAGGACCAGCTAAAGAAAATAGCTGTGCTGCTACCAAAGAAAACAAAATTTATTCT
GAAACTTGCAGCAGTGTTTTCAAATGGATTTGCCAATATTAG
>KLRF2_Felcat
ATGGAGAATGAAGATGGCTATATGGTCCTGGATTCCAAGAATCGTTTCAAATCCAGCTCT
AAAGAATGTTCCCTGTATCCACCGTATTATTGTCTTATGCTAGTATGTGGCTGCATTGGG
ATCCTTATTATCATGATCACACTGATTTGCCTGAACTTTGGGGAGGAAAAAAAGGATTTC
TCCCAGAAAGTAAATATCAGCCGTCTAGCAGGAAATAATCATGTGTGCCCAAAAGACTGG
CTGCTGAACCAAGGGAAATGCTACAGGTTTTCAATGCCTTCCAAAACTTGGAATGAGAGT
AAACATGATTGTGTGTTCCTACAGGCACATTTACCGGTGATCCAAAGTTTGAAAGAGCTG
GAGTTCATACAGAAGAGTTTAAAACCTGGAAATCCTGCTTGGATTGGACTATATATTGCA
TCCCCAGGAAAACAATGGATGTGGATAAATAAACACCTTTTTGTGGAAGAAAACAATTTT
CTCATGATTGGATCAACGGATCACACAAGCTGTGCTGTCGCAACAAGAAATCAGGTGTAT
TCTGAAGACTGTAACTCCAACTTTAATGGCATTTGCCAAAGAGATGCTGTCTGA
>KLRD_Felcat 
ATGGCAGCTTCTCAGATCAATCCATGGAATTTGATTTCCGGCATCTTAGGAGTAATCTGC
CTTTCCTTGATGGCTACTACGGGGATTTTGCTGAAACACTTGCTTACTAAACAAAGTATT
CAGCCAACAATGTCTCCAGGACTAACCACAGAAATCCAGAAAGAAGCTGACTGTTGTTTT
TGCCAAGAAAAGTGGATTGGGAACCAATGCAACTGCTACTTCTTTTCTACTGAATTAAAA
ACTTGGGAAGAGAGTCGTGATTTCTGTGCTTCTCAGAATTCCAGTCTACTTCAGATTCAA
AACACAGATGAATTGCATTTTATGAGGTCCAGTACAAGCTTTTACTGGATTGGGCTCCGT
TACAGTGAAAAACATCGTGCCTGGTTGTGGGAAAACAACTCCAACGTCTCCCAAGATCTA
TTGCCGTTAATTCAAAATTTAAATACAAAGAAATGCGTACTGTATAGCTCAGATCGAAGA
GCTTTGGATGAACCCTGTGGAAGTACATATCGTTTTATATGTAAGCAACAGCTGAGGCGC
CCGGGTGGCTCAGTCGGTTGA
>KLRK_Felcat
ATGAATCTGGTCCGAGATCGGTGGGCTTGTCACAGCATGGCCATGGACGCAGTCCGTAAT
TCCAACTCTGAGCTGGTATATCATGGTATTTCCACACGACCAAAGAGAAGGCGTGTATTA
AACACAAGCAAATACAGAGAAAACCCATCTCCATTTTTCCTAGTCCATTCCATTGCTATA
GCTCTGGGGATCCACTTCATTGTTATGGTAATGATATGCGGTGCCATAATCATACATTCA
TTATTCCACCAAGAAGATCCACTTCCTTTACAAGAAAGTTATTGTGGCCCATGTCCTAAA
AACTGGATATGTTATAGAAATACCTGCTACCAATTTTTTAATGAAAGCAAAAGCTGGTAC
CAAAGCCAAGCCTCTTGTGTATCTCAAAATTCCAGTCTCTTGAAGATATACAGCAGAGAA
CACCAGGATTTCCTAAAATTGGTGAAGTCTTATCATTGGATGGGACTAATACAAACTCCA
CCAAATGGATCATGGCAATGGGAAGATGGCAGCATTCTCTTACCCGACCAACTAACCATG
GTTGACATGCAGAATGGAACCTGTGCAGTTTACGGGTCAAATTTTAAAGCCTATACAGAA
AACTGTTTAACTCCAAACACATACATCTGCATGCAGAGGATTGTGTAA
>KLRC1-1_Felcat
ATGAACAACCAAGGCGTGACTTATGCGGAACTCCATCATGCTAAGGGCTCAAAAAGACAG
CAAGTGCAACCTAAGGGCATGAAAAGTTCCATTTCAGTAACTGAGGAGGAGATAGCCTAT
GCAGAATTAAATCTTCAAAATGCTTCTCAGGCCCTTCAAGGGAATGGCAAGAACTCTCCC
TGCAAAGAGAAGCTCATTGCTGGGATCCTGGGAATCATCTGTCTTGTCTTGATGTCCACT
GTGGTAACACTAGCTGTTAATCCCGGTACTGACACACCTGAGCAGAATAATTCTTCCCTA
GACACAAGGATCCAGAAAGCACATCACTGTGGTCGTTGTCCAGAAGAGTGGGTTACGTAC
TGCAACAATTGCTATTACATCAGCACTGAAAAAAAACCGTGGAATGAGAGTTTGATGTCC
TGTGCTTCTAAAAACTCTAACCTGCTCTCCGTAGATAATGAAGAGGATGTGTATTTGTTG
AATTTATTCATTCCTACTTCATGGATTAGAGGTTGCCACAGAAGCAATAAAAATTCATCT
GTGTGGTCAAGAGGCTCAACTGTCTCTTCCAAAGTGTTGCCAGTATCTTCAGAGAGTGAC
CAGAATTGTCCATATTTCAATTTTAAATTACAGAAGAGCTATTTTGAATCCTGCTTAATC
ACAAGACCATATGTTTGTAAGCACCAGGCATTTTAG
>KLRC2-1_Felcat
ATGGCCCATGCAGAATTCAATCTTCAAGTTGCTTCTCAGGAGCTTCAAAGGACTGACAAG
AACTATCTCTGCAAAGGGAGGTACATTGCTGAGGTTCTGGGAATCGTCTGCCTTGTCTTG
ATGTCCACTGTGGTAAAGATAAACGTTATTCCCTATTACTTTAATGTTGAAGCTACTGAA
GGACCAGAGCAGAACAAAACGTCCCTGGAAACAAAGATCCAGAAAGCGTGTGTCTGTTGT
CATTGTCTGAAAGAGTGGTTTACGTATTCCAACAATTGCTATTACATTAGCACTGAGGGA
AAATCGTGGAATGAGAGTTTGACGTCCTGTGCTTCTAAGAACTCTAACCTGCTCTACTAT
GATGATGAAGAGGACAAGTTTTTGTTGAATTTACTCTCTGCTACTACATGGGTTAGAGTC
TCCCAGAGAAGAAATCATAGTTCATCTGTGCAGCCAAAAGCCTTAACATTTTCTTCTGAA
GTGTTGTCAGCATCTTCAGAGAGTGACAAGAATTGTCCATATTTCGATTTTCTTGCAAAA
AAAACTTATTTTGCACCGTGCTCAGTAAGAAGACCATATGTTTGTAAGCACCAGGCATTT
TAG
>KLRC1-2_Felcat
ATGGACAACCAAAGCGTGACTTATGCGGAACTCCATCATGCTAAGGGCTCAAAAAGACAG
CAAGTGCAACCTAAGGGCACGAAAAGTTCCATTTCAGTAACTGAGGAGGAGATAGCCTAT
GCAGAATTGAATCTTCAAAATGCTTCTCGGGACCTTCAAGGGAATGGCAAGAACTCTCCC
TGCAAAGGCATCCTTTCTCAGTGTTTGCATTTGTCTTCCTACTACTCACCTTCATATCCA
GAGAAGCTCATTGCTAGTATCTTGGGAATCCTCTGCCTCGTCTTGATGTCCACTGTGGTA
ACAATAGCTTATATTCCCTCTACTGAAGGACCAGAGCAGAACAACACATCCCTGGAAACG
ACAATCCAGAAAGAGTGGGTTACATATTCCAACAATTGCTATTACGTTAGCACTGAGAGA
AAATCATGGAAGGAGAGTTTGACGTCTTGTGCTTCTAAGAACTCTAACCTGCTCTACTAT
GATGATGAAGAGGACAAGTTTTTGTTGAATTTACTCTCTGATACTACATGGGTTAGAGGC
TCCCAGAGAAGAAATCATAGTTCATCTGTGCAGCCAAAAGCCTTAACATTTTCTTCTGAA
GTGTTGTCAGTATCTTCAGAGAGTGACAAGAATTGTCCATATTTCAATTTTCTTGCAAAA
AAAACTTATTTTGCACCCTGCTCAGTAAGAAGACCATATGTTTGTAAGCACCGGGCATTT
TAG
>KLRC2-2*_Felcat
ATGGCCCATGCAGAATTCAATCTTCAAGTTGCTTCTCAGGAGCTTCAAAGGACTGACAAG
AACTATCTCTGCAAAGGGAGGTACATTGCTGAGGTTCTGGGAATCGTCTGCCTTGTCTTG
ATGTCCACTGTGGTAAAGATAAACGTTATTCCCTATTACTTTAATGTTGAAGCTACTGAA
GGACCAGAGCAGAACAAAACGTCCCTGGAAACAAAGATCCAGAAAGCGTGTCTCTGTTGT
CATTGTCTGAAAGAGTGGTTTACGTATTCCAACAATTGCTATTACATTAGCACTGAGGGA
AAATCGTGGAATGAGAGTTTGACGTCCTGTGCTTCTAAGAACTCTAACCTGCTCTACTAT
GATGATGAAGAGGACAAGTTTTTGTTGAATTTACTCCGTGCTAGTACATGGATTAGAGGC
TCCCAGAGAAGCCATCATAGTTCATCTGTGCAGCCAAAAGCCTTAACATTTTCTTCCGAA
GTGTTGTCAGTATCTTCCGACATTGACAAGAATTGTCCATTTATTGATTTTCATACAAAA
AAAATTTATTTTGCACCGTGCTCATTAAGAAGACGATATGTTTGTAAGCACCAGGCATTT
TAG
>KLRC1-3_Felcat
ATGAGCAACCAAGGCGTGACTTATGCGGAACTCCATCATGCTAAGGGCTCAAAAAGACAG
CAAGTGCAACCTAAGGGCACGAAAAGTTCCATTCCAGTAACTGAGGAGGAGATAGCCTAT
GCAGAATTGAATCTTCAAAATGCTTCTCGGGACCGTCAAGGGAATGGCAAGAACTCTCCC
TGCAAAGAGAAACTCATTGCTGGTATCTTGGGAATGCTCTGCCTCCTCTTGATGTCCACT
GTGGTAACAATAGCTGTTATCCACTCTACTGAAGGACCAGCGCAGAACAAAACGTCCCTG
GAAACAAGGATCCGGAAAGCGTGTCTCTGTTGTCATTGTCTGAAAGAGTGGTTTACGTAT
TCCAACAATTGCTATTACATTAGCACTGAGGGAAAATCATGGAACGAGAGTTTGATGTCC
TGTGCTTCTAACAACTCCAACCTGCTCTACTATGATGATGAAGAGGACAAGTTTTTGTTG
AATTTACTCTCTGATACTACATGGGTTAGAGGCTCCCAGAGAAGAAATCATAGTTCATCT
GTGCAGCCAAAAGCCTTAACATTTTCTTCTGAAGTGTTGTCAGCATCTTCAGAGAGTGAC
AAGAATTGTCCATATTTCGATTTTCTTGCAGAAAAAACTTATTTTGCACCCTGCTCAGTA
AGAAGACCATATGTTTGTAAGCACCAGGCATTTTAG
>KLRC1-4_Felcat
ATGGACAACCAAGGCGTGACTTATGCGGAAGTCCATCATGCTAAGGGCTCAAAAAGACAG
CAAGTGCAACCTAAGGGCACGAAAAGTTCCATTTCAGTAACTGAGGAGGAGATAGCCTAT
ACAGAATTGAATCTTCAAAATGCTTCTCGGGACCTTCAAGGGAATGGCAAGAACTCTCCC
TGCAAAGAGAAGCTCATAGCCGGTATCTTGGGAATCCTCTGCCTCGTCTTGATGTCCACT
GTGGTAACAATAGCTGTTATTCCCTCTACTCAAGGACCAGCGCAGAACAAAACATCCCTG
GAAACGACAATCCAGAAAGCGTGTCTCTGTTGTCATTGTCTGAAAGAGTGGTTTACGTAT
TCCAACAATTGCTATTACATTAGCACTGAGGGAAAATTATGGAAGGAGAGTTTGACGTCC
TGTGCTTCTAAGAATTCTAACCTGCTCTACTATGATGATGAAGAGGACAAGTTTTTGTTG
AATTTACTCCGCGCTAGTACATGGATTAGAGGCTCCCAGAGAAGCCATCATAGTTCATCT
GTGCAGCCAAAAGACTTAACATTTTCTTCCGAAGTGTTGTCAGTATCTTCAGAGATTGAC
AAGAATTGTCCATATATTGATTTTCACACAAAAAAAATTTATTTTGCACCGTGCTCATTA
AGAAGACGATATGTTTGTAAGCACCAGGCATTTTAG
>KLRC1-5_Felcat
ATGAACAACCAAGGCGTGACTTATGCGGAACTCCATCATGCTAAGGGCTCAAAAAGACAG
CAAGTGAAACCTAAGGGCACGAAAAGTTCCATTCCAGTAACTGAGGAGGAGATAACCTAT
GCAGAATTGAATCTTCAAAATGCTTCTCGGGCCCTTCAAGGGAATGGCAAGAACTCTCCC
TGCAAAGAGAAGCTCATTGCCGGTATCTTGGGAATCCTCTGCCTCGTCTTGATGTCCACT
GTGGTAACAATAGCTGTTATTCCCTCTACTGAAGGACCAGAGCAGAACAAAACATCCCTG
GAAACAATGATCCAGAAAGCGTGTGTCTGTTGTCATTGTCTGAAAGAGTGGTTTACGTAT
TCCAACAATTGCTATTACATTAGCACTGAGGGAAAATCGTGGAATGAGAGTTTGACGACC
TGTGCTTCTAAGAACTCTAACCTGCTCTACTATGATGATGAAGAGGACAAGTTTTTGTTG
AATTTACTCTCTATTACACCATGGATTAGAGGCTCCCAGAGAAGCCATCATAGTTCATCT
GTGCAGCCAAAAGCCTTAACATTTTCTTCCGAAGTGTTGTCAGTATCTTCAGAGGTTGAC
AAGAATTGTCCATATATCGATTTTGATACAAAAAAAATTTATTTTGAACGGTGCTCAGTA
AGAAGACGATATGTTTGTAAGCACCGGGCATTTTAG
>KLRC1-6_Felcat
ATGAGCAACCAAGGCGTGACTTATGCGGAACTCCATCATGCTAAGGGCTCAAAAAGACAG
CAAGTGCAACCTAAGGGCACGAAAAGTTCCATTCCAGTAACTGAGGAGGAGATAACCTAT
GCAGAATTGAATCTTCAAAATGCTTCTCGGGACCTTCAAGGGAATGGCAAGAACTCTCCC
TGCAAAGGTCCAGAGAAGCTCATTGCCAGTATCTTGGGAATCCTCTGCCTCATCTTGATG
TCCACTGTGGTAACAATAGCTGTTATCCCCTCTACTGAAGGACCAGAGCAGAACAAAACA
TCCCTGGAAACAAGGATCCACAAAGCGTGTCTCTGTTGTCATTGTCTGAAAGAGTGGGTT
ACATATTCCAACAATTGCTATTACATTAGCACTGAGGGAAAATCATGGAATGAGAGTTTG
ACGTCTTGTGCTTCTAAGAATTCTACCCTGCTCTACTATGATGATGAAGAGGACGAGTTT
TTGTCGAAATTACTCTCTTATACTATATGGATTAGAGGCTCCCAGAAAAGCCATCATAGT
TCATCTGTGCAGCCAAAAGCCTTAACATTTTCTTCCAAAGTGTTGTCAGTATCTTCAGAG
AGTGACAAGAAATGTCCATATTTCCCTTTTTATTTTAAAAAAATTGGTTTTGCACCTTGC
TTTGGAATAAGACTGTATGTTTGTAAGCACCAGGCATTTTAG
>KLRC3_Felcat
ATGAACAGCCAAGAAGTCACTTATGCAGAACTTAATCTGATGAAAGACTCAAAGAGACAG
CAAATGAAACCCAAGGGCACTAAAAGTTCCATTTCAGTAACTGAGCAGGAACTGCTCTAT
GCAGAATTAAATCTTCAAAATGCTTCTCAGGATCTTCAAGGGAATGACAAGAATTATCAC
TGCAAAGGGAAGCTCATTGCTAGGATCCTGGGAATCATCTGCCTTGTCTTGATGTCCACT
GTGGTAACAATAGTAGTTGTTACCCCTACTGAAATACCAGAGCAGAAAAATTTGTCCCTG
ACAACAAAGATCCAGAAAGCACATCACTGTGGTTGTCCAAAAGAGTGGTTTGTGTATTCC
AACAATTGCTATTACATTAGCACTGAGAGAAAATCATGGAACGAAAGTTTGATGTCCTGT
GCTTCTAAGAATTCTAACCTGCTCTACATAGATGATGAAGAAGAAATGTATATGTTGGAC
TTCTTCATTCGTTCTTCATGGTGTAGAGTCTCCCAGACAAGAAATAATAGTTCATGGCTG
TGGCCCAAAGGCTTAACTTTCCTTTCCAAACCGTTGTCAGTATCTTCAGAGTGGGACCAC
CATTGTACATTTTTATACGTTCAGGCCAAAAAAATTTTAATTGAATCCTGCTTAGAAATA
AAAACATATATTTGTAAGCACCAGGCACTTCAACCTACCTAA
>KLRJ_Felcat
ATGTCCAATGCTCCAGACTCTCAGCAGCCTCCAGAAATCACAGAGCAGACAGAGACAATT
GTGGACTTGAACCTTCCTCTTCCTCCTCCTCCTCCTGCTCCAGAGGATGAATGGGGCCCA
AATCCCGAGCCTACTCACATGAGTGCTTCTTCTATTCCCTTTTTTCTGTATGGAATCATC
CCTGTGGTCCTGGGAATCTTCAGCTTGCTGCTCTTGGCATTATGTGGATTCTTTGGTTAT
CAGTACTTTCATACTGTTGAGGCATCAGCGACCAAGATGAAGAGCCTTAACGCGTTGATT
GAGTCTTTTCAAAGCAAAGCAGACAAATTTCTTCATGTCCAAAATGTTCTTGAACAAAAT
AAAGCCTTATTGTCCTATGCAGAAACCCTAGAGTGGCTGCAAAGCCGGGGGCATCTCCTT
GAGGCTTTACATGAACTAAATCAGAAACAAGGAGTCAGGTGTGGATGTCCTCCGGAACAC
TGGGTTCAATCCAATGACCACTGCTACCACCAAACCACGAAAATGGTTTCTTGGTTAGAC
TGTTTCGATATTTGTGTCTCTTTGAATGCTACATTTTTAAAGACAGAAAGGAGTAGGTTA
AAGAATGTCATGGAATTAATTGCAGTAGGTCCTACTTGGCTTGGCCTGTCTTACAGGGAG
AAGGACAATGAATGGAAGTGGGAGGATGGCTCCTCTCCTTCTCCTGGGCTGGGTTTACCA
GAGCCAAGTCTGGATTTCCAGGGAAAATGTGTGTATGTAAAGGCACACACTCTTGGTACT
GATAACTGCACCATACCCTCTTCATGCCTGTGTGAGAAGGCTGTCCACTAA
>KLRL_Felcat
ATGAATGAAACACATACAACATATATGGATATCAAACATCCTCCTAAGAAGCAGATGCCA
AAAAAAAGGCCTTCAGTGCCATTTGTCTGGTGTCTCGCTGTAGTGATTCTTGGAATCCTC
TGTTTCCTTCTCCTCGTAACAACTGCAGTCTTGGGATCCATTGTTTTCCAGGGTCATACG
ACAAATGAAACGCAGAAGCTTCCACTGGACAATAGGACCCAGCAAGACGAGTCCACATTT
AAAAACACGACTATCATAGAGTTTCCACTTAACACAGGACACAAGAGGAACATATGTAAA
ACTCAATGGTCATGTTGTGGAGATAAATGTTACCATTTTTCACGTGATTTCAACACTTTT
CAAGACAGTAAGAATATCTGCAAGAATATGGGCGCCACACTTGTTAAGATAGAAGATGAA
GAAGAACTGAACTTCATTCGAAGTCAGATGCACTTGTACACTTGGATTGGGCTCTCCCGT
AAAGGAACCAGCGGGTCATGGAAATGGGAAGATAACTCAAATCCCTTTCTCCAAGTGATA
AGTGACTGGAAAGAGACAAAAGGTGGAAACTGTGCAAGTATGACAAAAATGAGGATGATT
GCTTCTGACTGTTACAAACTCCTGCCCTTTACTTGTGAGAAGAGAATTCCTTGTGTGGCT
ACCTCATAA
>KLRH1_Felcat 
ATGGCCATCGGCTATCTTTCTCCTGACACGGTCTCTCTGAGAGTCAGTCAAGCACGTCAA
CGAGTACCTTCTGGAGTCAGGGCAGAGGCGAGAGGCCCCCAGAGCCAGCACATCATCGTA
GCTGTGATCCTGACCAAGCTCTTTTCCGGCTGTGAAATCCCAGGAATCGAGCCGTGTCGT
TTGCAGCCCTCAGAAATGAGCGAGGAGGGAGTAACATACACAGAGCTGAAATCAGCCCAT
TTAAGGCAACAGGACAAAAGACGTCCAATGGTTAAAAGGAGAGGATTTCCATGGCATATT
GTTGCATTAACCCTGGGATTTCTATGTTTGTTCCTCCTGCTGGGAATCACAGGCTTAGGA
TATATGTTTTTTCACAGGTGTTCTGGAGAAATCAGGCAAGATATGAAAGCACCAGAAGAC
AAGAATGCTTCCTTAGCAGAGGTTGAAGATCGCTTAGTTTTACTACCCACTACAGCATGG
AATGAAGACAATGACACATTTCAAGGAAAATGGTACTGCCGTGGAAAAAGCTGTTACCAC
TTTTCAAAAGAGGAGAAAACTTGGGAGAGGAGCATGGAGTCATGCCAAGATCTGAAGTCT
AGTCTCCTGAAGATTGATACTAAAGAGGAGCAAGTCCTTATTCAATCAAAAATAAAACAC
AATCATTGGATTGGATTAATTAGGGTTCAAGAAGGCAGGAATCCCTGGCAATGGCTGGAT
GGCTCACCCCTATCTCAGCAGCTGAATTTCCAACAGAGTTTATCTCCTGTGAAATGTGGA
CACATGAGACCATCAACAATTTATACCGCTGACTGTAGTAACCATTTCCGTTACATTTGT
GAAAAGGAGTTCTCTGGCCCTGATAATTAA
>KLRH2_Felcat
ATGGCCATCGGCTATCTTTCTCCTGACACGGTCTCTCTGAGAGTTAGTCAAGCAGGTCAG
CTAGTACCTTCTGGAGTCAGGGCAGAGGCGAGAGGCCCCCAGAGCCAGCACATCATCGTA
GCTGTGATCCTGACCAAGCTCTTTTCCGGCTGTGAAATCCCAGGAATCGAGCCGTGTCGT
TTGCAGCCCTCAGAAATGAGCGAGGAGGGAGTAACATACACAGAGCTGAAATCAGCCCAT
TCAAGGCAACAGGACAAAAGACGTCCAATGGTTAAAAGGAGAGGATTTCCATGGCATATT
GTTGCATTAACCCTGGGATTTCTATGTTTGTTCCTCCTGCTGGGAATCACAGGCTTAGGA
TATATGTTTTTTCACAGGTGTTCTGGAGAAATCGGGCAAGATATGAAAGAACCAGAAGAC
AAGAATGCTTCCTTAGCAGAGGTTGAAGATCGCTTAGTTTTACTACCCACTACAGCATGG
AATGAAGACAATGACACATTTCAAGGAAAATGGTACTGCTGTGGAGGAAGCTGTTACCAC
TTTTCAAAAGATGAGAAAACTTGGGAGAGGAGCAAGGTGTCATGCCGAGATCTGCAGTCT
AGTCTCCTCAAGATTGATACTAAAGAGGAGCAAGTCCTTATTCAATCAAAAATAAAATAC
AATCATTGGATTGGATTAATTAGGGTTCCAGAAGGCAGGAATCCCTGGCAATGGCTGGAT
GGCTCACCCCTATCTCAGCAGCTGAATTTCCAACAGAGTTTATCTCCTGTGAAATGTGGA
CACCTGAGACCATCAGCTATTTATAGTGCTGATTGTAGTAAAAGCTTCCGTTACATTTGT
GAAAAGGAGTTCTCTGGCCCTGATAATTAA
>KLRH3_Felcat
ATGGCCATCGGCTATCTTTCTCCTGACACGGTCTCTCTGAGAGTCATTCAAGCACATCAA
CGAGTACCTTCTGGAGTCAGGGCAGAGGCGAGAGGCCCCCAGAGCCAGCACATCATTGTA
GCTGTGATCCTGACCAAGCTCTTTTCCGGCTGTGAAATCCCAGGAATCAAGCCTTGTTGT
TTGACTGCAGCCCTAGAAATGAGCGAGGAGAGAGTAATATACACAGAGCTGAAATCAGCC
CATTCAAGGCAACAGGACAAAAGACGTCCAATGGTTAAAAGGAGAGGATTTCCATGGCAT
ATCGTTGCAGTCACCCTGGGATTTCTATGTTTATTCTTCCTGCTGGCAATCACAGGCTTG
GGATATATGTTTTTTCACAGGTGTTCAGGAGAAATCAGACAAGATATGAAAGCACCAGAA
GACAAGAATGCTTCCTTAGCAGAAGTTGAAGATCACTTAATTTTACTACCCACTACAGCA
TGGAATGAAGACGATGACACATTTCAAGGAAAATGGTACTGCTGTGGAGGAAGCTGTTAC
CACTTTTCAAAAGAGGAGAAAACTTGGGAGAGAAGCGTGGTGTCATGCCGAGATCTGCAG
TCTAGTCTCCTGAAGATTGATACTAAAGAGGAGCAAGTCCTTATTCAATCAAAAATAAAA
TACAATCATTGGATTGGATTAATTAGGGTTCGAGAAGGCAGGAATCCCTGGCAATGGCTG
GATGGCTCACCCCTATCTCAGAAGCTGGATTTCCAACAGAGTTTATCTGATGTGAAATGT
GGACACCTGAGACCATCAGCTATTTATAGTGCTGATTGTAGTAAACGCTTCCGTTACATT
TGTGAAAAGGAGTTCTCTGGCCCTGATAATTAA
>KLRH4_Felcat
ATGGACGAAAGATGTGCAGTGGATGAAAGGAGAGAATTTCCACGGCGTAAGGTTGCATTA
ACCCTGGGAGTTACATGTTTTTTCCTCCTGCTGGCAAGCACAGGCTTGAGATATCTGCTC
TTTCATAGGTATTCTGGTGCCACCAGGCAAGATATGAAAAAAACAGAAGAAAAAAATGCT
TCCTTAGCAGAAGTTGGAGATCACTCAATTCACTGTAATCAATTCAGTACAGACAATGAC
ACATTTCAAGGAAAATGGTACTGTTGTCGAAAAAGCTGTTACCACTTTTCAAAAGAAGAG
GAAACTTGGGAGAGGAGCAAGGTGGCATGCCAAGATCTGCAGTCTAGTCTCGTGAAGATT
GATACTAAAGAGGAGCAAATCTTCATTCAATCAAAAATAACATACAGTTATTGGATTGGA
TTAAAGGTAGGACCCAAGAATCCCCGAAAGTGGCTGGATGGCTCAATCGTATCTCAGAAT
CTGAATTTAGAACACCGTGGACCGACTGTAAAATGTGCATGCCTCAAGCCATCAATTATT
TTTACTACTAATTGTAGCAGACTCTTTCATTACATTTGTGAAAAGGAGTTCTCTGGCTCT
GATAATTAA
>KLRA_Felcat
ATGAGCGATCAGAAAGTGATTTATTCCACCCTGAGATTTCTTCAGTCTCCTTCAGAGTCA
CAGAATATAATAAGGCCAGGTAGGACCCAAAGGCCTGGGAAAACTGATGAGAAAGAGTTT
TCAGTGCCATGGCATCTCATTGCAGTGATTCTTGGGATCCTCTGTTTCCTACTATTGGTG
ACAGTTGCAGTGTTGGGGACAAAGATTTTTCAGTATATTCAAGAAAACCATCAGCAGAGG
CAAAATATAAGAAATTTGAGTCAAGAGTACCAAATTGTGCAAAATGACAGCTACTTCAAG
GAGCAACTTTTGACAAATAAGATTTTGGAATGTAACAGTCGTGAAAATGAAAGTCTTCAG
CAGAAAATGAAGCAGGATTTTATAGAAAGGACATGCCAGAGAAAAAATATAGGCAAACTC
TACGAAAGCCACTGGTCCTGTTGTGGAATTAAGTGTTACTATTTTATTCCTGAATATAAA
AACTGGAAGGGATGTAAACAGACATGCCAAAGCTATAATTCATTTCTTCTGAAGATAAAT
GATCAAGATGAACTGACCTTCATTCAAACCCAAACTTATAGGAATTACTACTGGATTGGA
TTATCATATAATGGAGGAGAAAGAAAATGGAAATGGATTGACAGTGACCCACTTTTGGGG
ATGCACTATGCATTCATGAATATTTCTGGGAGAGGACAATGTGCATTTTTATCTTCAACA
AGAATAACAAATACTGAGTGCTCTCAGATGTACAATTGTATCTGTGAGAAGACAATTGGT
GATATTTTCTTTCCCTCCTTCAATAATTATAAGAAAATATGA
>KLRG_Muserm
ATGGAGATAATGGACAATGGTATTTATTTTACATTTCCATTGTCTACTGAACCTCAAACC
CAGAATGATTGCAGACCACAGCAAAAAGTTTCTCCCAGGTTCCCTTTCTCACACCGGGTG
GCAATAGTTTTGGGTCTTCTGAACATCATTTTTGTGTGTCTCCTGCTTGTCCAATGGATT
CACTGCCAGGGTTCCAGTCGTGCCAGTTGTGCCAACTGTTGCAGTTGTCCAGACCTCTTT
ATGAAGAATGGTAACTACTGTTATTACTTCTCACTGGAGAAAAAAGACTGGAACTCTAGC
CTGGAATTCTGCCTGGATAAAGATTCACATCTCCTTGACTTCACAGACAGAGGGGAAATG
AGCCTGCTTCTACGGTTCCTCAAAAATGATTTTTATTGGATTGGTCTGAGGAACAAATCT
GGCTGGAGGTGGCAGGATGGGTCACCCCTAAAAATCTCAAGCATTGTTTCAAACAGCTTG
ATCCAGAAGTGTGGAGCCATCAACCAACACCATCTCCAAGCTGCTAGCTGTGAAGCTCTT
TTACCGTGGATCTGTAAGAAGGTCAGACTTTGA
>KLRB1_Muserm
ATGCCCCTGTTTGCAATGGATGGACAAGTGGTATATGCTGACTTAAACCTATCCAGGGGT
TCTTGCCTTACAAGTTCATCACCCCCATCACTTCCTCAAGACATCTGTCAAGGTTCATCT
TGGCATCCGTTTGCTCTGAAACTTGGTTGTACTGCCATTATTGTTCTTACTTTGACTGTG
ATTGGGTTGAGTGTTTCAGTGATACTCTTAAGACGAAACTCATCAATAGAGGAAAGCCAA
GTGGATGTTCAAGAGAACAAGAATGAAACAAAAGAGAAATCAAACCTGTTAAAGTGCCCA
GGAGACTGGCATCTACTCCAAGAAAAATGCTTGTTTCTTTCCCATGCTCCCAACACTTGG
AATGACAGTCTGACTGATTGTTCCACAAAAGAATCCAGTTTGCTGCTTATTCAAGATCAG
GAAGAATTGAAACTCATACAAAACTGGATAAATGAAAAGGGAATGCTATTTTGGATTGGA
TTAACATTATCAGAAAAGAAATGGAAGTGGATTAATGGCTCATTTTTAAATTCAAATGTA
TTACAAATTACTGGTTCTACTCAAGAAAGCAGCTGTGTTTTCATCTCACAGACAGGAATT
GTTTCTGACTACTGTGACACAGAAAATCGATGGATCTGCCAAAAAGAACTAAAACCTGTC
AGAAATAAAGTATGTTCTGAGTCTTGA
>KLRF3_Muserm
ATGGATTATTCTATTTACAGGATGTTTGGACAGACGCAGAACACAGAGAGATCAATGATG
CAGAAGCCAAGAAAGCATTCCTATCATTGCCAACACAAATGGGCACGCAAAGCTTACCCT
AAATGTCCCAAGTGGCATCGCACTGCTCTGAGACTAAGCTGTACTGTGCTGGTTATACTC
ATTGCCACAGTCATAGGACTAACTACTTGGGTAAGTCGCCTAAGTAGCGAGAATGGAACC
AAAGATTGCGATTGTATAAATATTTCTCCCAGGAAACAGCAGAACAATACAAACTTCACA
ACAAAACCAAAGCTAAACTTATGTCCTAATAACTGGCTGCAGAAAAAAGGGAAATGCTAT
AATTTTTTTAAAAACTTTAAATCATGGACCGATAGCCAAAAATCCTGTTTAATAATGAAA
TCACATCTCTTGATGATCCAAGACAAGGCTGAACTGGATTTCATACAGAATAATATACAA
GATGGAATCTATTTTTGGATTGGGTTGAACATCACACACCCACAAAAGACATGGACCTGG
CTGGGTGGCACCCCATTGAATCTACAGTTATTTCAAGTCCTGGGCCAGCCTGAAGATAAT
GCCTGTGCTGTGATAACAAAGAACGGTGTGTTTTCCGAAAAGTGTTGCAATCAGAGTTTC
TGGATTTGTCAACGCGCGCTTTCTGCAGACACTGACCTCTAA
>KLRB2_Muserm
ATGGCTGGAGATACAGTCTATGCTGATATTAAAATCGATAGGACTTTTTCTTTAGAAAAT
TCATCGTCACTTCAGAAATCTGATTCTCACCATCATGGAATTTTCCTGAAAGTTGGATGT
GCAATGATCATCACCCTATTTGTAGCAGTAATTGTGCTGAGCATTTTGATTATACAGTTG
AAATATGCAAGACACAATGCAGTGGAAAATGAATCAAAAGAGAAATTCTGTACTGGTAAA
AATAAATCTGAAATAATCACCTCAACAGTTTCTTTCAATTTCTCCACTGCTCACAAATCA
TGCCCCTCTAAAGACTGGAAGCTACATGGAGGGAAATGTTACTGGATTGCTGAAGATAAG
AAATCTTGGGATGAAAGCAAAAATGACTGTGCCATGAAAAATTCACATCTCCTGGTGATT
CGAGACTTCATTGATATGAGTTTCCTGTGGCGGTACCTCAATACCTCAGTGTTTTACTGG
ATCGGCCTATCTATTCCACCTGGAAGGCAGTCATGGACCTGGGTAGACAACAAACCTTTT
GACTCCCATTTGTTTTCAATAGAAGAAAAACGGATAACCCGGAGCACAAAATGTGCCCAG
GTGTCTCGTAGGAGGGTTGCCAACCAAAACTGTGAGCAAAATGACCAGTGGATCTGTCAA
CTCTAA
>KLRF1_Muserm
ATGGAAGACGAAGACAGATATATGACATTGAATTTACAATTGAAAAAAAGGAGTTCCAGC
CAAACATCCCAAGTTAAATTTAAAGATGGTTCTGTGATGTCACACTGGTATAAAATCTTA
TTGGGGATATCAGGAACAGTAAACGGTATACTGGTTTTGACTTTGATCTCCCTATCTTTA
CTGGTTTCTCAGGGAATATTGCTAAAATGCCAAGAAGCAAAGAATTCAAATATCACCCAA
CATGATGATATTGGAAACCTGATAATGAACAGTGACACAAGAGGAAATATAACTAATAAG
GATAGAAGTTACTGTGGTTCAAAAGCTACAGAGTTGTGCCCATCGGAATGGCTCAAATAT
CAAAAAAAGTGTTATTGGTTCTCTAATGAAATGAAAAGTTGGAGTGACAGTTATGGGTAT
TGTTTGGGAAGGAAATCTCATCTACCAATCATTCAGGACCAACTTGAAATGGCTTTTATA
CAGAAAAACCTAAAACAAGCAAATTACGTGTGGATTGGGCTTAACTTTACATCCCTAAAG
AGGACATGGACTTGGGTGGATGGTTCTCCATTAGATTCAAAGACATTTTCCATAAAAGGG
CCAACTAAAGAAAATAGCTGTGCTGCCACCAAGGAAAGCAAAATTTATTCTGAAACCTGC
AGCAGTGTTTTCAGATGGATTTGTCAATCAATCAATAATCAATGA
>KLRF2_Muserm
ATGGAAAATGAAGATGGCTATATGGTATTGGATTACAGGAATATTTTAAAATCCAGACAG
AGGCCTAAAGATTTCTCCCTGTATCCACGATATCATTGTCTTATGCTAGTATTTGGCTGT
ATTGGGTTCCTTATTTTCATGAGCACACTGATTTGCCTGAACTTTTGGGGTACAGATAAA
AGAATGGATTTCTCCCAGAAAGTAAATATCAGCCGTCTAGCAGGAAATAATTATTTGTGC
CCAAAAGACTGGCTACTGAACCAAGAGAAATGCTACAAGTTTTCAATTTCTTCTAAAACT
TGGAATGAGAGTCAACACGATTGTGCAAATCTACAGGCACATTTACCAGTGATCCAAACT
CTGAATGAGCTGAAGTTCATACAGAAGACTTTAAAACCTGGAAATCCTGGTTGGATTGGA
CTACATAGTACATCCCCAGGAAAACAATGGATGTGGATAAACAAACACCTTTTTGTGGAA
CAAAATGATTTTCTCATGATTGGACCAACGGATCACGAGAGCTGTGCTGTCGTAACAGGA
AAGCAGGTATATTCTGAAGACTGTAACTCCAAATTTAATGGCATTTGCCAAAGAGATGCT
GTCTGA
>KLRD_Muserm
ATGGCAGCTTCTCAGACCACCCCATGGAATTTGATTTCTGGCATCTTAGGAGTAACGTGC
CTTATTTTGATGGCTATTATGGGAATTTTGTTGAAAAATTTATATCCTAAACAAAGTATT
CAGCCAACATTGTCACCAGATGAAATCACTGAAGTCCAGAAAGACTTTGACTGTTGTTCT
TGTCCAAAAGGCTGGATTGGGTACCAGTGCAACTGCTACTTCTTTTCTGGTGAATTAAAG
ACTTGGAAGGAAAGTCAGAGTTTCTGTGCTTTTCTGAATTCCAGTCTACTTTGGTTCCAA
AACAGAGATAAATTGCATTTTTTGAGCTCTAGTACATATTTTTACTGGATTGGACTCCTT
TACCATAACGACAAAAAGGCCTGGCTGTGGGAAGATGGCTCTCCTGTCTCCCAAGATCTA
TTGCCATCACTTCAAAAATTAAATACAGAGAAATGCATAATATATAGCTCAAGCCAAGGT
ATATTGGACGAACGCTGTGATGATGAAAGTCGTTTTATATGTAAAAAAGAGCTTATTTAA

>KLRJ-like_Muserm
ATGAGTGAATTAACTGTAACATATTCTGATTTGCGACTTCAACCTTCATCTCAGCCACAG
AGAAGACAAAGGCTTGCAACTTCTGAAAGAAAAAGTTCTTTTCCTTATAAGCACCAAGAT
CTTTGTACTCCATCTCCATGGAAATTCATTGCAGTGATTCCGTGGATCATTTGCCTGATG
CTTACTTGGTCTGTTGGAATCTTAGCCACAATGTTGCATCAGAAATCGTGTCAAGGGGAA
GGATATCCAGGAAATCTCTCCTCTAACAAGGAAGCAAATAAAACATTTCAAATTCAGAGT
TATCCTACCTGTTCAAACAACTGGCATCAACATGGAGAAAATTGTTACTATTTTTCAAGG
GACATACTTCCTTGGGAAAAATGTAACCATTATTGCATTGGTTTAGAGTCAAGCTTTCTT
AAATTGAATATGGAAGAAGAGATGAATTTTGTATTAAAATTGTCAAAGATGCAATGTGGT
CTACTTGAAGCAAAGTTTTGGATCAGTTTATACTACAACAATGAGAAATTAAAATGGGTC
TGGCTAGATGGCACAGTTGTTACCCTGCACAAGCTTCAAATTCGAGGACTTAAGAATGCT
AACAATAAATGTGTACATATAAAACATGGCCAGGTGGTTGCTGAAGATTGCCAGAATGAT
GGTTATTGTATCTGCAAGAAGATAATATATTTGGATTAA
>KLRK_Muserm
ATGAACCTGATCCGAGATCGGTGGGCTTATCCCAACATGGAAATGAATGAAGTTCGTAAT
TATAACTTGGAACTGGTAAAGCATGGTACTTCTCCACGATGGCAAAAGAGAAAGTCTACA
TTAATTACAAGCAAATGTGGAGAAAATACATCTCCATTTTTTGTAGCCCGCGCCATTGCT
ATAGCTATGGGGATCCATTTCATTATAATGGTAATGATATGCAGTGCCATATTCATACAC
TCATTATTCAACCAAGAAGCTCCAATTTCTTTGCAAGAAAGTTATTGTGGCCCATGTCCT
AAAAACTGGATATGTTATAAAAATAACTGTTACCAATTTTTTAATGAGAGCAAAAACTGG
TACCAGAGCCAAGCTTCTTGTATGTCTCAAAATTCCAGTCTCCTGAAGATATACAGCAGA
GAAGATCAGGACTTCTTTAAATTAGTGAAATCATACCATTGGATGGGACTGATACAAATT
CCAGCAAATGGATCTTGGCAGTGGGAAGATGGCACCATTCTCTTACAGAACCAATTAACA
ATGGTTGAAATGCAGAATGGAACCTGTGCAGTTTATGGATCAAGTTTTAAAGGTTATACT
GAAAACTGTTCAACTCCAAACACATACATCTGCATGCAAAGGATTGTATAA
>KLRC3-1_Muserm
ATGAATAACCAAGGAGTTACCTATGCAGAACTCAGTCAGGTTAAGGGTTCAAAAAGACAG
CAAGTGAAAGCTAAGAGCACTAAGAGTCCCATTTCAGAAACTGAGCAGGAAATAACCTAT
GTAGAATTAAAGCTTCAAGATGCTTCAAATCTTCAAAATGCTTCTCATGATCCTCAAAGG
AACAGCAAGAACTCCTACTGTAAAGGAAGGCTCATTGCTGGGATCCTGGGAATCATTTGC
CTTGTCTTGATGTCCACTGTGGTCAGAATAGCTGTTATTCCCTTTACTGAAGGAACAGAG
CAGAACAAAACACTCCTGGAAACAAGGATCCAAAAAGCTTATCACTGTTGTCCGAAAGAG
TGGCTTACATGTGATAACAATTGCTATTATATTAGCACTGAAAGAAAATCATGGCATGAG
AGTTCAGAGTCCTGTGCTTCTAAGAACTCTAACCTACTTTCCATAGATGATGAAGAGGAA
ATGTGTTTGTTGTATGTCTTCATTCATTCTTCATGGATTAAAGTCTGCCAGAGAAGCCAC
TATAATTCATCTGTGTGGCCAAAAGGCTCATCTTTCTTTTCCAAAGGGTTGTCGATATCC
TCAGAGAGTGACAAGGATTGCCCATTTTTTAATTTTGACTCAAGAAAATGTTCTTTTGAC
TCCTGTTTAGAAAGGAAAACATATGTTTGTAAACACCAGGCATATTAG
>KLRC1-1_Muserm
ATGAATAACCAAGGAGTTACCTATGCAGAACCCAGTCAGGTTAAGGGTTCAAGAAGACAG
CAAGTGAAAGCTAAGGGCACTAAAAGCTCCACTTCAAAAATTGAGCAGGAAATAACATAT
GCAGAATTAAATCTTGAAAATGCTTCTCAGGACCTTCAAGGGAACGACAAGAAAACCCCC
TGCAAAGGGAAGCTCATTGCTGGCATCCTGGGAATCATCTGCCTTGTCTTGACGTCCACT
GTGGTCACAATAGCTGTTATTCCCTTTACTAAACGACCAGAGCAGAACCAAACATCCCAG
GAAACAAGGATCCCAAAAGCTTATCATTGTGGGCATTATCCAAAAGAGTGGATTACGTAC
TCCAACAATTGCTATTACATTAACACTGAAGGAAAACCATGGAATGAGAGTTTGATGTTC
TGTGCTTCCAATAACTCTACCTTGCTCTCCATAGATGAAGAGGACATGTATTTGTTGCAC
TTCTTCCTTCCATCTTCATGGATTAGAGGCTTCCAGAGAATCAATAATAACTCATTTGTG
TGGCCAAAAGGCACAACTTTCTTCTCAAAAATATCAGCAGTATCTTCAGAGAGTGACAAG
AATTGTTCATTTTTCCTCTTCAGTTCAAAGATAATATCTAATGAATCTTGCTTAGAATTA
AGACCATATGCTTGTAAGCACCAGACATTAGTTACCTAA
>KLRC1-2_Muserm
ATGAATAACCAAGGAGTTACCTATGCAGAACTCAATCAGGTTAAGGGTTCAAAAAGACAG
CAAGTGAAAGCTAAGGGCACTAAAAGTCCTATTTCAGAAACTGAGCAGGAAATAACATAT
GCAGAATTAACTCTTCAAGATGCTTCAAATCTTCAAAATGCTTCTCAGAATCCTCAAAGG
AACAGTGAGAACTCCCATTGCAAAGGGAAGCTCATTGCTGGGGTCCTGGGGATCATTTGC
CTTATCTTAATGTCCACTATGGTCACAATAGCGGTTACTCCCGCATATTACTGTGGTCAT
TGTCCAAAAGAGTGGATGACATATTCCAACAATTGCTATTACATTAGCACCGAAAAAAAA
TCATGGAGTGAGAGTTTGTCGGCCTGCGCTTTGGAGAACTCTACCCTGTTCTCCATAGAG
GATGAAGAAGAATTGCATTTGTTAGGCCTCTTCATTTCTTCTTCATGGCTTGGAGTCTCC
CAGACAAGCAATAATAATCCATCTGTGTGGCCAAAACACTCAACTTTCTCTTCCAAAGCG
TTGGCAGTATCATCAGAGAGTGACCGGGTTTGTCCATATTTCAATTTTGGACTGGAGAAA
GTTTTTTCTACATCTTGTTTAGAAATTAAAACATACATTTGTAAGCACCAGGCATTTTAG

>KLRC1-3_Muserm
ATGAATAACCAAGGAGTTACCTATGCAGAACTCAGTCAGGTTAAGGGTTTAAGAAGACAG
CAAGTGAAAGCTAAGGGCACTAAAAGTGGCATTTTGGAAACTGAGCAGGAAATAACATAT
GCAGAATTAACTCTTCAAGATGCTTCTCGGGATCTTCAAGGGAATGGCAAGAACTACCAA
TGGAAAGGGAAGCTCATTGCTGGGATCCTGGGAATCATCTGCCTTGTCTTGATGTCCACT
GTGGTCACAATAGTTGTTATTCCCTTTACTGCAGGACCAGTGCAGAACAAGGCGTCCATG
GAAATAACAACCCAGAAAGCTTATCATTGTGGTCACTGTCCAAAAGAGTGGATTACATAT
TCCAAAACTTGCTATTACAGTAGCACTGAAAGAAAACCATGGAATGAGAGTCGGTTGTTC
TGTGCTTCTAAGAACTCTACCCTGCTCTCCATAGAGGATGAAGAGGAAATGTGTTTGTTC
GGCTTCCTCATTCATTCTTCATGGATTAGTAGAGTTTCCCAGAATATCAATATTAATCCA
TCTTTGTGTCCAAAAGCCTCTGCCTTCTTTCCTACACCGTCATCAGTTTTTTCAGCAACT
GACAAGAATTGTTCATTTTTCAACTTTGACTCAAACATGAGATCTTTTGACAACTGTTTA
GATCTAAAAATATATGTTTGTAAGCATTAG
>KLRC2-1*_Muserm
ATGAATAACCAAAGTGAAAACCCCTCAGAACCAAATCTGGTTAAGAACTCAAGAAGACAA
CAGTTGAAAGAGAAGCTCATTGCTGGGATTTTGGGAACCACCTGCCTTGTCGTGACCTAT
ACTGTAGCTAGAATGATAAGTTCTCTTCCCTGTAGTGGAACACCACAGCACAACAATTCG
TACCCAGTTACAAGAATCCAGAAATTAGATCCATGTGGTCATTGTCCAAAAGAGTGGATT
ACGTATTCCAACAATTGCTATTACATTAGCACTGAAAGAAAATCATGGAATGAGAGTTTG
TTGTCCTGTGTTTCTAAGAACTCTACCCTGCTCTACATAGAGAATGAAGAAGAAATGTGT
TTGCTCGGCCTCTTCACTCATTCTTCATGGATTAGTAGAGTTTCTCAGAATATCAATATT
AATTCACCTCTGTGTCCAAAAGCCTTGACCTTCTTTCCTAAACCATAAGATTCTTGACAA
CTTTTGTCATCAGTTTTTTCAGCAAGTGACAAGAATTGTTCATTTTTCAGCTTTGACTCA
AGCATAAGATCTTTTGAAAACTGCTTAGATCTAAAAA-TATACGTTTGTAAGCATTGGGC
ATTTTAG
>KLRC2-2_Muserm
ATGAATAACCAGAGAGAAAACCTCTCAGAACCAGATCTGTTTAAGAACTCAAGAAGACAA
CTGTCAAAAGAGAAGCTCATTGCTGGGATTTTGGGACTCTCCTGCCTTGTCTTGACCTAT
ATTGTAGCAAGAATGATAAGTTCTCTTTCCTGTATTAGAACACCACAGCAGGACAATTCG
TACCCAGTTACAAGAATCCAGAAATCTGATCCATGTGGTCATTGTCCAAAAGAGTGGATT
ACATATTCCAAAAATTGCTATTACATTAGCACTGTAAGAAAACCATGGAATGAGAGTCGG
TTGTCCTGTGCTTCTAAGAACTCTACCCTGCTCTCCATAGAGGATGAAGAGGAAATGTAT
TTGTTCAGCCTCCTCATTCATTCTTTATGGATTAGTAGAGATTCCCAGAACATCAGTATT
AATTCATCTGTGTGGCCAAAAGTTTCCACCTCCTTTCCTAAAGTGTCATCGATTTCTTCA
GAGAGTGACAAGTGTCCCTTTTTCAACTCTGTCTCAAAGAAAACTCTTTTTGGCTCCTGC
TTGTATCAAAAAATATATGTTTGTAAGACCCGGGCATTTTAG
>KLRC1-4_Muserm
ATGAATAACCAAGGAGTTACCTATGCAGAACTCAGTCAGGTTAAGGGTTTAAGAAGACAG
CAAGTGAAAGCTGAGGGCACTAAACGTGGCATTTTGGGAACAGAGCAGGAAATAACGTAT
GCAGAATTAACTCTTCAAGATGCTTCTCGGGATCTTCAAGGGAATGGCAAGAACTACCAA
TGGAAAGGGAAGGTCATTGCTGGGATCCTGGGAATCATCTGCCTTGTCTTGTTGTCCACT
GTGGTCACAATAGCTGTTATTCCCTTTACTGCAGGACCGGTGCAGAACAAGCTGTCTGTG
GAAATAAAGACCCAGAAAGCTGACTCATGTGGTCATTGTCCAAAAGAGTGGATTACATAT
TCCAAAAATTGCTATTACATTAGCACTGAAAGAAAATCATGGAATGAGAGTCGGTTGTCC
TGTGCTTCTAAGAGCTCTACCCTGCTCTCCATAGAGGATGAAGAGGAAATGTATTTGTTG
AGCTTCTTAATTCGTTCTTCATGGATTAGGAGAGATTCCCAGAACATCAGTATTAATTCA
TCTGTGTGGCCAAAAGTCTCCACCTCCTTTCCTAAAGTGTCATCAGTTTCTTCAGAGAGT
GACGAGAAGTGTCCCTTTTTCAACTCTTACTCAAATAAAACTTCTTTCGAATCCTGCTTG
GATCAAAAAATATATATTTGTAAGCTCAGGCATTTTAGTTACCTAATTTTGGTATAA
>KLRJ_Muserm
ATGTCCAATGCTTCAGACTCTGAGCTGCCTCCAGAAACCACAGAGCAGACAGAGACAATA
CCTATTGCGGACTTGGAACCATCTCCTGACCTTCCTCCCTCTCCTCCTTCTCCTCTTCCT
CCTCCTCCAGAGCATGAATGGAGCCCAGTTTCTGAGCCTACCAGGATAAATGCTCCCTCT
TTTTCCTTTACTCTGCAAGGAATCGTTCCTGTGATTGTGGGAATCTTCACCCTGCTGCTC
TTGATGTTGTGTGGGTTCTTTGGATATCAGTACTTTCACACTGTTGAGGCGTCAGCAACC
AAGATGAAGATCTTGAACGAATGGATTGAGTCTTTACAAAACAAAACCGAAAATTTTCTA
AAGATCCAAAAAGTTTTTGACCGAAACAAAGAAACCCTAGAGTGGCTCCAGAGCCAGAAG
GATTATCTCATTGAGGCTTTACACAAACTAAAGGAAAAACAAGGAGTCGAGTGTGGACAT
CTTCTGAAGCACTGGGTTCAGTACAAAGACCACTGTTACCATCAAACCATGGAAATGGTT
TCTTGGTTAAACTGTTCTGATCTGTGTGTCTCTTTGAATGCTACATTTTTTAAGACAGAA
GGGGGTAGATTGGAGAATATCATGAAATTAATTACAGTAACTCATACTTGGCTTGGCCTG
TCTTACAAGGAGGAGGACAATAAATGGAAGTGGGAGGATGGCTCCTCTCCTTCTCCTGAG
CTGGGTTTGCCAGAGCCAAGTCTGGATTTCCAGGGAAAATGTGTGTATGTAAATTCACAC
GCTGTTGGTACTGATAACTGCACTAAGTACTCTTCATGCTTGTGTGAGAAGAGTGTCCTC
TAA
>KLRL_Muserm
ATGAATGAAAATTATACAGAGATCGAACTTATTGCACCAAAGAAGCAAATGCAAAAAGAA
AGGTCTTCAGTACCATTTGCCTGGTGTCTCACTGTAGTGATTCTTGGAACCTGCTGTTTC
TTTCTCCTTTTAACAGTGGGAGTCTTGGGATTCTATGTTTTTCAGGGTCAGAAGACATGC
CAACCACAGACTCTTTTGCTGGACAACATAACACAAGAAGACAAATCCACATTTAAAAAT
ACGACTTTCAAAGAATCTCCACTTAACACAGGAAACAAGTACGGCACATGTAAAACTCAA
TGGTCATGTTGTGAAGATAAATGCTATCATTTTTCAAGTGAAATGAAGAACTTTGAAGAC
AGTAGGAACTTGTGCAAGACAATGGGCTCCAAGCTTGTTAAAATAGAAGATGAAAAGGAA
CTGAACTTCATTCGAAATCAGGTGTCCTATTTCACTTGGATCGGACTGTCCCGTAAAGGA
ACCCAAAGTACCTGGACATGGGAAGATAACTCACCACCCTTCCCCAAAATGGAAATTGAA
TGGAAAGGGAAAAAGCCTGGAAAATGTACAAGCCTGGCTGCAAAGCAGATAGCTCCTTCT
GACTGTTCCAGACTCATGCCTTCTATTTGTGAGAAGAAAATTACTTCTATGACCACCTGA

>KLRH1_Muserm
ATGAATGAGGAGAGAGTGACATATACAGACCTTAAAGTACCCAATTCAAGGAAACAGAAG
GACAAAAGAGGACCAGGTGATAAAAAGAGAGAATTTCCATGGCATATTGTTGCATTATCC
CTGGGAGTTATGTGTGTTATCCTCCTGATGGCAATCACAGGCTTAAGCTCTATATTTTTT
CAGAAATGTCCTGCACACACAATGCAGAATAAGAATTACACAAAAGAAAAAAATGCTTCC
TTAGGAGAGGTTGAAGATGACTCAATTTTACCACCTATTATAGATGAAGACTATGAGTCA
TTTCAAGGAAATTGGCACTGCTGTGGAAAAAGCTGTTACTATTTTTCAGAAGAAGAGAAA
AGTTGGGAGGAGAGTAAGAAGTCATGTGAAGTCCTGAGTTCTAGACTCATGAAGATTGAT
AATAAAGCGGAGCAGAACTTCATTCAATCAAAAATAAGATACAATTACTGGATTGGATTA
TATAAAGTAGGAGCTAAGCATCCCTGGAAGTGGCTGGATGGCACACCCCTATCTCAGACG
GTGAATTTCCAGCAGAATTTATTGGGTATAAAATGTGGACACCTCAAGCCATCCACTATT
TCTACTGCTGATTGTCAAAAACACTTTCATTTCATTTGTGAAAAGCTGTTCACTGGCTCT
GGTTATTAA
>KLRH2_Muserm
ATGAGCGAGGAGAGAGTGACATATGCAGACCCTAAAGTACCCAATTCACGGAAACAGAAG
GGCAAAAGAGGACCAGGTGATAAAAAGAGAGGATTTCCATGTTATATTGTTGCATTATCC
CTGGGAGTTATGTGTGTTATCCTCCTGCTGGCAATCACAGGCTTAAGATCTATATTTTTT
CAGAAATGTCCTGCACACACAATGCAGAATAAGAATGACACAAAAGAAAAAAATGCTTCC
TTAGGAGAGGTTGAAGATGACTCAGTTTTACCATCTATTATAGATGAAGCCTATGAGTCA
TTTCAAGGAAATTGGCACTGCTGGGGAAAAAAATGTTACTATTTTTCAAAAGAAGAGAAA
ACTTGGGAGGAGAGTAAGAAGTCATGTGAAGTCCTGAGTTCTAGTCTTATGAAGATTGAT
AATAAAGCGGAGCAGAACTTCATTCAATCAAAAATAAGATACAATTACTGGATTGGGTTA
CATAAAGAAGGAGCTAAGCATCCCTGGAAGTGGCTGGATGGCACATCCCTATCTCTGATG
GTGAATTTCCAGCAGAGTGTAGCGAATGTAAAATGTGGACACCTCAAGACATCAACTATT
TTTACTGCTCCTTGTCACAAACACTTTCGTTACATTTGTGAAAAGGCATTCACTGGCCCT
TGTTATTAA
>KLRH3_Muserm
ATGAGTGAGGAGAGAGTGACATATGCAGAGCTGAATTTACCCCATTCAAGGAAACAGAAG
GGCAAAAGACGTCCAGGGAGTAGAAAGAGAGGATTTCCATGGCATATTGTTGCATTATCC
CTGGGAGTTATGTGTGTTATCCTCCTGCTGGCAATCACAGGCTTACGATCTATATTTTTT
CAGAAATGTCCTGCCCACACGATGCAGAATAAGAATGACACAAAAGAAAAAAATACTTCC
TTAGGAGAGGTTGAAGATGACTCAATTTTACCACCTATTATAGACAAAGACTCTGACTCA
TTTCATGGAAATTGGCACTGCTGTGGAAAAAACTGTTACTATTTTTCAAAAGAAGAGAAA
ACTTGGGAGGAGTGTAAGAAGTCATGTGAAGATATGAATTCTAATCTCATTAAGATTGAT
AATAAAGCGGAGCAGAACTTCATTCAATCAAAAATAAAATACAATTACTGGATTGGATTA
CATAAAGAAGGAGCTAAGCATTCCTGGAAGTGGCTGGACGGCACACCCCTATCTCAGATG
GTGAATTTCCAGCAGAGTGTAGTGGATGTAAAATGTGGACACCTCAAGACATCAACTATT
TTTACTGCTCCTTGTCACAAACACTTTCGTTACATTTGTGAAAAGGTATTCACTGGCCCT
TGTTATTAA
>KLRA_Muserm
ATGAGCAATCAGCAAGTGATTTATTCTACCCTGAGATTTCTTCAGTCTCCTTCAGAGTCA
CCAAATAGATTGAGGCCAGATGGGAATCAAAAGTCTGGGAACACTGATGGCAAAGGGTTT
TCAGTGCCCTGGTATCTCATTGCAGTAATTCTTGGGATCCTGTGTTTACTACTATTGGCG
ACAGTTGCTGTGTTGGGGACAAAGATTTTTCAGTATACTCAAGAAAACCGTCGGCAGAGG
GAAATGATAGGAAACCTGACTCAAGAGCACCACATTTTGCAAAATGACAGCTACTTAAAG
GAGAAACTTTTGACATATAAGACTTTAGAATATAACATTCTCAAAAATGAATTGCTTCAG
CAAAAAAAGAAACAGGATTTACTCTTTACAAATAGGACATGTCAGAGAGAAAATAAAGGC
AAATTCTATGGAAACTGCTGGTCCTGTTATGGAATAAAGTGTTATTATTTTATTCCTGAA
AGTAAAAACTGGAACAGATGTAAACAGACTTGCCAAAGTTATAATTCATCCCTTTTGAAG
ATAAATGATGAAGATGAACTGGCCTTTATTCAATCCCAAACTTATAGGAATAACTACTGG
ATTGGATTATCATATGATGACAGAGAACAAAAATGGAAATGGATTAACATTGGCCCACCT
TTTGGGATTAACTATACATTCATGAGTTCTTCTGGAAGAGGACAATGTGCATTTTTAAGC
TCAACAAGAACAGCAACTATTGAGTGTTCTAAGACCTACAATTGTATCTGTGAGGAGAGA
ATTCATGATGTTTTCTCTGCCTACTTCGATAGGTACAAGAAGAAAAGGTGCAATGGAACC
TGTCATTTGTTTGTTTGTTTGTTTCTGTGA
>KLRG_Canlup
ATGATTGACAATGATATTTATTCTGTATGGCAGTGGTCTACTGAACCCCAAGCCCAGAAT
GACTACAGACCACAGCCAAAAGTTTCTTCTGGCAGGTCCCCTCTCTCACGCCATGTGGCA
ATAGCTTTGGGATTTCTGAACACTATTCTTGTGTGTTTCCTGCTTGTTCAGTGGATTCTC
TGCCAGGGTTCCAAGTGCAACACGTGTACCAGTTGTTATAGTTGCCCTGACCTCTGGATG
AGGTATGGTAACCATTGTTATTACTTCTCAGTGGAGAAAAAAGACTGGAATTCTAGTCTG
GAATTCTGCTTAGCTGAAGACTCACATCTCCTTATGTTCACAGACAACCAAGAAATGAGC
CTGCTTAAAAATTTCCTCAGAAAGGACTACTACTGGATTGGTCTCAGGAACAGTTCTGGT
TGGAGGTGGGAAGATGGATCAGCCTTAAACCACTCAAGTATTCTCTCAAACAGCTTGATA
CAGAAGTGTGGTACCTTCAGCGAAGCTGGTCTCCGAGCCTCTAGCTGTGAAGTTCTTTTG
CCGTGGGTCTGCAAGAGGGTCAGACGTTGA
>KLRB_Canlup
ATGGATAGACAAGTGATATATGCTGATTTAAATTTATCTAGGGGTTCTTGCTTTGCGAGT
TCATCACCTCCATCTCTTCCTCAAGATGTCTGTCAAGGTTCAGCTTGGCATCAGTTTGCT
CTGAAACTTGGTTGTACCGCAGTTATTCTTCTTACTTTGACTGTGATTGGGTTGAGTGTT
TCAGTGATATTCTTAAGACAAAACTCATCAATAGAAGAATGTCGAGTAGATGTTCAAGTG
AACGGGAATGAAACAACAGAGAAACCAAATCTGTTACAGTGCCCAGTACATTGGCATCTA
CTCCAAGAAAAATGCTTGTTTTTTTCTCATGCTTCCAACACTTGGAAAGACAGTCTAACT
GACTGTTCTGCGAAAGAATCCAGTTTGCTGCTTATTCAGGATCAGGAAGAGTTGAGACTC
ATAAGAGGACTGATATATAAAAAAGAAATTCTGTTTTGGATTGGACTGAATTTAACATTA
TCAGAGAAGAAATGGAAGTGGATAAATGGTTCGTTTTTAAATTCAAATATATTACAAATT
GCTGGTTATAATAAAGAAAGCAGCTGCGTTTACATCTCTCTGACAGGAATTGTTTCAGAG
AACTGTGATGCAGAAAATCAATGGATCTGCCAAAAAGAACTGAAACCTGACAGAAATAAA
ATATGTTCTAAATTCTGA
>KLRF1_Canlup
ATGCAAGACGAAGAAAGATACATGACATTGAATTTACAATTGAAGAAAAGGAGTTCTAGC
CAAATATTCCAACTTAAACATAAAGATTGTTCTGTGATGTTGCACTGGTATAAAGTCTTA
TTGGGAATATCTGGAACAGTAAATGGCATTCTGCTCTTGACTTTGATCTCCCTGTCCTTA
CTGGTTTCTCAGGGAGTATTGCTAAAATGCCAAGAAGGAAAGAATTCAAATATCACCCAA
CATGATGATATTGGAAACCTGGAAACGAATAGTGGCACAAGAGGAAATATAAATAATAAG
GACACAAGCCTTTGTGGTTCAAAAGCTACAGACCATATAGGGTTGTGCCCATCGGAATGG
CTCAAATATCAAGAAAAGTGTTATTGGTTCTCTAATGAGATGAAAAGTTGGAGTGACAGT
TATGGTTATTGTTTGGAAAGAAAATCTCATTTACCAATCATTCAGGACCAACTTGAAATG
GCTTTTATACAGAAAAACCTAAAACAATCAAACTATGTGTGGATTGGACTTAACTTTACA
TCCCTGGTGAGGACATGGACCTGGGTGGATGGTTCTTCATTAGATTCAAATATATTCGTC
ATAAAGGGGCCAGCTAAAGAAGATAGCTGTGCTGCCACCAAGGAAAACAAAATTTATTCT
GAAACCTGCAGCAGTGTTTTCAAATGGATTTGTCAATCAATCAATAAGCAATGA
>KLRF2*_Canlup
ATGGAGAATGCAGATGGCTATATGGTATTGAATTACAAGAATCGTTTCAAATTCAGGCAG
AAATATAAAGGTTTCTCCCTGTATCTACAATATTATTGTTTTATGCTAGTTTGCAGCTGC
ATTGGGATCCTTATTTTTATGATCACACTGATTTGCCTGAACTTTTGGGGTGATACAGAC
AAAAGAATGGATTTCTCCCAGAAAGTAATTATCAGCCTTCTAGCAGGAAATAATTATTTG
TGCTCAAAAGACTGGCTGCTGAACCAAGAGAAATGCTACATGTTTTCAATTTCTTCTAAA
ACTTGGAATGAGAGTCAACATGATTGTGCAAATCTACAAGCACATTTACCAGTGATCTAA
ACTTTTAAAGAGCTGGAGTTCATACAGAGGACTTTAAAACCTAGAAGTCCTGGTTGGATT
GGACTATATGTTACATCCCCAGGAAAATGGATGTGGATAAATCAATACCCTTTTGTGGAA
AAAAAATGATTTTCTCATAATTGGACCAACGGATCACAAGCGCTGTGCTCTCATAACAGG
AAATCAGGTATATTCTGAAGACTGTAACTCCAAATTTAATGGCATTTGCCAAAGAGATGC
TTTCTGA
>KLRD_Canlup
ATGGCAGTTTCTCAGACCACTCTATGGAATTTGATTTCTGGGATCTTAGGAGTAATATGC
CTTTTGTTGATGACTACAATGGGAATTTTGTTGAAAAATTTATTACTTACAGAAAGTATT
CAGCCAACATTGTCACCAGGACCAATCACAGAACTCCAAAAAGGCTCTGATTGTTGTTCT
TGCCCAAAAAGGTGGATTGGGCACCAATGCAACTGCTACTTGTTTTTTGATGAATTAAAA
TCTTGGACAGAAAGTCGTGATTTCTGTGCTTCACAGAATTCCAGTCTACTTCACATTCAA
AACAGAGATGAATTGCGTTTTGTGAGCTCCAGTAAGTATTTTTACTGGATTGGAGTCTAT
TACAGTAAAGAAAATGGTACCTGGTTGTGGGAAAATGGCTTGGCTCTCCCTCAAGATCTG
TTGCAAACAATTCAAACTTTTGATACAAAGAAATGTGTAATATATAGCTCAAGCCACAGT
GTTTTGGATGTATCCTGTGAAGATAAAAGTCaTTTTATATGTAAGCAAGAGCTTATGTAG

>KLRK_Canlup
ATGAAGTTGGTCCGAGATCGGTGGGCTCATCACAGCATGGAGATGAATGAAATCCTTAAT
TATAACTCTGAACCGGTAACACATGGTACTTCTCCACAAAGGCAAAAGAGAAAGCCTACA
TTAATCACCAGCAAATGTGGAGAAAACTCATCTCCACTTTTCGTAACCTGTTCCATTGCT
ATAGCTATGGGGATCCATTTCATCATAATGGTAATGATATGCGGTGCCATAATCATCAGA
TATTCATTATTCAACCAGGAAGCTCCAATTTCTTTGCAAGAAAGTTATTGTGGTCCGTGT
CCTAAAAACTGGATATGTTATAGAAACAGCTGTTACCAATTTTTTAATGAGAGTAAAAGC
TGGTATCAGAGCCAAGCTTCTTGTAGGTCTCAAAATTCCAGTCTTCTGAAGATATACAGC
AGAGAGGACCAGGATTTCTTTAAATTGGTAAAATCATATCATTGGATGGGACTAATACAA
ATTCCAACAAATGGATCCTGGCAGTGGGAAGATGGCACCATTCTCTTGCCCAATCAACTA
ACAATGGTTGAAATGCAGAATGGAACCTGTGCAGTTTATGGATCAAGTTTTAAAGGTTAC
ACTGAAAACTGTCTAACTCCAAACACATACATCTGCATGCAGAGGATTGTGTAA
>KLRC1-2_Canlup
ATGAACTCACTTACCCTACACTCCACCCCGTGTGACTGTcCTAGCAGTCTTGTCACTACA
TATACTCTTCATCAAGTCCTTCAGTTCGGTTCCACTCAGCACTGTGCCTGCCACTACTCA
CCTGAAGAGATGAATAACCAAGGGGTTACCTATGGAGAACTTAATATCATGAAAAACTCA
AAAAGACAGCAAATGAAAGCTAAGGGCACTAAGTGTTCCACTTCAGTAACTGAGCAGGAA
ATAACCTATGCAGAATTAAATCTTCAAAATGCTTCTTGGGATCTTCAAGAGAATGGAAAG
TACTACCACTGCAAAGAGAAGCTCATTGCTGGGATCCTGGGAATCATCTGCCTTGTCTTG
ATGTCCACTGTGGTCACAATAGCTGGTATTCTCTCTACTAAAGGACTGAAGCAAAATAAG
ACATATCTGGAAACAAGGAACCAGAGAGTTTATCACTGTGGTCATTGTCCGAAAGAGTGG
TTTACATATTCCAACCATTGCTATTACATTAGCACTGAAAGAAAACCATGGAATGAGAGT
TTGGCATCCTGTGCTTCTAACAACTCTAACCTGCTCTGCATAGATGATGAAGAGGACATG
TATTGGTTGAACTTCTTTACTCATTCTTCATGGATTAGAATCTCCCCGATAATCAGTAAT
AATTCATCTGTGTGGTCAAAAAGCTTCACTTCCTTCTCCAAAGTATTGTCATTATCTTCA
GAAAGTGATGGGAATTGTCCATATTTCAACTTTGACACAAACAAAACTTCTCATGAAGAC
TGCTTAGACTTAAAACCATATATTTGTAAACACCAGGCATTAGTTACCTAA
>KLRC3-1_Canlup
ATGAATAACCAAGGATGTACCTATGCAGAACTTAATTGGGTGAATAACTCAAAGAGACAG
CAAATGAAAGCTAAGGGCACTAAAAATTCCATTTCAGTAACTGAGCAAGAAATAACCTAT
ACAGAATTAAATCTTCAAAATGCTTCTCAGGATCATCCAGGGGAACGAAAGAACTACCAC
TGCAAAGGGAAGATCCTTGCTAGGATGCTGGGAGTCATCTGCTTTGTCTTGATGTCCACT
GTGATAACAATAGTTCTTATTCCCTTTTTTTCAGTTACTGAAATACTGGAGCAGAACAAT
TCATCCCTGAAAACAAACATTCAAAAAGCTTATCACTGTGGTCATTGTCCAAAAGAGTGG
TTTACATATTCCAACCATTGCTATTACATTAGCACTGAAAGAAAACCATGGAATGAGAGT
TTGGCATCCTGTGCTTCTAACAACTCTAACCTGCTCTACATAGATGATGAAGAAGAACTG
TATATGTTGAACTTCTTCATTTCCTCTTCATGGATTAGAGTCTCCCGGAGAAGCAATAAT
TCATGGGTGTTGCCTAAAGGCTTAACTTTCTTTTCCAAACAGTTGTCAGCAACTTCAGGG
AGAGACAATTGTACATTTTTATATATTCATATAAACAAAAACAAAATTTCTTTTGCATCC
TGCGTAGAAAGAAAAACATATGTCTGTAAGCACCAGATACTTAAGCTTACCTAA
>KLRC2_Canlup
ATGAATAACCAAAGAGGTACCTGTGCAGAACTTAATTGGGTGAATAACTCAAAGAGACAG
CAAATGAAAGCTAAGGGCACTAAAAATTCCATTTCAGTAACTAAGCAAGAAATAATCTAT
ACAGAATTCAATCTTCAAAATGCTTCTCAGGATCATTCAGGGGAACGCAAGAACTACCAC
TGCAAAGGGAAGATCTTTGCTAGGATGCTGGGAATCATCTGCTTTGTCTTGATGTCCATT
GTGATAAGAATACTTCTTATTCCCCGTTTTTCAGTTACTGAAATACTGGAACAGAACAAT
TCATCCCTGAAAACAAACATTCAGAAAGCTTATCACTGTGGTCATTGTCCAAAAGAGTGG
TTTACGTATTCCAACCATTGCTATTACATTAGCACTGAAAGAAAACCATGGAATGAGAGT
TTGGCATCCTGTGCTTCTAACAACTCTAACCTGCTCTACATAGATGATGAAGAAGAACTG
TATATGTTGAACTTCTTCATTTCCTCTTCATGGATTAGAGTCTCCCGGAGAAGCAGTAAT
TCATGGGTGTTGCCTAAAGGCTTAACTTTCTTTTCCAAACTGTTGTCAGCAACTTCAGGG
AGAGACAATTGTACATTTCTATATCTTCATATAAACAAAAACAAAATTTCTTTTGCATCC
TGCGTAGAAAGAAAAACATATGTCTGTAAGCACCAGATACTTAAGCTTACCTAA
>KLRC3-2_Canlup
ATGAATAACCAAGGATGTACCTATGCAGAACTTAATCGAGTGAATAACTCAAAGAGACAA
CAAATGAAAGCTAAGGGCACTAAAAATTCCATTTCAGTAACTGAGCAAGAAATAACCTAT
ACAGAATTAAATCTTCAAAATGCTTCTCAGGATCATCCAGGGGAACGAAAGAACTACCAC
TGCAAAGGGAAGATCCTTGCTAGGATGCTGGGAATCATCTGCTTTGTCTTGATGTCCACT
GTGATAACAATAGTTCTTATTTCCTTTTTTTCAGTTACTGAAATACTGGAGCAGAACAAT
TCATCCCTGAAAACAAACATTCAGAAAGCTTATCACTGTGGTCATTGTCCAAAAGAGTGG
TTTACGTATTCCAACCATTGCTATTACATTAGCACTGAAAGAAAACCATGGAATGAGAGT
TTGGCATCCTGTGCTTCTAACAACTCTAACCTGCTCTACATAGATGATGAAGAAGAACTG
TATATATTGGACTTCTTCATTTTTTCTTCATGGATTGGAGTCTCCCAGAGAAGCAGTAAT
TCGTGGGTGTCGCCTAAAGGCTTAACTTTCTTTTCCGAACAGTTGTCATnAACTTCAGGG
AGAGACAATTGTACATTTCTATATCTTCATATAAACAAAAACAAAATTTCTTTTGCATCC
TGCGTAGAAAGAAAAACATATGTCTGTAAGCACCAGATACTTAAGCTTACCTAA
>KLRJ_Canlup
ATGTCCAATGCTGAAAACTCTGAGCAGCCTCCAGAAATCACAGAGGAGACAGAGACAATT
CCTATTGTAGACTTGGAACCACCACTTGGCCTTCCTCCTCCCCTTCCTTCACCTCCTCCT
TCTCCTCCTCCTCCTCCTCCAGAAGGTGAATGGAGAACAATCTCTGAGCCCACTAGGATG
AATGGAATCACTCCTGTGATCCTGGGAATCTTCAGCCTGCTGGTCTTGATATTTTGTGGA
TTCTTTGGTTATCAATACTTTCAAACTGTTGAGGTAACAACAACCAATATGAAGAGCCTT
CACGAATGGATGGAGCTTTTCCAAAACAGAACCGAAAAATGTCTAAAGATCCAAAAAGTT
CTTGCCCAAAATAAAGTCCTATTGTCCTATGTAGAAACCCTACAGTGGGTCCAAAGCCAG
AAGGAGTATCTCATTGAGGCTTTACAAGAACTAAAGGAGAAACAAGGAGACAGGTGTGGA
CCTCCTCTGAATCACTGGGTTCAATACAAAGACTACTGCTACCATCAAACTATGGAAATG
GTTTCTTGGTTAAACTGTTCTGATCTTTGTATCTCTTTGAATGCTACATTTTTAAAGACA
GAAAGGAGTGTATTGAAGACTATCATGAAATTAATTGTAGTAAATCGTACTTGGCTTGGC
CTGTCTTACAAGGAGGAGGACAATGAATGGAAGTGGGAGGATGGCTCCTCTCCTTCTCCT
TGGCTGGGTTTGCCAGAGCGAAATCTGGATTTCCAAGGGAATTGTGTGTATGTAAATTCA
CACACTGTTGGTACTGATAACTGCACTAAGTCCTCTTCATGCTTGTGTGAGAAGGCTGCC
CACTAA
>KLRH_Canlup
ATGCAGACTTCAAAAGTGAGTGAAGACAGACTGGTATATGCAAAGCTGAAATTACCCTAT
TCAAGGAAACAGGACAAAAGACATCCAGTGGGTAAAAGGAGAGAATTTCCATGGCATATG
GTTGCATTAATCCTAGGAGTTATATGTTTTTTCCTCCTGCTGGCAATCACAGTCTTAGGA
TCTATGTTTTTTCAGAGGTGTTCTGGACACACAATGCAAGATATGAAGGACACAAAAGAA
AAAAATGTTTCCTTTGTAGAAGTTGAAGATCACTCAATTTTACCACCTATCATAGATAAA
GACTATGACTCATTTCAAGAAAATTGGTACTGCTGTGGAAAAAGCTGTTACTATTTTTCA
AAAGAAGAGAAAACTTGGGAGAGGAGTAAGAAGTCATGCCAAGGCCTACATTCTAGTCTC
ATTAAGATTGATAATAAAGAGGAGCAGCGCTTCATTCAATCAAAAATAAAATACAATTAT
TGGATTGGATTATTTAAAGCAGGAGCTAAGTACCCCTGGCAATGGCTGGATGGCACACAT
CTATCTCAGAGGGTGAATTTCCAACAGAGTTTGCTGGATGTAAAATGCGGACATCTCAAG
TCATCAACTATTTTTACTGCTGATTGTAGTAAACAGTTTCTTTACATTTGTGAAAAGGAG
TTCACTGTCCCTTAA
>KLRA_Canlup
ATGAGCAATGAGAAAGTAATTTATTCTTCCCTGAGATTTCTTCAGTCTCCAGAGTCACAA
AATAGATTAAGGGCAGATACGACTCAAAGCCCTGGGAAAAAGGATGGCAAAGGGTTTCCA
GTGCCAAGACATCTCATTGTAGTGATTCTTGGGATCCTGTGTTTACTACTACTGATCATT
GTTGCCGTGTTGGGGACAAAGATTTTTCAGTTTATTCAAGAAAACCATCACCTGGGGGAA
ATGATAGGAAACCTGACTCAAGAGTACCACATTTTGCAAAATGACAGCTACTTAAAGGAC
CAACTTTTGACAAATAAGAGTTTAGAATATAACATTCTCAAAAATGAAATGCTTCAGCAG
AAAAAGGAACAGGATTTAtTCTTTACAAATAGGACGTTTCAGAGCAAAAATAAAGGCAAA
CTCCATGAAAACCACCAGTCCTGTCATAGAATAAAGTATTATTATTTCACTTCTAAAAGT
GAAAAATGGATTGGATGTAAAAAGACATGCCAAAGTTGTAATTCATCTCTTTTGAAGATA
AGTGATGAAGATGAACTGACCTTCATTCAAGCACAAACTTATAAGAAAAACTACTGGATT
GGATTATTATATGATATAAAGGAAGAAAAATGGAAATGGGTTaACACTGACCTACCTTTT
GGGATTAATTTTACCTTCATGGGTTTTTCTGGAAGAGGACAATGTGCATTTTTGAGCTCA
ACAAGAGTAACAAATATTGATTGCTCTAATTCATACCATTGTATCTGTGAGAAGAGAATT
GATAATGTTTTGTCTGCCTCCTTCCAAAGATACAAGAAGAAAAGGTGA
>KLRG_Zalcal
ATGACTGACAATGATATTTATTCTGCGTTACAGTTGTCTACTGAACCTCAAGCCCAGAAT
GACTACAGACCAGAACAAAAAGTTTCTTCTTCCAGGTTCCCTCTCTCATGCCCTGTGGCA
GTAGCTTTGGGACTTCTGAATACCATTTTTGTGTGTTTCCTGCTTGTCCAGTGGATTCAC
TGCCAGGGTTCCAAATGTACCTCTTGTGCCAGTTGTCACAGTTGTCCAGACCTCTGGATG
AAGTATGGTAACTACTGTTATTACTTCTCAGTGGAGAAAAAAGACTGGAATTCTAGTCTG
GAATTCTGCCTAGCTGAAGACTCACATCTCCTTATGTTCACAGACAACCAGGAAATGAGA
CTGCTTCAACATTTCCTCAAAAAGGACTTTTACTGGATTGGTCTGAGGAACAATTTTGGC
TGGAGGTGGGAAGATGGATCAGCCCTAAACATCTCAAGGATTCTTTCAAACAGCTTGATA
CAGAAGTGTGGTACCATCAGCAAAGATGGTCTCCAAGCCTCTAGCTGTGAAGTTCTTTTA
CAGTGGGTCTGTAAGAAGGTCAGACTTTGA
>KLRB_Zalcal
ATGGATAGACAAGTGGTATATGCTGACTTAAACTTATCCAAGGGCTCTTGCTTTGCAAGT
TCATCACCCCCATCACTTCCTCAAGATGTCTGTCAAGGTTCACCTTGGCATCAATTTGCT
CTGAAACTTGGTTGTACTGTGATTATTCTTCTTACTTTGACTGTGATTGGACTGAGTGTT
TCAGTGATTTTCTTAAGACGAAACTCATTCATAGAAGAAAGCCGAGTGGATGCTCAAGAG
AACAGGAATGAAACAACAGAGAAAACAGATCTGTTAAAGTGCCCAGAAGGTTGGCATATA
CTCACAGAAAAATGCTTGTTTCTTTCTCGTGCTTCCAACACTTGGAAAGATAGTCTGACT
GACTGTTCCACAAAAGAATCCAGTTTGCTGCTTATTCGAGATCAGGAAGAATTGAAACTC
ATACGAATGTGGATAAATGAAAAGGGAATGCTATTTTGGATTGGACTAAATTTAACATTA
TCGGAGAAGAAATGGAAGTGGATAAATGGTTCATTTTTAAATTCAAATGTATTACAAATT
ACTGGTTATACTCAAGAAAAGAGCTGTGTTTCCATCTCACCAACAAGAATTATTTCTGAG
GACTGTGACACAGAAAATCAATGGATCTGCCAAAAACAATTAAAACCTGTCAGAAATAAA
GTATGTTCTGACTCTTAA
>KLRF3_Zalcal
ATGCCACAGTTTGTAGAGGCTGACTCTGCTTTTGATCAGGTAATGTCTCTCTTTCCATCT
CATTCAAATATGGATTATTCTATTTACAGGATGTTTGGACAGAGGCAAAACACAGAGAGA
TCAATGATGCAGAAGCCAAAAAAGCATCCCTATCATTGCCAACACAAGTGGGCATGCAAA
GATTACCCTAAATGTCCCAAGTGGCATCGCACTGTTCTGAGACTGAGCAGCATTGTGCTG
GTTATACTCACTGCCACAGTGACTGGACTAACTATTTGGGTAAGTCACCTAAGTAGCGAG
CATGGAATCAAAGACTGTGATTGTATGAATATTTCTCCCAGGAAACAGCAGGACAATACA
AACTTCACAACAAAACCGAGGCTAAACTTATGCCCTAATAACTGGCTGCAGAAAAAAGGG
AAATGCTATAATTTTTTAAAAACCTTTAAATCATGGACCGATAGTCAAAAATCCTGTTTA
ATAATGAAATCGCATCTCTTGATGATCCAAGACAAGGCTGAACTGGATTTCATACAGAGT
AATATACAAGATGGAATTTACTTTTGGATTGGATTGAACATCACACACCCACAAAAGACA
TGGACCTGGCTGGATGGCACCCCTTTAAATCCACAGTTATTTCAAGTCCTGGGCCAGGTT
GAAGATAATGCCTGTGCTGTGATAACAAAGAAGGGTGTGTTTTCTGAAAAGTGTTGCAAT
CAGAGTTACTGGATATGTCAACACGTGATTTCTGCAGACAGTGACCTCTAA
>KLRF1_Zalcal
ATGCAAGATGAAGAAAGATACATGACATTGAATTTACAATTGAAAAAAAGGAGTTCTAGC
CAAACATCCCAACTTAAATTTAAAGATTGTTCTGTGATGTTGCACTGGTATAAAATCTTA
TTGGGGATATCTGGAACAGTAAATGGTATTCTGGTTTTGACTTTGATCTCCCTGTCTTTA
CTGGTTTCTCAGGGAATATTGCTAAAATGCCAAGAAGCAAAGAATTCAAATATCACCCAA
CATGATGATATTGGAAACCTGAAAATGAACAGTGGCACAAGAGGAAATATAACTAATAAG
GACACAAGCCACTGTGGTTCAAAAGCTACAGACCATTCAGGGTTGTGCCCATCTGAATGG
CTCAAATATCAAAAAAAGTGTTATTGGTTCTCTAATGAGATGAAAAGTTGGAATGACAGT
TACAGGTATTGTTTGGGAAGAAAATCTCATCTACCAATCATTCAGGACCAACTTGAAATG
GCTTTTATACAGAAAAACCTAAAACAAACAAACTATGTGTGGATTGGGCTTAACTTTACA
TCTCTGAAGAGGACATGGACCTGGGTGGATGGTTCTCTGTTAGACTCAAAGACATTTTTC
ATAAAAGGACCAGCTAAAGAAAATAGCTGTGCAGCCACCAAGGAAAACAAAATTTATTCT
GAAACCTGCAGCAGTGTTTTCAAATGGATTTGTCAATCAATCAATAATCAATGA
>KLRD_Zalcal
ATGGCAGCTTCTCAGACCACTCCATGGAATTTGATTTCTGGGATCTTAGGAGTAATCTGC
CTTTTTTTGATGGCTACTATAGGAATTTTGTTGAAAGATTTATATCCCAAACAAAGTATT
CAGCCAACATTGTCTCCAGATGCAATCACAGAACTCCAGAAAGGCCCTAACTGTTGTTCT
TGCCCAGAAAGGTGGATTGGGTACCACTGCAACTGCTACTTCTTTTCTGGTGAATTAAAA
ACCTGGAAAGAAAGTCGTGATTTCTGTGTGTCTCAGAATTCCAGTCTACTTCAGATTGAA
AACGGAGATAAATTGCATTTTATGAGCTCCATTAAATATTTTTACTGGATTGGACTCTCT
TACCATAAAGAATGTGATGCCTGGTTGTGGGAAGATGGCTCCAGTGTCTCCCAAGATCTA
TTGCCATTAGTTCAAAAATTAAGTCCAGAGAAATGCGTAATCTATAATGCAAGACAAAGT
GTTTTCGATATATCCTGTGACAATAAATATCATTTTATATGTAAACAAAAATTTATTTAG

>KLRK_Zalcal
ATGAGGTTGATCCGAGATCGGTGGGACCATCACAACATGGAGATGAATGAAGTCCATAAT
TATAACTGTGAGCTGGTAAAGCATGGTACTGCTCCACAATGGCAAAAGAGAAAGTCTACA
TTAATCACAAGGAAACATGGAGAAAACCCATCTCCATTTTTCGTAGCCCGTGCCATTGCT
GTAGCTATGGGGATCCATTTCATTATAATGGTAATGATATGCGGTGCCATAATCGTACAT
TCATTATTCAACAAAGAAGCTCCAATTTCTTTGCAAGAATGTTATTGTGGCCCATGTCCT
AAAAACTGGATATGTTATAGAAATAACTGCTACCAATTTTTTAATGAGAGCAAAAGCTGG
TACCAGAGCCAAGCTTCTTGTATGTCTCAAAATTCCAGTCTCCTGAAGATATACAGCAGA
GAGGATCAGGATTTCTTTAAATTGGTGAAGTCATATCACTGGATGGGACTAATACAAATT
CCAGCAAATGGATCTTGGCAGTGGGAAGATGGCACCATTCTCTTGCCCAGCCAATTAACA
ATGGTTGAAATGGAGAATGGAACTTGTGCCGTTTATGGATCAAGTTTTAAAGGTTATACA
GAAAACTGTTTAACTCCAAACACATACATCTGCATGCAGAGGATTGCGTAA
>KLRC1-1_Zalcal
ATGAGTAACCAAGGAGTTACCTATGCAGAACTCAATCAGATTAAGGGCTCAAAAAGACAG
CAAATGAAAGCTAAGGGCACTAAAAGTTCCATTTCAGTAACTGAGCAGGAAATAACATAT
GCAGAATTAAATCTTCAAAATGCTTCTCAGGCTCTTCAAAGGAATGACAAGAATTCCCAC
TACAAAGGAAAGCTCATTGCTGGGATCCTGGGAATTATCTGCCTTGTCTTGATGTCCACT
GTGGTCACAATAGCTGTTATTCCCTTTACTGAAGGACCAGAGCAGAACCAAACGTCCCTG
GAAACAAGGATCCCAAAAGCTTGTCACTGTTGTCCAAAAGAGTGGTTTACATATTTTCAT
AATTGCTATTACATTAGCACTGAAAGAAAATCATGGAATGAGAGTTCAGTGTCCTGTGCT
TCTAAGAACTCTAACTTGCTCTCCATAGATGATAAAGAGGAATTGTGTTTGTTGGATGTC
TTCATTCATTCTTCATGGATAACAGTCTCCCAGAGAAGCCATTATAATTCATCAATGTGG
TCAAAATGCTCACCTTTCTTTTCCAAAGAGTTGTCAGTATCTTCAGAGAGTGACAAGAAT
TGCCCATTTTTTGATTTTGAGTCAAGCAAATGTTCTTTTGCATCCTGTTTAGAAACGAAA
ACATATGTTTGTAAGCACCAGGCATATTAG
>KLRC2* Zalcal
ATGAATAACCAAAGAGAAAACCGCTCAGAACCAAATCTGATTAAGAACTCAAGAAGACAG
CAATTGAAAGAGAAGCTCATTGCTGGGATTTGTGGGATCACATGCCTAGTCTTGATATAC
ATTGTAGCAAGAATAGGTTCTATTCCCTGTAGTGGAACACCAGAGCAAAACAATTCATAC
CCAGTTACAAGAATCCAAGAAGATATCTGATCCCTGTGGTCATTGTCCAAAAGAGTGGAT
TACATGTTTTAACAATTGGTATTACATTAGCACTGAAAGAAAACCATGGAATGAGAGTTT
GATGTTCTGTGCTTCTAAGAACTCTAATCTGCTCTCCATAGGTGAAGCGAACATGTATTT
GTTGAAATTCGTCATTCATTTCTCATGGATTAGAGTCTTCCAGAGAATCAGTAACAATTC
ACCTGTGCAGCCAAAAGGCTCAACTTTCTTCACCAAAGTATCATTAGTATCTTCAGGGAG
TGACAAGAATTGTCCATATTTCAACTTTGACTCAAACGTATTTTCTCATGACTCCTGCTT
AGAATTAAGACCATATGTTTGCAAGCACCAGCCACTAGTTACTTAA
>KLRJ_Zalcal
ATGTCCAATGTTGCAGACTCTGAGGAGCCTCCAGAAATCACAGAGCAGACAGAGACAATA
CCTATTGCGGACTTGGAACCATCTCTTGACCTTCCTCCTCCTCCTTCTCCTTCTCCTCCT
CCAGAGGATGAACAGAGCCCAATTTTTGAGCCCATCAGGGTGAATGGAATCATTGCTGTG
ATCCTGGGAATCTTCACCCTGCTGCTCTTGATGTTGTGTGGATTCTTTGGTTATCAGTAC
TTTCAAACTGTTGAGGCATCAGCATCCAAGATGAAGATCTTTCACGAATGGATTGAGTCT
TTACAAAACAAAACTGAAAAATTTCTAAAGATCCAAAAAGTTCTTGACCAAAATAAAGTC
TTATTGTCTAATGTAGAAAACCTAGAGTGGCTCCGAAGCCAGAAGGATTATCTCATTGAG
GCTTTACAAGAACTAAAGGAGAAACAAGGAGTCAAGTGTGGACTTCCCCTGAATCACTGG
GTTCAGTACAAAGACCACTGCTACCATCAAACCATGGAAATGGTTTCTTGGTTAAACTGT
TCTGATCTTTGTGTCTCTTTGAACGCTACATTTTTAAAGACAGAAGGGAGTAGATTGAAG
AATATCATGAAATTAATTACAGTAAATCATACTTGGCTTGGCCTGTCTTACAAGAAGGAG
GACAATGAATGGAAGTGGGAGGATGGCTCCTCTCCTTCTCCTGGGCTGAGTTTGCCAGAG
CCAGGTCTGGATTTCCAGGGGAAATGTGTGTATGTAAATTCACACACCGTTGGTACTGAT
AACTGCACTAGGTCCTCTTCATGCTTGTGTGAGAAGACTGTCCACTAA
>KLRL2*_Zalcal
ATGAATGTAAACATAGAACACATACAGAGATCAAACATCCTCCCTCCAAGGATAGGAAAA
AGGAAAGGTCTTCAGTGCCATTTGCCTGGTGTCTCACTGTAGTGATCCTTGGAATCTGCT
GTTTCTTTCTCCTTTTAGCAGCTGAAGCCTTGGAATTCAAGGTTTTCCAGGAGCATAAAA
CAATCCAAGCACAGAATCTTTCCTAGACAACATAACACAAAGAGACAAGTCCACATTGAA
AAACATGACTTTCAAAGAGCTTCCACCTAACACAAAAAACAATAACAAAATATATAAAAC
TCAAGAGTCATGTTGTAAAGATAAATGCTATCATTTTTCAAGTGAACTGAAGAACTTTGA
AGACAGTAGGAAATTGTGCAGGACAAGGGGCTCCAAGCTTGTTAAGATGGAAGACGAAAA
AGAACTAAACTTCATTCAAAGTCAGGAATTCTATTACACTTCGATTGGACTGTCCCATAA
AGGAACCAGGAATTCCTGGACATGGGAAAATAACACACCACCCTTCCTCAAAGTTTGGAA
AATGGAAAATATAGATACTGTGCAAGCATAACAGAAGGTAGATGGCTGCTTCTGACTGTT
CCAAATCCATGCACTCATTTTGTGAGAAGAAAATTGCTTCGGTGACCACCGCATAATAGG
AACAACAACAGATGACAAAGACAATATTTTTTTCTTATAAAGACCCAGGCCCCTGAAAGA
CCTAGAGTATTCCTCTCTCATTTCAGAATACTTTTGCCCATTTATGGGCCATCCCTCTAT
TCCAGCTTCTGACTGCAATAAGGCTGAAATATTGGGTGTACCAGAATGAGGTACATTGGA
CCCTCCAACACTTTCACATGGAGTCAGCCACGTTATAAGCACAGTTTGGTGGAGTAATAG
AATATCAGTTCTTCTAATGAA
>KLRH1_Zalcal
ATGAGCGAGGAGAGAGTGACGTATGTGGAGCTAAAATTACCCCATTCAAGGGAACAGAAG
GACAAAAGACGTCCAATGGATAAAAGGAGAGAATTTCCATGGTATACGGTTGCATTAACC
CTAGGAGTTATATGTTTTCTCCTCCTGCTGACAATCACAGGCTTAGGATTTATGTTTTTT
CAGAAGTGTTTTGCACACACTATGCAAGATATGAACAATACAAAAGAAAAAAGTGCTTCC
TTAGGAGAGGCTGAAGATCACTCTATTTTATTGCCTATTACAGATAAAGACTATGACTCA
TTTCAAGGAAGTTGGTACTGCTGTGGAAAAAGCTGTTACTATTTTTCAAAAGAAGAGGAA
ACTTGGGAGAGGAGTAAGAAGTCATGCGAAGACCTGCGTTCTAGTCTCATTAAGATTGAT
AATAAAGAGGAGCAGAACATCATTCAATCAAAAATAAAATACAACTATTGGATTGGATTA
CATAAAACAGGAGCTAAGACTTCCTGGAAGTGGCTGGATGGCACTCTCTTATCTCAGATG
GTGAATTTCCAGCAAAGTTTAATGGATGTAAAATGTGGACACCTCAAGTCATCGAAAATT
TTTACTGCTGATTGTAGTAAACCCTTTCGTTACATTTGTGAAAAGGAGTTCACTGGCCCT
GATTATTAA
>KLRH2_Zalcal
ATGAGCGAGGAGAGAGTGACATACGTGAACCTGAAATTACCCTATTCGAGGAAACAGAAG
GGTGAAAGATGTCCAATGAATAGAAGGAGAGAATTTCCATGGCATATTGTTGCATTATCC
CTGGGAGTTATATGTGTTATCTTCCTGCTGACAATCACAGGCTTAATAAATATGCTTTTT
CAGAGGTGTTCTGGAAACACAATGCAAGATATGAAAGACATAAAAGACAAAAATGCTTCC
TTTGCAGAAGTTGAAGGTCACTTAATTTTACCATCTATTACAGATAAAGACTATATCAGT
CTTGAAGAAAAAATGTCCTGCTGTGGAAGAAGCTGTTACTATTTTTCAAAGGAAGAGAAG
ACTTGGGAGAGGAGTAAGGAGTCATGCCAAAACATGCGTTCTAGTCTCTTTAGGATTGAT
AATAAAGAGGAGCAGAACTTCATTCAATCAAAAATAAAATACAATTATTGGATTGGATTA
TATAAAGTAGGAGCTAAGCATCCCTGGAAGTGGCTGGATGACACACTCTTATCTCAGATG
GTGCATCTCCAACAGAGTTTACCAGATATAAAATGTGGATTCCTCAACTCATCAAATATT
TTTAGTGCTGATTGTAGTAAACGCTTTCGTTACATTTGTGAAAAGGAGTTCACTGGCCAT
GATAATTAA
>KLRA_Zalcal
ATGAGCAATCAGCAAGTGATTTATTCCACCCTGAGATTTCTTCAGTCTTCTTCAGAGTCA
CCAAATAGATTAAGGCCACGTGGGACTCAAAGGCCTGGGAAAAATGATGGCAAAGGGTTT
TCAGTGACCTGGCATCTCATTGCAGTGATTCTTGGGATCTTGTGTTTACTACTGTTGGGG
ACAGTCACCCTACTGGGGACAAAGATTTTTCAGTATACTCAAGAAAACCATCAGCTGGGG
GAAGTGTTAGGAAACTTGACTCGAGAGCACCATATTTTGCAAAATGACAGCTACTTAAAG
GAGCGACTTTTGACAAATATGATTTCAGAATATAACATTCTCAAAAATGAATCGCTTCAG
CAGAAAAAGGAACAGGATTTACTGTTTGCAGACAGGAGATGTCAGAGAGGAAATGAAGGC
AAACTCTATGAAAACCGCTGGTCCTGTTGTGGAATAAAGTGTTATTATTTTATTCCTGAA
AGTAAAAACTGGAACGGATGTAAACAGACTTGCCAAAGTTATAATTCATCTCTTTTGAAG
ATAAACGATGAAGATGAACTGGCCTTTATTCAACCCCAAACTTACAGGAATAACTACTGG
ATTGGATTATCATATGATGATAGAGAACAAAAATGGAAATGGATTGACGCTGGTCCACCT
TTTGGGATTAACTATACATTCATGAGTTCTTCTGGAAGAGGACAATGTGCATTTTTAACC
CCAACAAGAATAACAACTATTGAGTGCTCTAAGACCTACAAATGTATCTGTGAGGAGAGA
ATTGATGATATTTTCTCTGCCTGCTTCAATAGATACAAGAAGAAAAGGTGCAATGGAACC
TGA
>KLRG_Mirang
ATGACTGACAATGATATTTATTCTGTGTTACAGTTGTCTACTGAACCTCAAGCCCAGAAT
GACTACAGACCACAGCAAAAAGTTTCTTCTTCCAGGTTCCCTCTCTCATGCCATGTGGCA
ATAGCTTTGGGACTTCTGAACATCATTTTTGTGTGTTTCCTGCTTGTCCAGTGGATTCGC
TGCCAGGGTTCCAAGTGTACCACTTGTCACAGTTGTCCAGACCTCTGGATGAAGTATGGT
AACTACTGTTATTACTTCTCAGTGGAGAAAAAAGACTGGAATTCTAGTCTGGAATTCTGC
CTAGCTGAAGACTCACATCTCCTTATGTTCACAGACAACCAGGAAATGAGCCTGCTTCAA
AATTTCCTCAAAAAGGACTTTTACTGGATTGGTCTGAGGAACAATTTTGGCTGGAGGTGG
GAAGATGGATCAGCCCTAAACATCTCAAGGATTCTTTCAAACAACTTGATACAGAAGTGT
GGTACCATCAGCAAAGATGGTCTCCAAGCCTCTAGCTGTGGAGTTCTTTTACAGTGGGTC
TGTAAGAAGGTCAGACTTTGA
>KLRB_Mirang
ATGGATAGACAAGTGGTATATGCTGACTTAAACTTATCCAGGGGTTCTTGCTTTGCAAGT
TCATCACCCCCATCATTTCCTCAAGATGTCTGTCAAGGTTCACCTTGGCATCAATTTGCT
CTGAAACTTGGTTGTATTGCGATTATTCTTCTTACTTTGACTGTGATTGGATTGAGTGTT
TCAGTGACTTTCTTAAGACGAAACTCATTAATAGAAGAAAGCCGAGTGGATGTTCAAGAG
AACAGGAATGAAACAACAGAGAAACTAGATCTGTTAAAGTGCCCAGAAGATTGGCATATA
CTCCCAGAAAAATGCTTGTTTCTTTCTCGTGCTTCCAACACTTGGAAAGATAGTCTGACT
GACTGTTCCACAAAAGAATCCAGTTTGCTGCTTATTCGAGATCAGGAAGAATTGAAACTC
ATACGAATGCGGATAAATGAAAAGGGAATGCTATTTTGGATTGGACTAAATTTAACATTA
TCAGAGAAGAAATGGAAATGGATAAATGGTTCATTTTTAAATTCAAATGTATTACAAATT
ACTGGTTATACTCAAGAAAAGAGCTGTGTTTCCATCTCACCAACAAGAATTATTTCTGAG
GACTGTGACACAGAAAATCGATGGATCTGCCAAAAAGAATTAAAACCTGTCAGAAATAAA
GTATGTTCTGACTCTTGA
>KLRF3_Mirang
ATGCCACAGTTTGTAGAGACTGACTCTGCTTTTGATCAGGTAATGTCTCTCTTTCCATCT
CATTCAAATATGGATTATTCTATTTACAGGATGTTTGGACAGAGGCAAAACACAGAGAGA
TCAATGATGCAGAAGCCAAAAAAGCATCCCTATCATTGCCAACACAAGTGGGCATGCAAA
GATTACCCTAAATGTCCCAAGTGGCATCGCACTGTTCTGAGACTGAGCAGCATTGTGCTG
GTTATACTCATTGCCACAGTGACAGGACTAACTATTTGGGTAAGTCACCTAAGTAGCGAG
CACAGAATCAAAGATTGCGATTGTATGAATATTTCTCCCAGGAAACAGCAGGACAATACA
AATTTCACAACAAAACCGAGGCTAAACTTGTGCCCTAATAACTGGCTGCAGAAAAAAGGG
AAATGCTATAATTTTTTAAAAACCTTTAAATCATGGACCGATAGTAAAAAATCCTGTTTA
ATAATGAAATCTCATCTCTTGATGATCCAAGACAAGGCTGAACTGGGTTTCATGCAGAGT
AATATACAAGATGGAATTTACTTTTGGATTGGATTGAACATCACACTCCCACAAAAGACA
TGGACCTGGCTGGATGGCACCCCTTTACATCTACAGCTATTTCAAGTCCTGGGCCAGGAT
GAAGATAATGCCTGTGCTGTGATAACAAAGAAGGGTGTGTTTTCTGAAAAGTGTTGCAAT
CAGAGTTACTGG-TATGTCAACACGTGATTTCTGCAGACAATGACCTCTAA
>KLRF1_Mirang
ATGCAAGATGAAGAAAGATACATGACATTGAATTTACAATTGAAAAAAAGGAGTTCTAGC
CAAACGCCGCAACTTAAATTTAAAGATTGTTCTGTGATGTTGCACTGGTATAAAATCTTA
TTGGGGATATCTGGAACAGTAAATGGTATTCTGGTTCTGACTTTGATCTCCCTGTCTTTA
CTGGTTTCTCAGGGAATATTGCTAAAATGCCAAGAAGCAAAGAATTCAAATATCACCCAA
CATGATGATATTGGAAACCTGAAAATGAACAGTGGCACGAGAGGAAATATAAGTAGTAAG
GACACAAGCCACTGTGGTTCAAAAGCTACAGACCATTCAGGGTTGTGCCCGTCTGAATGG
CTCAAATATCAAAAAAAGTGTTATTGGTTCTCTAATGAGATGAAAAGTTGGAGTGACAGT
TATGGGTATTGTTTGGGAAGAAAATCTCATCTACCAATCATTCAGGACCAACTTGAAATG
GCTTTTATACAGAAAAACCTAAAACAAACAAACTATGTGTGGATTGGGCTTAACTTTACA
TCACTGAAGAGGACATGGACCTGGGTGGATGGTTCTCCATTAGATTCAAAGACATTTTTC
ATAAAAGGACCAGCTAAAGAAAATAGCTGTGCTGCCACCAAGGAAAACAAAATTTATTCT
GAAACCTGCAGCAGTGTTTTCAAATGGATTTGTCAATCAATCAATAATCAATGA
>KLRD_Mirang
ATGGCAGCTTCTCAGACCACTTCATGGAATTTGATTTCTGGGATCTTAGGAGTAATCTGC
CTTTTTTTGATGGCTACTATGGGAATTTTGTTGAAAGATTTATATCCTAAACACAGTATT
CAGCCAACATTGTCTCCAGATGCAATCACAGAACTCCAGAAAGGCTCTAACTGTTGTTCT
TGCCCAAAAGGGTGGATTGGGTACCACTGCAACTGCTACTTCTTTTCTGGTGAATTAAAA
ACCTGGAAAGAGAGTCGTGATTTCTGTGTTTCTCAGAATTCCAGTCTACTTCAGATTGAA
AACGGAGATAAATTGTATTTTATGAGCTCCAGTAAATATTTTTACTGGATTGGACTCTCT
TACCATAAAGAATGTGATGCCTGGTTGTGGGAAGATGGCTCCAGTGTCTCCCAAGATCTA
TTGCTATTAGTTCAAAAATTAAGTCCGGAGAAATGTGTAATGTATAACGCAAGACAAAGT
GTTTTGGATGAACCCTGTGACGATAAATATCGTTTTATATGTAAACAAAAAGTTATTTAG

>KLRK_Mirang
ATGAAGTTGATCCGAGATCGGTGGGCTGGTCACAACATGGAGGTGAATGAAATCCATAAT
TATAACTCTGAACTGGTAAAGCATGGTACTTCTCCACAATGGCAAAAGAGAAAGTCTACA
TTAATCACAAGGAAATGTGGAGAAAACCCATCTCCGTTTTTGGTAGCCCGCGCCATTGCT
GTAGCCATGGGTATCCATTTCATTATAATGGTAATGATATGCGGTGCCATAATCGTACAT
TCATTATTCAACCAAGAAGCTCCAATTTCTTTGCAAGAAAGTTATTGTGGCCCATGTCCT
AAAAACTGGATATGTTATAGAAATAACTGCTATCAATTTTTTAATGAGAGCAAAAGCTGG
TACCAGAGCCAAGCTTCTTGTATGTCTCAAAATTCCAGTCTCCTGAAGATATACAGCAGA
GAGGATCAGGATTTCTTTAAATTGGTGAAGTCATATCATTGGATGGGACTAATACAAATT
CCAGCAAATGGATCTTGGCAGTGGGAAGATGGCACCATTCTCTTGCCCAGCCAATTAACA
ATGGTTGAAATGCAGAATGGAACGTGTGCAGTTTATGGATCAAGTTTTAAAGGTTATACC
GAAAACTGTTTAACTCCAAACACATACATCTGCATGCAGAGGATTGCGTAA
>KLRC1-2*_Mirang
ATGAATAACCAAGGAGTTACCTATGCAGAACTCAATCAGGTTAAGGGCTCAAAAAGACAT
CAAATGAAAGCTAAGGGCACTAAAAGTTCCATTTCAGTAACTGAACAGGAAATAACCTAT
GCAGAATTAAATCTTCAAAATGCTTCTCAGGATCTTCAAGGGAAGGACAAAAACTCTCAC
TGTAAAGGGAAGCTCATTGCTGGGATCCTGGGAATCATCTGCCTTGTCTTGATGTCCACT
GTGGTCACAATAGCTGTTATTCCCTTTACTGAAGGACTGGAGCAGAACCAAACGTCCCTG
GAAACAAGGATCCCAAAAGTTTATCACTGTGGCCATTGTCCAAAAGAGTGGTTTACATAC
TCCAACAATTGCTATTAACATTAACACTGAAAGAAAATCATGGAATGAGAGTTTGACGTC
CTGTGCTTCTAACAACTCTAACCGGCTCTATGTAGATAAAGAGGACATGTATTTGTTGGA
CTTCTTCACTCATTCCTCATGGATTAGAGTCTCCCAGAGAATCAATAATAATTTACCTGT
GTGGCCAAAAGGCTCAACTTTCTTCTCCAAAACATCATCAGTATCTTCAGAGAGTGACAA
GAATTGTCCATATTTCAACTTTGACTCAAACATATTTTTTCATGATTCCTGCTTAGAATT
AAGACCATATGTTTGTAAACACCAGACATTAGTTACCTAA
>KLRC2*_Mirang
ATGAATAACCAAAGAGAAAACCCCTCAGAACCAAATCTGGTTAAGAACTCAAGAGGACAG
CAATTGAAAGAGAAGCTCATTGCTGGGATTTGGGGAATCACATGCCTAGTCTTGATATAC
ACTGTAGCAAGAATAGGTTCTAGTCCCTGTAGTGGAACACCAGAGCAAAACAATTCATAC
CGAGTTACAAGAATCCAAAAAGATATCTGATCCCTGTGGTCATTGTCCAAAAGAGTGGAT
TACATGTTTCAACAATTGCTATTACATTAGCACTGAAAGAAAACCATGGAATGAGAGTTT
GATGTTCTGTGCTTCTAAGAACTCTAATCTGCTCTCCATAGATGAAGTGAACATGTATTT
GTTGAACTTCTTCACTAATTTCTCATGGATTAGAGTCTTCCAGAGAATCAGTAATAATTC
ACCTGTGCAGCCAAAAGGCTCAACTTTCTTCTCCAAAGTATCATTAGTATCTTCAGAGAG
TGACAAGAATTGTCCATATTTCAACTTTGACCCAAAAGTATTTCCTCATGACTCCTGCTT
AGAATTAAGACCATATGTGTGCAAGCACCAGCCATTAGTTACTTAA
>KLRC1-3_Mirang
ATGAATAACCAAGAAGTTACCTATGCAGAACTCAATCAGGTTAAGGGCTCAAAAAGACAT
CAAATGAAAGCTAAGGGCACTAAAAGTTCCATTTCAGTAACTGAGCAGGAAATAACCTAC
GCAGAATTAAATCTTCAAAATGCTTCTCAGGATCTTCAAGGCAATGGCAAAAATTACCCG
TGGAAAGGGAAGCTCATTGCTGGGATCCTGGGAATCATCTGCCTTGTCTTGATGTCCACT
GTGGTCACAATAGCTGTTATTCTCTTTCCTGAAGGACCAGTGCAGAACAAAGCGTCCTTG
GAAACAAAGACCCATAAAGCATGTCATTGTCCAAAAGAGTGGATTACATATTCCAACAAT
TGCTATTACATTAGTACTGAAAGAAAATCATGGAATGAGAGCTGGTCGTCCTGTGCTTCT
CACAGCTCTAAACTGTTCTACTCGGATGATAAAGAAGAAAGGTGTTTGTTCAGCCACCTC
ATTCGTTCTTCATGGATTAGTAACGTTTCCCAGAACACCAATATTAATTCATTTGGGGGG
CCAAAAGCCTCGACCTTCTCTCCTAAAGGGCCGTCAGTTTCTTCAGAGAGTGACAAGGAT
TGTCCATTTTTCAACTTTGACTCAAACAAAACTTCTTCTGAACCCTGCTTAGATCTAAAA
AAATATGTTTGTAAGCACTAG
>KLRJ_Mirang
ATGTCCAATGTTGCAGACTCTGAGGAGCCTCCAGAAATCACAGAGCAGACCGAGACAATA
CCTATTGCGGACTTGGAGCCATCTCTTGACCTTCCTCCTCCTCCTCCTTCTCCTTCTCCT
CCTCCAGAGGATGAACAGAGCCCAATTTTTGAGCCCATCAGGATGAATGGAATCATTCCT
GTGATCCTGGGAATCTTCAGCCTGCTGCTCTTGATGTGTGGATTCTTTGCTTATCACTAC
TTTCAAACTGTTGAGGCATCAGCAACCAAGATGATCTTTCAAGAATGGATTGAGTCAAGG
GGCGGAGCAAGATGGCGGAGGAAATGGATTGAGTCTTTACAAAACAAAACTGAAAAATTT
CTAAAGATCCAAAAAGTTCTTGACCAAAATAAAGTCTTATTGTCCTATGTAGAAAACCTA
GAGTTGCTCCGAAGCCAGAAGGATTATCTCATTGAGGCTTTACAAGAACTAAAGGAGAAA
CAAGGAGTCAAATGTGGACCTCCCCAGAATCACTGGGTTCAGTACAAAGACCACCGCTAC
CATCAAACCATGGAAATGGTTTCTTGGTTTAACTGTTCTGATCTTTGTGTCTCTTTGAAT
GCTACATTTTTAAAGACAGAAAGGAGTAGATTGAAGAATATCATGAAATTAATTACAGTA
AATCGTACTTGGCTTGGCCTGTCTTACAAGAAGGAGGACAATGAATGGAAGTGGGAGGAT
GGCTCCTCTCCTCCTCTTGGGCTGAGTTTGCCAGAGCCAAGTCTGGATTTTCAGGGGAAA
TGTGTGTATGTAAATTCACACACCGTTGGTACTGATAACTGCACTAGGTCCTCTTCATGC
TTGTGTGAGAAGACTGTCCACTAA
>KLRL1*_Mirang
GTGAATGAAAATATATAACATATGCAGAGATCAAACAGCCTCCAGCAAAGAAGCAAATGC
AAAAAGAAAGGTCTTCAGTGCCATTTGTCTGGTGTCTCACAGTAGTGATCCTTGGAATCT
GCTGTTTCCTTCTCCTTTTAGCAGCTGGAGTCTTGGGATTCTTTGTTTTCCAGGGTCAGA
AGACAAGCCAAACAAAGAATCTTTCATGGGACAACATAACACAAGAAGACAAATCCATAT
TTGAAAACATGATTTTCAAAGAGCTTCCACCTAACACAGGAAACAAGAACAAAATATGTA
AAACTCAATGGTCATGTTGTGAAGATAAATGCTATCATTTTTCAAGTGAACTGAAGAACT
TTGAAGATAGTAGGAAATTGTGCAAAACAATGGGCTCCAAGCTTGTTAAAATAGAAGATG
AAAAAGAACTGAACTTCATTCAAGGTCAGGTGTCCTATTTCACTTGGATTGGACTGTCCC
ATGAAGGAACCAGGAGTTCCTGGGCATGGGAAGATAACTCACCACCCTTCCTCCAAATGC
ATTGGAAAGAGTCAGAGGATGGAAACTGTGCAAGCATGACAGCAAAGTGGATTGCTGCTT
CTGACTGTTCCAAATTCATGCACTCTATTTGTGAGAAGAAAATTGCTTCAGTGACTACCT
CATAA
>KLRH1*_Mirang
ATGAGCGAGGAGAGAGTGATATACTTGGAGCTGAAATTACCCTATTCGGGGAAACAGAAG
GACAAAAGACGTCCGATGGATAAAAGGAGAGAATTTCCATGGTATACGGTTGCATTAACC
CTAGGAGTTATATGTTTTTTCCTCCTGCTGGCAATCGCAGGCTTAGGATCTATGTTTTTT
CAGAAGTGTTTTGCACACACAATGCTAGATATGAACAATACAAAAGAAAAAAGTGTTTCC
TTAGGAGAGGCTGAAGATCACTCTATTTTACCACCTTTTATAGTTAAAGACTATGACTCA
TTTCAAGAAAATTGGTACTGCTGTGGAAAAAGCTGTTACTATTTTTCAAAAGAAGAGAAA
ACTTGGGAGAGGAGTAAGAAGTCATGTGAAGACCTGAGTTCTAGTCTCATTAAGATTGAT
AATAAAGAGGAGCAGAACATCATTCAATCAAAAATAAAATACAACTATTGGATTGGATTA
CATAAAACAGAAGCTAGGCCTTCCTGGAAGTGGTTGGATGGCACTCTCTTATCTCAGATG
GTGGATTTCCAGCAAAGTTTAATGGATGTAAGATGTGGACACCTCAAGTCATCGTGTATT
TTTACTGCTGATTGTAGTAAACTTTTTCGTTACATTTGTGAAAAAGTTCATGGCCCTGAT
TATTAA
>KLRH2*_Mirang
ATGAGTAAGGAGAGAGGGATATATTCGAATCTGCTATTTCCATATTCAAGGGAACAGAAG
GGCAAAAGATGTCCAGTGGATAAAAGGAGAGAATTTCGATGGCATATTGTTGCATTAACC
CTGGGAGTTATATGTGTTATCTTCCTGCTGATAATCACAGGCTTAGGATATATGCTTTTT
CAGAGGTGTTCTGGAAACACAATGTAAGATACGAAAGATGTAAAAGACAAAAACGCTTCC
TTTGGAGAAGTTGAATATGACTCAGTTTTACCACCTATTATAGATACAGATAATCTCATA
CTTCAAGAAAAAATGTACTGCTGTGGAAAAAGCTGTTACTATTTTTCAAGGGAAGAGAAG
ACTTGGGAGAAGAGTAAGGAGTCATGCCAAGACATGCATTCTAGTCTCATTAAAATTGAT
AATAAAGAGGAGCAGAATTTCATTCAATCGAAAATAAAATTCAATTATTGGATTGGATTA
TATAAAGTAGGAGCTAAGCATCCCTGGAAGTGGCTGAATGGCACACTCTTATCTCAGATG
GTGCATTTCCAACAGAGTTTACCAGATATAAAATGTGGATACCTCAACTCATCAAATATT
TTTAGTGCTGATTGTAGTAGACACTTTCGTTACATTTGTGAAAAGGTGTTCCCTGGCCCT
AATAATTAA
>KLRH3_Mirang
ATGAGCGAGGAGAGAGTGACATACGTGGAGCTGAAATTACCCTATTCGGGGAAACAGAAG
CGTGAAAGATGTCCAATGAATAGAAGGAGAGAATTTCCATGGCATATTGTTGCATTATCC
CTGGGAATTATATTTGTTATCCTCCTGCTGACAATCACAGGCTTAATATATATGCTTTTT
CAGAGGTGTTCTGGAAACACAATGCAAAATATGAAAGACATAAAAGACAAAAACGCTTCC
TTTGCAGAAGTTGAAGGTCATTCAGTTTTACCATCTATTACAGATAAAGACTATATCAGA
CCTCAAGAAAAAATGTACTGCTATGGAAAAAGCTGTTACTATTTTGCAAAGGAAGAGAAG
ACTTGGGAGAGGAGTAAGGAGTCATGCCAAGACCAGCGTTCTAGTCTCATTAAGATTGAT
AATAAAGAGGAGGAGAACTTCATTCAATCAAAAATAAAATACAATTATTGGATTGGATTA
TATAAAGTAGGAGCTAAGCATCCCTGGAAGTGGCTGGATGACACACTCTTATCTCAGATG
GTGCATCTCCAACAGAGTTTACCGGATATAAAATGTGGATACCTCAGCTCATCAAATATT
TTTAGTGCTGATTGTAGTAAACGCTTTTGTTACATTTGTGAAAAGGAGTTCACTGGCCAT
GATAATTTTTTGTCAAAAAAAAAAATAAAAGAATTATTGTCATCAAAGTTTTAA
>KLRA_Mirang
ATGAGCGATCAGCAAGTGATTTATTCCACCCTGAGATTTCTTCAGTCTTCTTCAGAGTCA
CCAAATAGATTAAGGCCAGGTGGGACTCAAAGGCCTGGGAAAAATGATGGCAAAGGGTTT
TCAGTGACCTGGCATCTCATTGCAGTGATTCTTGGGATCTTGTGTTTACTACTATCGGTG
GCAGTCACCCTATTGGGGACAAAGATTTTTCAGTATATTCAAGAAAACCATCAGCTGGGG
GAAATGATAGGAAACCTGACTCGAGAGCACCACATTTTGCAAAATGACAGCTACTTAAAG
GAGCGACTTTTGACAAATATGACTTTAGAATATAACATTCTCAAAAATGAATTGCTTCAG
CAGAAAAAGGAACAGGATTTACTGTTTGCAGGTAGGAGATGTCAGGAAGAAAATGAAGGC
AAACTCTGTGAAAACCGCTGGTCCTGTTATGGAATGAAGTGTTATTATTTTATTCCTGAA
AGTAAAAACTGGAACGGATGTAAACAGACTTGCCAAAGTTATAAGTCATCTCTTTTGAAG
ATAAATGATGAAGATGAACTGGCCTTTATTCAATCCCAAATTTATAGGAATAACTACTGG
ATTGGATTATCATATGATGATAGAGAACAAAAATGGAAATGGATTGACACTGGTCCACCT
TTTGGGATTAACTATACATTCATGAGTTCTTCTGGAAGAGGACAATGTGCATTTTTAACC
CCAACAAGAATAACAACTATTGAGTGCTCTAAGACCTACAATTGTATCTGTGAGGAGAGA
ATTGATGCTGGTTTCTCTGCCTGCTTCAATATATACAAGAAGAAAAGGTGCAATGGAACC
TGA
>KLRG Ursarc
ATGGAGGTGACTGACGGTGGTATTTATTCTGAGTTACAGTTGTCTACAGAACCTCAAGTC
CAGAATGACTACAGACCACAGCAAACAGTTTCTTCTTCCAGGTTCCGTCTCTCACGCCAT
GTGGCAATAGCTTTGGGACTTCTGAACACCATTTTTGTGTGTTTCCTGCTTGTCCAGTGG
ATTCTCTGCCAACGTTCCAAGTGCAGCACTTGTGCCAGTAGTCACAGTTGCCCAGACCTC
TGGATGAAGTATGGTAACCACTGTTATTACTTGTCAGTGGAGAAAGCAGACTGGAATTCT
AGTCAGAAATTCTGCCTAGATGAAGACTCACAGCTCCTTATGTTCACAGACGACCAGGAA
ATGAGCCTGCTTAAACGTTTCCTCAAAAAGGACTTTTACTGGATTGGTCTGAGGAACAAT
TCTGGCTGGAGGTGGGAAGATGGATCAGCCCTAAACATCTCAAGGATTCTTTCAAATAGC
CTGATACAGAAGTGCGGTACCCTCAGCGAAGAAGGTCTCCGGGCCTCCAGCTGTGAAGTT
CTTTTACACTGGGTCTGTAAGAAGGTCAGACTTTGA
>KLRB_Ursarc
ATGGATGGACAAGTGGTGTATGCTGACTTAAACTTATCCAGGGGTTCTTGCCTTGCAAGT
TCATCAGCCCCATCACTTCCTCAGAACGTCTGTCAAGGTTCATCTTGGCATCAGTTTGCT
CTGAAACTTGGTTGTTCAGCGGTTATTCTTCTTACTTTGACGGTGATTGGGTTGAGTGTT
TCAGTGATATTCTTAAGACGAAACTCATCAGTAGAAGAAAACCGAGTGGACGTTCAAGAG
AACAGGAATGAAACAACAGAGAAACTAAATCTGTTAAAGTGCCCAGAAGGTTGGCGTCTA
CTCCCAGAAAAATGCTTGTTTTTTTCTCCTACTCCCAACACTTGGAAAGACAGTCTGACT
GATTGTTCCACAAAGGAATCCAGTTTGCTGCTTATTCAAGATCAGGAAGAATTGAAACTC
ATACGAAAGCAGATAAATGAAAAGGGAATGCTCTTTTGGATTGGACTAAATTTAACGTTA
TCAGAGAAGAAATGGAAGTGGATAAATGGTTCATTTTTAAATTCAAATGTATTACAAATT
ACTGGCTATACTAAAGAAAGGAGCTGTGTTTCCATCTCACAGAAAGGACTTGTTTCTGAG
GACTGTGACACAGAAAATCGATGGATCTGCCAAAAAAACTAA
>KLRF1_Ursarc
ATGCAAGATGAAGAAAGATACATGACATTGAATTTACAATTGAAAAAAAGGAGTTCTAGC
CAAACATCCCAACTTAAATTTAAAGATTGTTCTGTGATGTTGCACTGGTATAAAATCTTA
TTGGGGATATCTGGAACAGTAAATGGTATACTCGTTTTGACTTTGATCTCCCTGTCTTTA
TTGGTTTCTCAGGGAATATTGCTAAAATGCCAAGAAGCAAAGAATTCAAATATCACCCAA
CATGATGATATTGGAAATCTGAAAATGAGCAGTGGCACAAGAGGAAATATAAGTAATAAA
GACACAAGCCACTGTGGTTCAAAAGCTACAGACCATACAGGGTTGTGCCCATCGGAATGG
CTCAAATATCAAAAAAAGTGTTATTGGTTCTCTAATGAGATGAAAAGTTGGAGTGACAGT
TATGGATATTGTTTGGGAAGAAAATCTCATCTACCAATCATTCAGGACCAATCTGAAATG
GCTTTTATACAGAAAAACCTAAAACAAACAAACTACGTGTGGATTGGGCTTAACTTTACA
TCCCTGAAGAGGACATGGACCTGGGTGGATGGTTCTCCATTAGATTCAAAGACATTTTTC
ATAAAAGGACCAGCTAAAGAAAATAGCTGTGCTGCCACCAAGGAAAACAAAATTTATTCT
GAAACCTGCAGCAGTGTTTTCAAATGGATTTGCCAATCAATCAACCAATAA
>KLRF2*_Ursarc
ATGGAAAATGAAGACGGCTATATGGTGTTGGATTATAAGAATCTTTTCAAATCCAGGCAG
AGGTCTAAAGACTTCTCCCTGTATCCACGAGATTATCATCTTATGCTAGTATGCAGCTGT
ATTGGGATCCTTATTTTCATGATCACACTGATTTCCCTGAACTTTTGGGGTGAGCATGGA
ATAAAAAAACCAGATTTCTCCCAGAAAGTAAATATCAGCCATCTAGCAGGAAATATTTTT
TTGTGCCCAGAAGACTGGCTGCTGAACCAAGGGAAATGCTACAGGTTTTCAATTTCTTCT
AAAACTTGGAATGAGAGTCAACATGATTGTGCAAATCTACAGGCACATTTACCAGTGATC
CAAACTTTGAACGAGCTGGAGTTCATACAGAAGACT-TTAAACCTGGAAATCCTGGTTGG
ATTGGACTGTATATTACATCTCCAGGAAAACAATGGATGTGGATAAATAAACACCTTTTT
GTGGAACAAAATGATTTTCTCGTGATGGGACAAACGGATCACAAGAGCTGTGCAGTCATA
ACAGGAAATCAGGTATATTCTGAAGACTGTAACTCCAGATTTAATGGCATTTGCCAAAGA
GACGTTGTCTGA
>KLRF3*_Ursarc
ACGCCACAGTTTGCAGAGATTGACTCTGCTTTTGATCAGGTAATGTCCCTCTTTCCATCT
CATTCAAATATGGATTATTCTTTTTACAGGATGTTTGGACAGACGCAAAACACAGAGAGA
TCAATGATGAGGAAGCCAAGAAAGCATCCTTGTCATTGCCAACACAAGTGGGCATGCAAA
GATTACCCTCAATGTCCCAAGTGGCATCGCGCTGCTCTGAGATTGAGCAGTATTGTGCTG
GTTATACTCATTGCCACAGTGATAGGACTAACAATTTGGGTAAGTCATTTCAGTAGCGAG
AATGGAACCAAAGATTGC-ATTGTATGAATACTTCTCCCAGGAAACAGCAGGACAATACA
AACTTCACAACAAACCCGAGGCTAAACTTATGCCCTAATAACTGGCCGCAGAAAAAGGGG
AAATGCTATAATTTTTTAAAAACCTTTAAATCATGGACCGATAGCCAAAAATCCTGTTTA
ATAATGAAATCACATCTCTTGATTATCCAAGACAAGGCTGAACTGGATTTCATACAGAGT
AATATACAAGACGGAATTTACTTTTGGATTGGCTTGAATGTCACCCCCCCCCCCCAAAAG
ACATGGACCTGGCTGGATGGCACCCCATTAGATCTGCAGTTATTTCAAGTCCTGGGCCCG
GCTGAGGATAACGCCTGTGCTGTGGTAACAAAGAAGGGTGTGTTTTCTGAAAAATGTTGC
AATCAGAGTTACTGGATTTGTCAACACGTGATTTCTGCAGACAATGACCTCTAA
>KLRD_Ursarc
ATGAAAGCTTCTCAGACCACTCCATGGAATTTGATTTCTGGGATCTTAGGAGTAACATGC
CTTTTGTTGATGGCTACTATGGGAATTTTGTTGCAAAATTTATATTCTAAACAAAGTATT
CAGCCAACATTGTCTCCAGATGCAGTCACAGAACTCCAGAAAGGCTCTAGCTGTTGTTCT
TGCCCAGAAAAGTGGATTGGGGACCAATGCAACTGCTACTTCTTTTCTGGTGAATTAAAA
ACCTGGAAAGAAAGTCGTGATTTCTGTGCTTCTCAGAATTCCAGTCTATTGCAGATTCAA
AATGGAGAGAAATTGCATTTTGCGATCTCCAGTACATATTATTACTGGATTGGACTCTCT
TACCATAAAGAACGTAGTGCCTGGTTGTGGGAAGATGGCTCCACTGTCTCCCAAGATCTA
TTGCCGTTAGTTCAAGGATTAAGGAAGGAGAAATGTGTAATGTATAGCTCAGGCCGAAGT
GTTTTGGATGAACCCTGTGAAGAGAAGTATCGTTTCATATGTGAACGAAAGCTTATTTAG

>KLRK_Ursarc
ATGAAGTTGATCCAAGATCAGTGGGCTCGTCACAATATGGTATCTGCATTTTTCATGGCC
CGTGCCATTGCTATAGCTATGGGGATCCATTTCATTATAATGGTAATGATATGCGGTGCC
CTAATCATACATTCATTATTCAACCAAGAAGCTCCAATTTCTTTGCAAGAAAGTTATTGT
GGCCCATGTCCTAAAAACTGGGTATGTTATAGAAATAACTGCTACCGATTTTTTAACGAG
AGCAAAAGCTGGTACCAGAGCCAAGCTTCTTGTATTTCTCAAAATTCTAGTCTCCTGAAG
ATATACAGCAGAGAGGATCAGGATTTCTTTAAATTGGTGAAGTCATATCATTGGCTGGGA
CTAATACAAACTCCAGAAAATGGATCTTGGCGGTGGGAAGATGGCACCATTCTCTTGCCC
AACCAATTAACAATGGTTGAAATGCAGAATGGAACCTGTGCAGTTTATGGATCAAGTTTT
AAAGGTTACACTGAAAACTGTTTATCTCCAAACACATACATCTGCATGCAGAGGATTGTG
TAA
>KLRC1-2_Ursarc
ATGAATAACCAAGGAGTTACCTATGCAGAACTTAATATTGTCAAGAACTCGAAAAGACAG
CAAAGGAAAGCTAAGGGCACTAAAAGTTCCACTTCAGTAACTGAGCAGGAAATAACCTAT
GCAGAATTAAATCTTCAAACTGCTTCTCAGGATCTTCAAGGGAATGGCAAGAACTCCCAC
TGCAAAGGAAAGCTCATTGCTGAGATCCTGGGAATCATCTGTCTTGTCTTGATGTCCACT
GTGGTCACAATAGCTGTTATTCCCTTTACTGAAGGACCGGAGCAGAACCAAACATCCGTG
GAAACAAGGATCCAGAAACCTTATCACTGTTGTCCAAAAGAGTGGCTTGTGCATTCTAAC
AATTGCTATTACATCAGCACTGAAAAAAAAACGTGGAATGAGAGTTCAATGTCCTGTGCT
ATTAAGAACTCTAACCTGCTCTCCATAGATGAAGAGGACATGTATTTGTTGAACTTCTTC
ATTCGTTCTTCATGGGTTAAAATCTCTAAGAGTAATACTTCATCCGTGTGGCCAAAAGGC
TTAACTTTCTTCTCCAAAACATCATCAGTATTTTCAGAGAGTGACAAGAATTGTCCATTT
TTCATCGTCGATTCAAACATAGTTTCTCATGAATCCTGCTTAGAATTAAAACCGTATGTT
TGTAAGCACCAGGCATTCGTTACCTAA
>KLRC1-5_Ursarc
ATGAATAACCAAGGAGTTACCTATGCAGAACTCAGTCAGGCTAAGGACTCAAAAAGACAG
CAAAGGAAAGCTAAGGGCACTAAAAGTTCCACTTCGGTAACTGAGCGGGAAATAACCTAT
GCAGAATTAAATCTTCAAAATGCTTCTCAGGATCTTCGAGGGAATGGCAAGAACTACCAG
TGGAAAGGAAAGCTCATTGCTGGGATCCTGGGAATCATCTGCCTTGTCCTGATGTTCACT
GTGGTCACAATAGCTGTTATTACCTTTACTGAAGGACCAGTGCAGAACAAAGCATCCTTG
GAAACAAAGACCCAGAAAGCATGTCGTTGTCCAGAAGAGTGGATTACATATTCCAACACT
TGCTATTACATTAGCACTGAAAGAAAATCATGGCTTGAGAGTTGGTCGTCCTGTGCTTCT
AACAGCTCTAAACTGTTCTACATGGATGATGAAGAGGAAATGTGTTTGTTTGGCCTCTTC
ATTCGTTCTTCATGGATTAGTAGAGTCTCCCAGAACATCAGTATTAATTCTTCTCTGTGT
CCAAAAAGCTCACCCTTCTTTTCTAAAGCGCCGCCAGTTTCTTCAGAGAGTGGCAAGAAT
TGTTCGTATTTCAACTTTGACTCAAACAGAAGTTCTTTTGAAAATTGCTCAGAATTAAAA
ATATATGTTTGTAAGCACCGGGCATTTTAG
>KLRC1-6_Ursarc
ATGAATAACCAAGGAGTTACCTATGCAGAACTTAATCTAGTGAAGAACCCAAAGAGACAG
CAAATGAAACCTAAGGGCACTAAAAGCTCCGTTTCAGAAACTGAGCAAGAAATAATATAT
GCAGAATTAAATCTTCAAAGTGCTTCTCAGGATCTTCAAGAGAATGGCAAGAACAATTAC
TGCAAAGGGAAGCTCATGGCTGGGATCCTGGGAATCATCTGCTTTGTCTTGATGTCTGCT
GTGATAACAATAGTTCTAATTCCCTCTACTGAAATACTGGAGCAGAACAATTCATCCCTG
AAAACAAAGATCCAGAAAGCTTATCACTGTGGTCGTTGTCCAAAAGAGTGGATTACATAT
TCCAACAATTGCTATTACATTAGCACTGAAAGAAAACCATGGAAAGAGAGCTTGTCAGCC
TGTGCTTCTAAGAACTCTAACCTGCTCTACATAGATGATGAAGAAGAATTGTTTATGTTG
AACTTCTTCATTCATTCTTCATGGATTAGAGTCTCCCAGAGAAGCAATAATTCATGGGTG
TTGCCCAAAGGCCTAACTTTCTTTTCCAAACGGTTGTCAGTAACTTCAGAGATGGACAAC
AATTGTACATTTTTACATGTTCGCACAAACAAATTTTCTCTTGCATCCTGCTTAGAAAGA
AAAACACATATTTGTAAGCACCAGGCACTTCAGCTTACTTAA
>KLRJ_Ursarc 
ATGTCCAATGCTACAGACTCTGAGCAGCCTCCAGAAATCACAGAGGAGACAGAGACAATA
CCTATTGCAGACTTGGAACCATCTCCTGACCTTCCTCCTCCTCCTCCTTCTCTTCCTCCT
CCTGCAGAGGATGAACAGAGCCCGATTTCTGAGCCCACCAAGATGAATGCTGCTTCTTTT
TCCTTTTCTCTGTTAGGACTTGTTCCTGTGATCCTGGGACTCTTCAGCCTGCTGCTCTTG
ATGTTGTGTGGATTCTTTGGTTATCAGTACTTTCAAACTGTCGAGACATCAGCAATTAGG
ATGAAGATCCTTCAAGAACAGATTGAGTCTTCCCGAAACGAAACTGAAATTAGGATCCAA
AAAGTTCTTGACCAAAATAAAGAAACCCTAGAGAGGCTCCAAAGCCAGAAGGATTCTCTC
ATTGAGGATTTACGAGAACTAAAGGAGAAACTAGGTGTCAAGCATGGACCTTCTCTGAAT
CACTGGGTTCGGTTCGAAGACCACTGCTACCATCAAACCATGGAAATGGTTCCTTGGTTA
AGCTGTTCTGACCTTTGTGTCTCTTTGAACGCTACATTTTTAAAGACAGGAGGGAGTAGA
TTGAAGAATATCATGGAATTAGTTACAGGAAATCATACTTGGCTTGGCCTGTCTTACAAG
AAGGAGGACAATGAATGGAAGTGGGAGGATGGCTCCTCTCCTTCTTCTGAGCTGGATTTG
CCAAAGCCAAGTCTGGATTTCCAGGGGAAATGTGTGTATATGAATTCACACACTGTTGGT
ACTGATAACTGCACCAGGTCCTCTTCATGCTTGTGTGAGAAGACTATCCACTAA
>KLRL2_Ursarc
ATGAATGAAAAACATGCAACATACACAGTGATCAAACATCCTCCAGCAAAGAAGAAAATG
CAAAAAGAAAGGTCTTCAATGCCGTTTGCCTGGTGTCTCACTGTAGTGATTCTTGGAATC
TGCTGTTTCCTTCTCCTTTTAGCAACTGGAGTCTTGGGATTCATGGTTTTCCAGGGTCAG
AAGACAAACCAAGCACAGAATCTTTCATTGGACAACATAACACAAGAAGAAAAATCCACT
TTTGACAGCAGGACTTACAAAGATCTTCCACTTAACACAGGAAAAAAGAACAACGCATGT
AAAGCTCAATGGTCATGTTGTGAAGATAAATGCTATCATTTTTCAAGTGAATTGAAGAAC
TTTGAAAACAGTAGGAAATTGTGCAAGACAATGGGCTCCAACCTTCTCAAGATAGAAGAT
GAAAAGGAACTGAGCTTCCTTCAAAGTCAGGTGACCTATTACACTTGGATTGGACTGTCC
CGTGAAGGAATCAGAAGTTCCTGGACATGGGAAGATAACTCACCACCCCTCCTCAAAATT
AATTGGAAAGAGTCAAAGGATGGAAACTGTGCAAGCATGACAGCAACGCAGTTGGCTGCT
TCTGACTGTTCCAGATTCATGCACCCTATTTGTGAGAAGAAAATTGCTTCTGTGGCCACC
TGA
>KLRH2_Ursarc
ATGAGCAAGGAGAGAGTGACGTACATGAATCTGAAATTACCCTATTCAAGGAAACAGAAG
GGTGAAAGACGTCCAATGGATAAAAGGAGAGAATTTCCATGGCGTATTGTTTCACTATCC
CTGGGAGTTATAGGTGTTATCCTCCTGCTGACAATCACAGGCTTAGGATATATGCTTTTT
CAGAGGTGTCCTGGAAACACAATGAAAGACATAAAGGACAAAAATGCTTCCTTTGCAGAA
GTTGTAGATAACTCAGTTTTACTACTTATTCCAGATAAAGGATATACCATACTTCAAGAA
AAATTATACTGCTGTGGAAAAAGCTGTTACTATTTTTCAAAGGAAGAGAAGACTTGGGAG
AGGAGTCAGGAGTCATGCCAAGACCAGCGTTCTAATCTCATTAAGATCGATAATAAAGAG
GAGCAGAACTTCATTCAGTCAAAAATAAAACACAATTATTGGATTGGATTATATAAAATA
GGAGCTAAGCATCCCTGGAAGTGGCTGGATGGCACACTCCCATCTCAGACGGTGAATTTC
CAACAGAGTTTACCGGATATAAAATGTGGATACCTCGAGTCATCAAATATTTTTAGTGCT
GATTGTAGTAGACGCTTTCGTTACATTTGTGAAAAGGAGTTCATTGGCCCTGATAATTAA

>KLRH3_Ursarc
ATGAGTGAGGAGAGTGTGACATACACGGACCTGAAATTACCAGATTCAGAGAAACTGAAG
GGCAAAAGGTGTCTAGTGGATAAAAGGAGAGAACTTCCACGGCATTTTGTTGCATTATCC
CTGGGAGTTATATGTGTTATCCTCCTGCTGACAATCACAGGCTTAGTAACAATGCTTTTT
CAGAGGTGTCCTGGAAACACAATGCAACATATGAAAGACATAAAGGACAAAAATGCTTCC
TTTGCAGAAGTTGTAGATAACTCAGTTTTACTACTTATTCCAGATAAAGGATATACCATA
CTTCAAGAAAAATTATACTGCTGTGGAAAAAGCTGTTACTATTTTTCAAAGGAAGAGAAG
ACTTGGGAGAGGAGTCAGGAGTCATGCCAAGACCAGCGTTCTGGTCTCATTAAGATTGAT
AATAAAGAGGAGCAGAACTTCATTCAATCAAAAATAAAACACAATTATTGGATTGGATTA
TATAAAATAGGAGCTACGCATCCCTGGAAGTGGCTGGATGGCACACTCCCATCTCAGACG
GTGAATTTCCAACAGAGTTTACCGGATATAAAATGTGGATACCTCGAGTCATCAAATATT
TTTAGTGCTGATTGTAGTAGACGCTTTCGTTACATTTGTGAAAAGGAGTTCATTGGCCCT
GATAATTAA
>KLRH4_Ursarc
ATGAGCGAGGAGAGAGGGACATACATGGCGCTGAAATTACCCTATTTGAGGAAACAGAAA
GGGGAAAGAAGTCCAATGGATAAAACGCCCTCAGTTAAAGAATTTCCATGGCATAATTTT
GCAATAACCCTGGGAGTTATATGCTTTTTCCTCCTGCTGGCAATCACAGGTTTAAGATAT
ATGCTTTTTCAGAAGTGTTCTACACACACAAAGAAGGATATGAATGATAGAAAAGAAAAA
AATGTTTCCTTAGGAGAGTTTGAAGATCACTCAATTTTACCACCTATTATAGGTAAAGAC
TATGACTTATTTCAAGAAAAGTGGTATTGCTGTGGAGAAAGCTGTTACTATTTTTCAAAA
GAAGAGAAAACTTGGGAGAGGAGTAAGGAGTCATGTGAAGACCTGTGTTCTAGTCTCATT
AAGCTTGATAATAAAGAGGAGCAGAACTTCATTCAATCAAATATAAAATACAATTATTGG
ATTGGATTATATAAAATAGGAGCTAAGCATCCCTGGAAGTGGCTGGATGGCACACTCCTA
TCTCAGATGGTGAATTTCCAAAAGAGTTTATTGGATATAAAATGTGGACACCTCAAGCCA
TCAAATATTTTTACTGCTGATTGTAGTCAATTCTTTCGTTACATTTGTGAAAAGGAGTTC
ACTGGCCCTGATTATTAA
>KLRA1_Ursarc
ATGAGCAATGAGCAAGTGATTTATTCCACCCTGAGATTTCTTCGGTCTCCTTCAGAGTCA
CCAAATAGATTGAGGCCAGGTGGGACTCAAAGGCCTGGGAAAACTGATGACACAGGGTTT
TCAGTGCCCTGGCATCTCATTTCAGTGACTCTTGGGATCCTGTGTTTACTATTATTGGTG
ACAGTTGCCCTACTGGGGACAAAGATTTTTCAGTATATTCAAGAAAACCATCAGCAGAAG
GAAGAGATAGGAAACCTGACTCGAGAGCACCACATTTTGCAAAATGAGAGCTACTTAAAG
GAGCGACTTTTGACAAATAAGACTTTAGAATATAACATTCTGAAAAATGAATCACTTCAG
CAGAAAAAGGAACAGGATTTACTGTTTTCAGGTAGGACATATCAGAGAGAAAATGAAGGC
AAACTCTGTGAAAACCGCCTGTCCTATCGTGGAATAAAGTATTATTATTTTATTCCTGAA
AGTCAAAACTGGAATGGATGTAAACAGACTTGCCAAAGTTATAATTCATCTCTTTTGAAG
ATAAATGATGAAGATGAACTGGCCTTCATTCAGCCTCAAACTTGTAGGAATAACTACTGG
ATTGGGTTATCATATGATGATAGAGAACAAAAATGGAAATGGATTGACACTGGCCCACCT
TTCGGGATTAACTATACATTCATGAGTTCTTCTGGAAGAGGACAATGTACATTTTTAAGT
GCAACAAGAACAACACCTACTGAGTGCTCTAACACCTACAGTTGTATCTGTGAGGGGAGA
ATTGATGATGTTGTCTCTGCCCACTTCAATAGTTACAAGAACAAAAGGTGA
>KLRA2_Ursarc
ATGAGCAGTGAGCAAGTGATTTATTCCACCCTGAGATTTCTTCGGTCTCCTTCAGAGTCA
CCAAATAGATTGAGGCCAGGTGGGACTCAAAGGCCTGGGAAAACTGATGACACAGGGTTT
TCAGTGCCCTGGCATCTCATTTCAGTGACTCTTGGGATCCTGTGTTTACTATTATTGGTG
ACAGTCGCCCTACTGGGGACAAAGATTTCTCAGTATATTCAAGAAAACCATCAGCAGAGG
GAAGAGATAGGAAACCTGACTCGAGAGCACCACATTTTGCAAAATGACAGCTACTTAAAG
GAGCGACTTTTGATAAATAAGACTTTAGAATATAACATCCTGAAAAATGAATCACTTCAG
CAGAAAAAGGAACAGGATTTACTGTTTTCAGGTAGGACATATCAGAGAGAAAATGAAGGC
AAACTCTGTGAAAACCGCCTGTCCTATCGTGGAATAAAGTATTATTATTTTATTCCTGAA
AGTCAAAACTGGAAGGGATGTAAACAGACTTGCCAAAGTTATAATTCATCTCTTTTGAAG
ATAAATGATGAAGATGAACTGGCCTTTATTCAATCCCGAACTTATAGCAATAACTACTGG
ATTGGGTTATCGTATGATGATAGAGAACAAAAATGGAAATGGATTGACACTGGCCCACCT
TTTGGGATTAACTATACATTCATGAGTTCTTCTGGAAGAGGACAATGTGCATTTTTAACC
TCAACAAGAACAACACCTATCGAGTGCTCTAAGACCTACCATTGTATCTGTGAGGGGAGA
ATTGATGATGTTTTCTCTGCCCACTTTGATAGATACAAGAAAAAAAGGTGA
>KLRG2*_Paglar
atgctcagatatgctggcttaacccGTCGTCTGCTGAACCTCCAACCCAGAATGACTACA
GACCACAACAAAAAGTTTCTTCTTCCGGGTGCCCTCTGTTGTGCCATGTGACAATTGCTT
TGGGACTTCTGAACACCCTTATTGTGTATTTGCTGCTTGTCCAGTGGATTCTGTGCCAGG
GTTCAACTCCCGCCAATGGTCCTAGTTGCCCAGACTTCTGGGTGAGGTATGGCGACCGCT
TTTAATACTTCTCAGTGGTGAAAAACGACTGGGATTCTAGTCTGGAATTCTGCTTAGCTG
AAGACCCCCATCTCCTTGTGCTTACAGGCAACCAGGAAATGAGCCTGCTTCAACCTCTCC
TCAAAGACGACTTTTACTGGGTTGGTCTGAGGAACAATTGTGACTGGAGGTGGGAAGATG
GATCAGCCCTAAACTTTTCAAGGGTTATTTCAAACAGCTTGATACAGAAGTGTGGTACCT
TCAGCAAAGATGGTTTT-TAGGCTCTAACTGTGAGACTCTTTTATAATGAGTCTGTAAGA
AGGTCAGACTT
>KLRG1_Paglar
ATGATTGACAATGATATTTATTCTGTGTTACAGTTGTCTACTGAaCCTCCAGCCCAGAAT
GACTACAGACCACAgCAAAAAGTTTCTTCTTCCaGGTcCCCTCTctcgcGCCATGTGgCA
ATaGCTTTGGGACTTCTGAACACCCTTcTTGTGTgTTTGCTtCTTGTCCAGTGGATTCTG
TGCCAGGGTTCcACTCgtGCCAgttGTCCTAGTTGCCCAGACTTCTGGGTGAGGTAcGGC
GACCaCTgTTAtTACTTCTCAGTGGaGAAAAACGACTGGaATTCTAGTCTGGAATTCTGC
TTAGCTGAAGACtCcCATCTCCTTaTGCTTACAGGCAAaCAGGAAATGAGtCTGCTTCAA
CCTtTCCTCAAAGAaGACTTTTACTGGaTTGGTCTGAGGAACAgTTcTGgCTGGAGGTGG
GAAGATGGATCAGCCCTAAACTTcTCAAGGaTTATTTCcAACAGCTTGATACAGAAaTGT
GGTACCTTCAGCAAAaATGGTTTccaAGGCTCTAgCTGTGAGgtcCTTTTAcAATGgGTC
TGTAAGAAGGTCAGgctttga
>KLRB2*_Paglar
ATGGACAGACAAGGGATACATGCTGATTTAAATTTATCCAGGGGTTCCTACCTGGAAGGT
CTTTCTCAGGACATCTGCCAAGGCCCAAATTGGCATCAATTTGATCTGAAACTCGCTTGT
GCTGGAGTTATTCTTCTCGCCTTGACTGGCAAGATTGGGTTGAGTGTTTCAGTGATATTC
TTAACACAAAACCTGTCAACAGAAGAAAGCGGTCCGAATGTTCAAGAGAACAGGAATGAA
ACAACAGAGAAACCATATGTGTTAAAGTGCCCAAAAGATTGGCATCGACTCCGAGAAAAA
TGCTTGTTTTTTTCTCAGCCTTCCAACACTTGGATCTACAGCCTAGATGACTGTTCCACA
AAAGAAGTTAGTTTGCTGCTTATTCGAGATCCAGAAGAATTGAGAGGTACAAA--GCCTG
ATACCTGAAAAAGAATTATTCTTTTGGATTGGATTAAATTTAACATTATCTGAGAATAAA
TGGAAGTGGATAAATGGCTCATTTTTACATCCGAATGTATTGCAAATTGCTGGTGATATG
AAACAAAGCAGCTGTGCTTACATCTCATGGAAAGACATTGTTTCTGAGACCTGTGACTTA
GACAGTAAATGGATCTGCCAAAAAGAACCAAAACCTGACAGAAATAAAGTATGTTCTGGC
TCTTGA
>KLRB1_Paglar
ATGGACGAACAAGTGATATATGCCGATTTAAAATTATCCAGGGGGTCTTACCTGGAAAGT
TCATCACCCCCATCTCTTCCTCGGGACATCTGCCAAGGTCCACCTTGGCATCGATTTGCT
CTGAAACTTGCTTGTGCTGGAGTTATTCTTCTCGCCTTGGCTGTGATTGGGTTGAGTGTT
TCAGTAATATTCTTAACACACAACTTACCAACAGAAGAAAGCAGTGTGGACATTCAAGAT
AACAGGAATGAAACAACAGAGAAACCATGTGTGTTAAAGTGCCCAATAGATTGGCATCGA
CTCCGAGAAAAATGCTTGTTTTTTTCTGAGGCTTCCAACACTTGGATCTACAGCCTATAT
GACTGTTCCACAAAAGAAGCTAGTTTGCTGCTTATTCGAGATCCAGAAGAATTGagattt
GTACAAAAAGAGATACCTGAAAAACAATTATCATTTTGGATTGGATTAAATTTAACATTA
TCTGAGAATAAATGGAAGTGGATAAACGGCTCATTTTTACATCCAAgtgtATTACAAATC
ACTGGTAATATGGAAGAAAGCAGCTGTGCTTCCATCTCACTGAAAGGAATTCTTTCTGAG
AACTGTGACACAGAAATTAAGTGGATCTGCCAAAAAGAACCAAAACCTGTCAGAAATAAA
GCATGTTCTGGGTTCTga
>KLRF3*_Paglar
ATGGATTATTCTATTTATAGAGTGTTTGGACAGATGCAAGGCACAGAGAGTTCAATGATG
CAGAAGACAAGAAAGCATCCCTACCATTGTCAGCACAAGTGGACATTACCCTAAATGTCC
CAAGTGGCATCAGACGGCTCTGAGACTGTCCAGCATCGCATTGGTTATACTCATTGCCAT
AGTGATAGGACTAACTATTTGGGTATGTCACCTAAGCAGTGAGAAAGGAACCAACGATTG
TGATGGCAGGAATATTTCTCCCAGGAAACAGCAGGACAATACGAACTTCACAACGACATC
TACGCTAAACTTATGCCCTCATAATTGGCTGCAGAAAAATGGGAAATGCTATAATTTCTT
AAAAACCTTTAAATCATGGACCGATAGCCAAAAGTCCTGCTTCATAATGAAATCACATCT
CTTGATGATCCAAGACTTGGCTGAACTGGGACTTCATACAGAGTAATATACCAGACGGAA
TTTACTTTTGGATCGGACTGAACATCACACACCCACAAAAGGCATGGACCTGGCTGGACG
GCACCCCATTACATCTACAGTTATTTCAAGTCACGGGCCAAGTTGAAGACAATGCCTGTG
CTGTGATAACAAAGAAGGGTGTGTTTTCCGAAAAGTGTTGCAATCAGAGTTACTGGATTT
GTCAACGTGTGATTTCTTCAGACAACGACTTCTAA
>KLRF1*_Paglar
ATGCAAGATGAAGAAAGATACATGACATTGAATTTGCAATTTAAAAAAAGGAGTTCTATC
CAAACATCCCAACTTAAATTTAAAGATTCTTCTGTGATGTTGCGCTGGTATAAAATCTTA
CTGGGAATATCTGGTACAATAAATGGTATTCTGGTTTTGACTTTGATCTCCCTGTCTTTA
TTGGTTTCGCAGGGAGTATTGCAAAAGTGCCAAAAAGGAAATAATTCAAATCTCACTCAA
CATGATGACATCGGAAACCCAAAAATGAATGACCCAAGAGGAAATATAAGTAATAAGGAC
ACAAGCCACTGTGTTTCAAAAACTACAGACCACGCAGGATTGTGCCCATCAGAATGGCTC
AACTATCAAGAAAAGTGTTATTGGTTCTCTAATGAGATGAAAAATTGGAGTGACAGTTAT
GGGTATTGTTTGG-AAGAAAATCTCATCTACCAATCATTCAGGACGAACTTGAACTGGCT
TTTATACAGGAAAAACTAAAACAATCAAACTACGTGTGGATTGGGCTTAACTTTACATCC
CTGGAAAGGACATGGACCTGGGTGGATGGTTCTCCACTAGATTCAAAGACATTTGTCATA
AAAGGACCAGCTGAAGAAAATAGCTGTGCTGCCACCAAAGAAAACAAAATCTATTCTGAA
ACTTGCAGCAGTGTTTTCAAATGGATTTGCCAATATTAA
>KLRF2_Paglar
ATGGAGAATGAAGATGGCTATATGATGCTGGATTACAAGAATCGTTTCAAATCCAGGCGG
AACTCTAAAGATTTTTCCCTGTATCCACGGTATTATTGTCTTATGCTAGTATGTGGCTGT
GTTGGCATCCTTATTTTCACCATCACACTGATTTGTCTGAACTTTTGGGACAAAAAGGTG
GACTTCTCCCAGAAAGTAAATACCAGCTGTCTAGCAGGTAATAATTACGTGTGCCCCAAA
GACTGGCTGCTGAACCAAGGGAAGTGCTACAGGTTTTCAATTTCTCCTAAAACTTGGAAT
GAGAGTCAACATGATTGTGCACACCTGCAGGCACATTTACCAGTGATCCAAACTTTGAAA
GAGCTGGAGTTCATACAGAAGAGTTTAAAACCCGGAAATCCTGGTTGGATTGGACTACAC
ATTGTGTCCCCAGGAAAACAATGGATGTGGGTGAACAAGCACCTTTTTGTGGAACAAAAC
AATTTTCTCATGATTGGACCAACGGATCACACAAGCTGTGCTGTCATAACAGGAAGTCAG
GTGTATTCTGAAGACTGTAACTCCAAATTTAATGGCATTTGCCAAAGAGACGCTGTCTGA

>KLRD_Paglar
ATGGCAGCTTCTCAGATCAATCCATGGAATGTGATTTCCGGGATCTTAGGAGTGATGTGC
CTTTCATTGACGATTACTACCGGAATTTTGTTGAAAAATTTACTTGCTGAACAAAGTGTT
CAGCCAACAATGTCTCCAGGACTAACCACAGAAATCCGGGAAGAACCTGACTGTTGTTCT
TGCCCAGACGGGTGGATTGGGAACCGATGCAACTGCTACTTCTTTTCTGTTGAATTCAAA
ACTTGGAAAGAAAGTCGTGATTTCTGTGCTTCTCGGAACTCCAGTCTACTTCAGTTTCAA
AACACAGATGAATTGCATTTTATGAGGTCCAGTACTAACTTTTACTGGATTGGGCTCCGT
TACAGTGAAGAGCATGGTGCCTGGCTATGGGAAAACAACTCCAACGTCTCCCAAGAGCTA
TTGCCATTATTTCAAAATTTAGATACAAAGAAATGTGTAGTATATAGCTCAGGCCAAACT
GCTTTTGATGAACCCTGTGAAAATAAATATCGTTTTATATGTAAGCGACAGCTTATTTAG

>KLRK*_Paglar
ATGAATAGAATGACAAGTGAAATTGTAACAATGTATGACCCAAGTGGCAGAAAGGCTATG
ACTCCTATTGGCCTGAATCGTTTTTATCCAGATATGAATGCAGTCCGTAATTATAACTCT
GAACTGGTAAAGCATGGTACTTCCACACGACCGAAGAGAAGGCCTTCAGTGATCACAAGC
AAATGTGGAGAAAACCCATCTCCATTTTTCCTAGTCTATTCCATTGCTATAGCTCTGGGG
ATCCACTTCATTATAATGGCAATGATATGCGGTGCCTTAATGATACATTCATTATTCAAC
CAAGAAGCTCCAATTTCTTTGCAAGAAAGTTATTGTGGCCCATGTCCCCAAAACTGGATA
TGTTATAGAAATACCTGCTACCAGTTTTTTAATGAGAGCAAAAGCTGGTACCAGAGCCAA
GCTTCTTGTATGTCTCAAAATTCCAGTCTCTTGAAGATATACAGCCGAGAACACCAGGAT
TTCTTAAAATTGGTGAAGTCTTATCATTGGATGGGACTAATACAGATTCCAGCAAATGGA
TCGTGGCAATGGGAAGATGGCACCATTCTCTTACCCGACCAACTAACGATGGTTGACATG
CAGAATGGAACCTGTGCAGTTTATGGATCAAGTTTTAAAGGTTATACAGAAAACTGTTTA
ACTCCAAACACATACATCTGCATGCAGAGGATTGTGTAA
>KLRC1-1_Paglar
ATGAATAACCAAGGAGTTACTTATGCAGAACTCCTTCATTCTAAGGGTTCAAAAAAACAG
CAAGGGAAATCTAAGGGCACTAAAAGGTCCATTTCTGTAACCGAGGAGGACATAGCCTAT
GCAGAATTAAATCTTCAAAGTGCTTCTCAGGATCATCAAGGGAACGGCAAGAACCATCAC
TGCAAAGAGAGACTCACTGCTGGGATCCTGGGAATCATCTGTCTTGTCTTGTTGTCCACT
GTGATAACAATAGCTGTTATTGCCGGTACTGACACACCGGAGCAGAATAATTCTTCCCGG
GAAACAAGGATCCAGAAAGAACATCACTGTGGTCGTTGTCCAAAGGAGTGGGTTATATAT
TACAACAGTTGCTATTACATTAGCACTGAGAGAAAACTCTGGAATGAGAGTTTGACCTCC
TGTGCTTCTAAGAACTCTAACCTGCTCTACATAGATGGTGAAGAGGATGTGGTTTTGCTG
AATTTGTTCATTACAACTTCATGGATTAAAGATTGCAAGAGATGCAATAAAAATTCATCT
ATGTGGTCAAGAGGCCCAACTTTCTCTTCCAAAGTATTGCCAGCATCTTCAGAGAGTGAC
CAGAATTGTCCATATTTCAATTTTAAATTAATGAAGAGTTATTTTGCATCCTGCTTAATC
ACAAGACTGTATGTTTGTAAGCACCAGGCATTTTAG
>KLRC1-2_Paglar
ATGAATAACCAAGGAGTTACTTACGCAGAACTCCATCATGCTAAGGGCTCGAAAAGACAG
CAAGGGAAACCTAAGGACACTAAAAGTTCCATTTCAGTAACTGAGGAGGACATAGCTTAT
GCAGAATTAAATCTTCGAAGTGCTTCTCAGGATCGTCAAAGAAATGCCAAGAACCATCAC
TTTAAAGAGAAGCTCATTGCTGGTGTCTTGGGAATGATCTGCCTCATCCTGATGTCCACT
GTGGGGACAATAGCTGGTATTCCCTCTACTGAAGGACCAGAGCAGAACAAAACATCCCTG
GAAACAAGGGTCCAGAAAGCATGTCATTCTTGTCATTATCTGAAAGAGTGGTTTACGTAT
TCCAACAATTGCTATTACCTTAGTACTGAGAGAAAATCATGGAATGAGAGTTTGACATCC
TGTGCTTCTAAGAACTCTAGCCTGCTCTACTATGATGATGAAGAAGACATGTTTTTGTTG
GATTTACTCTCTGGTGCTACATGGATTAGAGTCTCCCAGAGAAGCAATAATAGTTCATCT
GTGCAGTCAAAAGGCTTAACGTTTTCTTCCAAAGTGTTGTCAGTATCTTCAGAGAGTGAC
CAGAATTGTTCATATACCCATTTTAGTGAAAAAACAATTTATTTTGGACCCTGCTCAGGA
ATAAGACTGTATGTTTGTAAGCACCAGGCATTTTAG
>KLRC2-1_Paglar
ATGAAGAACCAAAGACTAACCTGTGCAGAACTCAACCAGCCTAAGGACTCGAATAGATGG
CAGGTGAAACCTGAGGGCACGAATAGTTCCATTTCAGGAACTGAGGAGGAAAGGGCCCGT
GAGGAATTAAATCTTCATACTGCTTCTCAGGATCTTCAAGGGACTGACACGAACTATCAC
TGTGGAGGGAGGTACGTTGCTGAGACGCTGGGAATCATCTGTCTTGTCTTGACGTCCACT
GTGGTGAAAATAGTCGTTATTCCCTATTACTTTAATGTTCAAGCTACAGACGGGCCAGAG
GAGAACAAAACGTCCCTGGAAGCAAGGATGTACGAAGTGCGTCACTGTTGTCATCGTCAG
AAAGAGTGGCTGTCCTATTCCAACCATTGTTATTACGTTAGCACTGAGAGAAAATCATGG
AATGAGAGTTCAACATCCTGTGCTTCTAAGAACTCTAACCTGCTCTACTATGATGATAAA
AAGGACAAGTTTTTGTTGAACTTACTCTCTAGTTCTACATGGATTAGAGAGTCCCATAGA
AGTTCATCTGTGCAGCCAAAAGGATTAACATCTTCTTCCAACATGTTGTCAGTATCTTCA
GAGAGTGACAAGAATTGTCCATATTTTTATTTTTATTATAAAAAAGTTAATTTTGAACAG
TGCCTCAAAATAAGACTGTATGTTTGTAAGCACAAAGCATTTTAG
>KLRC1-3_Paglar
ATGAATAACCAAGGAGTTACTTATGCAGAACTCCTTCATGCTGAGGGCTCAAAAAGACAG
CAAGGGAAACCTAAGGGCACTAAAAGGTCCATTTCAGTAACCGAGGAGGACATAGCCTAT
GCAGAATTAAATCTTCAAAGTGCTTCTCAGGATCGTCAAGGGAATGGGAAGAACCAACAC
TGCAAAGAGAAGCTCATTGCTGGTGTCTTGGGAATCATCTGCCTCATCCTGATGTCCACT
GTGGGGACAATAGCTGGTATTCCCTCTACCAAAGGACCAGAGCGGAACAAAACGTCCCTG
GAAGCAAGGAGCCATGAAGTGCGTCAGTGTTGTCATTGTCCAAAAGAGTGGCTGTCCTAT
TCCAACAATTGCTATTACCTTAGCACTGAGAGAAAATCATGGAATGAGAGTTCGACATCC
TGTGCTTCTAAGAATTCTAGCCTGTTCTACTATGATGATGAAAAGGACAAGTTTTTGTTG
AATTTACTCTCTGATTCTACATGGATTAGAGTGTCCCATAGAAGTTCATCTATGCAGCCA
AAAAGCTTAACATTTTCTTCCAACATGTTGCCAGTATCTTCAGAGAGTGACAAGAATTGT
CCATATTTAGATTTTTATTTTAAAAAAGTTAATTTTGAAAAGTGCCTCAAAATAAGACTG
TATGTTTGTAAGCACAAAGCATTTTAG
>KLRC2-2_Paglar
ATGGCCCGTGAGGAGTTAAATCTTCACACTGCTTCTCAGGATCTTCAAGGGACTGACAAG
GACTATCACTGCAGAGGAAGGTACATTGCTGAGACGCTGGGAATCATCTGTCTCGTCTTG
ACGTCCACTGTGGTGAAAATAGTCGTTATTCCCTATTACTTTAATGTTCAAGCTACAGAC
GGACCAGAGCAGAAGAAAACATCCCTGGAAACAAGGATTCACAAAGCGTGTCACTGTTGT
CATTGTCTGAAAGACTGGTTTACGTATTCCAACAATTGCTATTACCTTAGTACTGAGGGA
AAATCATGGAATGAGAGTTTGACGTCCTGTGCTTCTAACAACTCTAACCTGCTCTACTAT
GATGATGAAAAGGACGTGTTTTTGTTGAATTTATTCACTGGTTCTACATGGATTGGAGTC
TTCCAGAGAAGCAATAGTAGTTCACCTCTGCAGTCAAAAGGCTTACCATTTTTTTCCAAA
GTGTTGTCAATCTCTTCAGAGAGTGACCAGAATTGTCCATATGCCGATTTTAGTATAAAA
AAAATTTATTTTGCTCCCTGTTCAGAAATAAGACGATATGTTTGTAAACACCAGGCATTT
TAG
>KLRC1-4_Paglar
ATGAATAACCAAGGAGTTACTTATGCAGAACTCCTTCATGCTAAGGGCTCAAAAAGACAA
CAAGGGAAACCTAAGGGCACTAAAAGGTCCATTTCAGTAACCGAGGAGGACATAGCCTAT
GCAGAATTAAATCTTCGAAGTGCTTCTCAGGATCGTCAAGGGAATGGGAAGAACCAACAC
TGCAAAGAGAAGCTCACTGCTGGTGTCTTGGGAATGATCTGCCTCATCCTGATGTCCACT
GTGGGGACAATAGCTGGTATTTCCTCTACCAAAGCAACAGAGCAGAACAAAACTTCGCTG
GAAACAAGGATCCACAAAGCGTGTCACTGTTGTGATTGTCTGAAAGAGTGGTTTACCTAT
TCCAACAATTGCTATTACCTTAGTAATGAGGGAAAATCATGGAATGAGAGTTTGACATCC
TGTGCTTCTAACAACTCTAACCTGCTCTACTATGATGATGAAAAGGACATGTTTTTGTTG
AAATTACTCTCTGGTATTATATGGATTGGAGTCTCCCAGAGAAGCAATAATAGTTCATCC
GTGCAGCCAAGAGGCTTACCATTTTCTTCCAAAGCGTTGTCAGACTCTTCAGAGAGTGAC
CAGAATTGTCTATATGCCGATTTTACTGTAAAAAAAATTTATTTTGCACCCTGTTCAGGA
ATAAGACGATATGTTTGTAAGCACCAGGCATTTTAG
>KLRC1-5_Paglar
ATGAATAATCAAGGAGTTACTTATGCAGAAGTCCATCACGCAAAGGGCTCAAAAAGACAC
CAAGGGAAACCTAAGGGCACTGAATGTTCCATTTCAGTAACCGAGGAGGACATGGCCTAT
GCAGATTTAAATCTTCAAAGAGCTTCTCAGGATCGTCAAGGGAACAGCAAGGACTACCAC
TGCAAAGAGAAGCTCATCGCTGGTATCCTGGGAGTCATCTGCCTCATCCTGTTGTCCACT
GTGGTGACAATAGCTGCTACCAAGGGACAAGAGCAGAACAAAACGTCCCTGGAAGCAAGG
ATACACGAAGAGTGTCCCTGTTGTCATTGTCCGAAAGAGTGGCTGTCCTATTCCAACAAT
TGCTATTACATTAGCACTGAGGGAAAATCATGGAATGAGAGTTTGACGTCCTGTGCTTCT
AAGAACTCTAGCCTGCTCTACTATGATATTCAAAAAGACATGTTTTTGTTGAATTTACTC
TCTGGTTCTACATGGATTAGAGTCTCCCAGAGAAGAAATAAGAGTTCATCTGTACAGCCA
AAAGGCTTAACACTTCCTTCCAACACGTTGTCTGTATCTTCAGAGAGTGACAAGAATTGT
CCATATTTTGATTTTCACTTAAAAAAAGTTAATTTTGGACAGTGCTTCAAAATAAGACCA
TATGTTTGTAAGCACCAGGCATTTTAG
>KLRC3_Paglar
ATGGACAACCAAGGAGTTACTTATGCAGAACTTAAGCTGACGAAATTCTCAAAGAGACAG
CAAATGAAGCCAAAGGGCATTAAAACTTCCATCTCGGGAACTGAGCAGGAAATAATCTAT
GCAGAATTAAATCGTCAAACTGCTTCTCGGGACCTTCAAGGGAATGGCAAGAACTGCCAC
TGCAAAGGGAAGCTCTTTGCTGGGATCCTGAGAATCATCTGCCTTGTCCTGATGTCCACT
GTGGTAACAATAGTAGTTGTTACCTCTACTGAAATACCnGAGCAGAAAAATTTGTCCCGG
ACAATGAAGATCCAGAAAGCATATCACTGCGGTTGTCCAAAAGAGTGGTTTTTGTATTCC
AACAATTGCTATTACATTAGCACTGAAAGAAAACCATGGAATGAGAGTGTGACCTCTTGT
GCTTCTAAGAACTCTAACCTGCTCTACATAGATGATGAAGAAGAAATGTATATGTTGAAC
TTCTTCATTCGTTCTTCATGGTGTACAGTCTTCCAGAGAAGCAATAATAATTCATGGGTC
TGGCCGAAAGTCTTAACTTTCCTTTTCAAACCGTGGTCAGTATCCTCAGACAACAATTGT
ACGTTTTTATTCGTGCGTGCCAAAAAAGTTTTTCTTGAATCCTGCCTAGAAATAAAAACA
TACGTTTGTAAGCACCAGGCACTTCAACATACCTAA
>KLRJ*_Paglar
ATGTCCAACGCTGTGGACTCTCAGCAGCCTTCAGAAATCACAGAGCCCCCAGAGACAACT
GTGGTCTTAGATCTTCCTCTTCCTCCTCCTCCTCCTCCTCCAGAGGATGAATGCAGCCCA
AACCCTGAGCCTACTAACATGAATGCTTCTTCTATTCCCTTTTTTCTGTATGGAATCATT
CCTGTGGTCCTGGGAATCTTCAGCGTGCTGCTCTTGGCATTATGCGGATTCTTTGGTTAT
CAGCACTTTCAAACTGTTGAGGCAACAGTGACCAAGATGAAGAGTCTTAACGAATTGATT
GAGTCTTTCCAAAGCAAAGCAGAGAAATTTCTTCGTGTCCAAAATGTTCTTGACCCAAAT
AAAGTCTTATTGTCCTGTGTAGAAATGCTAGAGTGGCTGCAAAGCCAGAAGGAGTAACTC
ATTGAGGTTTTACATGAACTAAATCAGAAACAAGGAGACAGGTGTGCACCTCCCCTGAAA
CACTGGGTTCCATACAATGACCACTGCTACCATCAAACCATGGAAACGGTTTCTTGGTTA
AACTGTTCTGATCTTTGTGCCTCTTTGAATGCTACATTTTTCAAGACAGAAGGGAGTAGA
TTAAAGGATATCATGAGATTAATTGCAGTCGGTCCTACTTGGCTTGGCCTGTCTTACAGT
GAGGAAGACAACGAATGGAAATGGGAGGATGGTTCCTCTCCTTCTTCTGGGCTGGGTTTA
CCAGAGCCAAGTCTGGATTTCCAGGGAAACTGTGTGTATGTCAATGCACACACTCTTGGT
ACTGCTAACTGCACCGTGTCCTCTTCATGCTTGTGTGAGAAGGCTGGCCACAAAAAATCA
GAAGAAGAAAGTGATGAGAAAAGCTAG
>KLRL1_Paglar
ATGAATGAAACACATGCAACATATACGAATATCAAACATTCTTCTTCTAAGAAGCAGATG
CCAAAAAGACGGTGTTCAGTGCCATTTGCCTACTGTCTCGCTTTGGTGATTCTTGGAATC
CTCTGTTTTGTTCTCCTTCTAACAACTGCAGTCTTGGGATCCATCGTTTTCCAGGGTCAT
AAGATAAACCAAACACAGACATTTCTGCTGGACAACAGGACCCAGCAAGACGAGTCCACA
TTTCAAGACACGACTATAATAGAGTTTCCACCTGACACAGGACACGAGAAGGACATATGT
AAAACCCAATGGTCATGTTGTGGAGATAAATGTTATTATTTTTCACGTGATTTCGAGACC
TTTCACAAGAGTAAGAATATCTGCAAGAATATGAGTGCCACACTTGTCAAGATAGAAGAT
GAAAAAGAACTGAACTTCATTCGAAGTCAGATATACTTATTCAGTTGGATTGGACTGTCC
CGTAAAGGAACCAGCAGTTCCTGGAAATGGGAAGATAACTCACCACCCTCTCTCCAAATG
ATGAGTGACTGGAAAGAGTCAAAGGATGGAAACTGTGCAGTCATAACAAAAATGAAGATG
AATGCTATTGACTGTTCCAAATCCCAGCCTTTTACTTGTGAGAAGAGATTTCCTGGGGGG
GCTCCCTGA
>KLRH2_Paglar
ATGAGTGGGTGTATCTCATGTCACGAGACCGTTGGCTCTCTTTCTCCTGACCTGGTCTCT
CTGAGAGTCAGTCAGGCACGTCAACAAGTACCTTCTGAGTCAAAGCAGAGTGAAAGACGC
GCAGAGCCAGCACCTGGTAGCTGTGTTCCTGACCGCGCTGTATCTCCAGCTGAGAAATCC
CAGGAATCGAGCCACGTTAAATGCCTGCAGCCCTCAAAAATGAGTGAGGAGAGAGTAACA
TATGTGGACCTGAAATTACCCTCTTCAAGGCAACACAAGGACAAAAGACGACCAATTGCT
CAAAGGAGAGGATATCCATGGCATATTGTCGCACTAATCCTGGGAATTCTATGTTTTTTC
TTCCTGCTGACCATCATAAGCTTAGGATATATGTTTTCTCACAGGTGTTCTGGAGAAACC
AGGCATGATATGAAAGAAACAGAAGAAAAAAATGTCTCCTTTCCAGAAGTTGACGATCGG
TTAATTTTACCATGCCAAACAGCATGGAGTGAAGACAGTGACACATTTCAAGGACAATGG
TACTGCTGTGGGAAAAGCTGTTACCATTTTTCAAAGGAAGAGAAGACTTGGGAGGAGAGT
AAGACGTCATGCGAAGCACTGAAGTCTAGTCTTATTAAGATTAATAATAAAAAGGAGCAG
ATCTGTATTCAATCAAAAGTAAAATACAATTATTGGATTGGATTAATTAAGGTTGAAAGA
GACATGCATCCCTGGAGGTGGCTGGATGGCTCACCCATATCTAAAAACCTGATTTTCCAT
CCCAGTGTATCTCCTGTGAAATGTGGATGCCTGAAGTCATCAAATATTTGTACTGCTGAT
TGTAGTAAAAACTTCCCTTATATTTGTAAAAGGGAGTTCACTGGTCCTGATCATTAA
>KLRH3_Paglar
ATGTCAGGTGACCTTGGCTGTCTTTCTCCTGACCTGGTCTCTCTGAGAGTCAGTCAGGCA
CGTCAACAAGTACCTTCTGAGTCAAAACAGAGTGAAAGACGCGCAGAGCCAGCACCTGGT
AGCTGTGTTCCTGACCACGCTGTATCTCCAGCTGAGAAATCCCAGGAATCGAGCCGCGTT
AAATGCCTGCAGCCCTCAAAAATGAGCGAGGAGAGAGTAATATACACGGAGCTGAAATTA
ACCTCTTCAAGGCAACACAAGGACAAAAGACGATTAATGGTTCAATGGAGAGGATATCCA
TGGCATATCGTCGCACTAATCCTGGGAATTCTATGTTTTTTCTTCCTGCTGACCATCATA
GGCTTAGGATATATGTTTTCTCACAGGTGTTCTGGAGACACCAGGCATGATATGAAAGAA
ACAGAAGAAAAAAATGTCTCCTTACCAGATGTCGAGGATCAGTTAATTTTACCACCCCCT
ACAGCATGGAACGAAGACCATGACACATTTCAAGGACAATGGTACTGCTGTGGAAAACGC
TGTTACCATTTTTCAAAGGAAGAGAAGACTTGGGAGGAGAGTAAGACGTCATGCGAAGAA
CTGAACTCTAGTCTTGTTAAGATTGATGATAAAAGGGAGCAGATCTTTATTCAATCAAAA
ATAAAATACAATTATTGGATTGGATTAAGTAGGGTTCCAGGAGACATGCATCCCTGGAAG
TGGCTGGATGGCTCACCCCTATCTATGAACCTGATTTTCCATCCAAGTGTATCTCCTGTG
AAATGTGGATGCCTGAAGTCCTCAAGTATTTGTACTGCTGATTGTAGTAAAAACTTCCCT
TACATTTGTGAAAGGGAGTTCACTGGTCCTGATCATTAA
>KLRL3_Paglar
ATGAACGAAACACATGCGACATATATGAATGTCAGTCAATCTGCTTCTAAGAAGACACCA
AACGAAAGGTCTTCAGTGCCATTTGCCTACTGTCTCACTTTGGTGATCCTTGGAATCCTC
TGCTTCTTTCGCCTTCTAACAACTGCAGCCTTGGGATTCATTATTTTCCAGGGTCATAAG
ACAAACCAAACACAGACACTTCCACTGGACAACAGGACCCAGCAAGACAAGTCCACATTT
CAAGACACGACTCTCATAGAGTTTCCACCTGACACAGGACACGAGAAGGACATATGTAAA
ACCCGATGGTCATGTTGTGnAGATAAATGTTATTATTTTTCATATGATTTCAAGACCTTT
CAAGAGAGTAAGAACATCTGCAAGGATATGAGTGCCACCCTTGTCAAGATAGAAnATGAA
AAAGAACTGAACTTCATTCGAAGTCAGATGTACTTATTCAGTTGGATTGGACTGTCCCGT
AAAGGAACCAGCAGTTCCTGGAAATGGGAAGATAACTCACCACCCTCTCTCCAAATGATG
AGTGACTGGAAAGAGTCAAAGGATGCAAACTGTGCGGCCATAACAAAAACGAGGATGACT
GCTATTGACTGTTGCAAAACCCAGCCTTTTATTTGTGAGAAGAGATTTCCTGGGGGGAAT
ACCTGA
>KLRH4_Paglar
ATGAGCGAGGAGACAGTAATATACACAGAGCTGAAATTAACCTCTTCAAGGCTACACAAG
GACAAAAGACGATCAATGGTTCAATGGAGAGGATATCCATGGCATATCGTCGCACTAATC
CTGGGAATTATATGTTTTTTCTTCCTACTGACCATCATAAGCTTAGGATATATGGTTTCT
CACAGGTGTTCTGGAGACACTAGGCATGATATGAAAGAAACAGAAGAAAAAAATGTCTCC
TTACCAGAAGTCGAGGATCAGTTAATTTTACCATCCCCTACAGCATGGAATGAAGACGAT
GACATATTTCAAGGACAATGGTACTGCTGTGGGAAAAGCTGTTACCATTTTTCAACAGAA
AAGAAAACTTGGGAGGAGAGTAAGACGTCATGCGAAGCACTGAACTCTAGTCTTGTTAAG
ATTGATAATAAAAGGGAGCAGATCTTTATTCAATCAAAAGTAAGATACAATTATTGGATT
GGATTAGTCAAGGTTGAAAGAGACATGCATCCCTGGAGGTGGTTGGATGGCTCACCCGTA
TTTAAGAACCTGATTTTCCATCCAAGTGTATCTCCTATGAAATGTGGATGCCTGAAGTCA
TCAAGTATTTATAATGCTGATTGTAGTAAAAACTTCCCTTACATTTGTGAAAGGGAGTTC
ACTGGTCCTGATAATTAA
>KLRL4_Paglar
ATGAATGAAACACATGCAACATATACGAATATCCAATATCCTCCTTCTGAGAAGCGGACG
CCAACAGAGAGATGTTCAGTGCCATTTGTCTGGTGTCTCGCTGTAGCGATTCTTGGAATC
TTCTGTTTCATTCTCCTTCTAACAACTGCAGTCTTGGGATCCATCGTTTTCCAGGGTCAT
AACACAAACCAAACACAGACACTTCCACTGGACAACTGGACCCAGCAAGACAAGTCCACA
TTTCAAGACACGACTCTCATAGAGTTTCCACCTGACACAGGACATGAGAAGGACATATGT
AAAACTCGATGGTCATGTTGTGGAGATAAATGTTATTATTTTTCACGTGATTTCAAGACC
TTTCACGAGAGTAAGAATATCTGCAAGGATATGAGTGCCACACTTGTCAAGATAGAAGAT
GAAAAAGAACGGAACTTCATTCAGAATCATATGTACTTATTCAGTTGGATTGGACTGTCC
CGTAAAGGAACCAGTAGTTCATGGAAATGGGAAGATAACTCAACACCCTTTTTCCAAATG
ATGAGTGACTGGAAAGAGCCAAAGGATGCAAACTGTGCAGCCATAACAAAAACGAGGATG
ACTGCTTCTGACTGTTCCAAATCCCAGCCTTTTACTTGTGAGAAGAGATTTCCTGGGGGG
GCTCCCTGA
>KLRH5_Paglar
ATGGACAAAAGACGTTCAACGGATAATGAGAGAGAATTTCCACGGCGTAAGCTTGCATTA
ATCCTGGGAGTTATATCTGTTTTCCTCGTGCTGGCAAGCACCGGCTTGAGATATATGCTT
TTTCATAGGTATTCTGGTGCCACCAGGCAAGAGAAGAAGGAAACAGAAGAGAAAAAGGCT
TCCTTAGTAGAAGTTGGGAATCACTCAATTTACTGTAATCAATTCAGTACAGACAACGAC
ACCTTTCAAGCAAAATGGTACTGCTGTCGAAAAAGCTGTTACCACTTTTCAAAAGAAGAG
GAATCTTGGGAGAAGAGTAAAGTGTCGTGCCAACAGCAGCAGTCTAGTCTCCTGAAGATT
GATAATAAAGAGGAACGGGTCTTCATTCAATCAAAAGTCACATACAATTATTGGATTGGA
TTAAAGGTAGGATCCAAGCGTCCCTGGAAGTGGCTGGATGGCTCAACCGTATCTCAGAGC
CTGAACGTCCAGCACAGTGGATCGAGTACCAAATGCGCACGCCTCAAGTCCACAAGTGTT
TATACTTCTGATTGTAGCAAACCCTCTCGTTACCTTTGTGAAAAGGAGTTCCCCGGCCCT
GATAATTAA
>KLRA_Paglar
ATGAGCGATCAGAACGTGATTTATTCCACCCTGAGATTTCTTCAGTCGCCTTCAGAGTCA
CAAAATAGAGTAAGGCCAGGTAGGACTCAAAGGCCTGGGAAAACCGACAACAAAGAGTTT
TCAGTGCCCTGGCATCTCATCACAGCGATTCTTGGGATCCTCTGTTTACTACTATTGGTG
ACCGTCGCAGTGTTGGGGACAAAGATTTTTCAGTATATTCAAGAAAACCATCAGCAGAGG
GAAAAGATAGGAAACTTGAGTCGAGAGTACCAAATCGTACAAAATGACAGCTACTTCAAG
GAGCAACTTTTGAAGAAGACTTTAGAATATAACACTCTTGCAAATGAAAGTCTTCAGCAG
AAGATGGAACAGGATTTTATAGGAAGGAGATGTCAGAGAAAAGACAAAGGCAAACTCTCT
GAAAACCACTGGTCCTGTTGTGGAATGAACTGTTACTATTTTATTTCTGAATGTAAAAAC
TGGGAGGGATGTAAACAGACTTGCCGAAGATATAATTCATTTCTTCTGAAGATAAATGAC
CAAGATGAACTGACCTTCATTCAAACCCAAACTTATAGTAATAACTACTGGATTGGGTTA
TCATATAATGGAACAGAAGAAAAATGGAAATGGATTACTAGTGACTCACTGGTGGGGATG
CACTATGCATTCATGAATATGTCTGGGAGAGGAAAATGTGTATTTTTATCTTCAACACGA
ATAACAGCTGATGAGTGCTCTCATATGTACAGTTGCATCTGCGAGAAGGCAGTTGATGAT
ATTTTCTTTCGCCGCTTCAATAGTTATAAAAAggtgagaaggaattttataattttttgt
tctttcctgtga
>KLRG2_Felcat
ATGAAGCGGGCCCAGGCGGCATCGGAAGGAGACCAGGCCGAGTTCCCAATGGAGCCCCTG
GGGAGCCAGGTCGCGGAGCCGGAGCAGCTGCAGGTCCCCGCCGACGAACCACGGCTTGAG
GGTCTCGAGAGCAGCCCGAATCCGGTCCGAGCCGTAAAGAAGGCGGCGGGCGCGGGCCAG
GACCTCGCCGGCGGGAAGCAGCAGCCCCCGGCCCGCCCGGCGCTCACGCGGCTGCCGCCA
TCCAGCCTGGGCTACGGCGCCTTCCGCCGCCAGACGTCCGCGGACTCCGAGCCGCCGTCG
CCCGGCCCTTCCGTGGCCGAGCGGCCCCAGGCCGGCGAGGCGCCGGGGGCCGAGCTGGTG
TCGGGGGAGCAGCTGCCTGGCGCCTGGGCCCCGGTGGAACTGCAGGTGGACGTGCGCGTG
AAGTCCGTGGGCGCGGCCGGGAGCAGCCGCGCGCCCTCGCCGGCGCCCTCCACGCGCTTC
CTCACCGTGCCGGTGCCCGAGTCCCCGGCCTCCTCCCGCCACGCCTTACCCACCCACCCG
CTCCTGCCGCGGACCCCAGCGCGGCCGGAGCGCGGCCTCGACGCCGAGGGCCGGGCCAGC
CCCGCCGACGGGCGCGCGGAGCCCGCGGGCTCCCCCACCACGTGCGGCGGCCGCTGCAGG
GAGCTGGGGCTGGAGAAGGAGGACGCGCTGCTGCCCCGCGCGGAGACGGACAGCGACGAG
AAGCTGCCCCGGGCCATAGAGATCATGGGGCTGCCTCTGTACATGAAGTCCCTGCGCTGG
GCCCTAGTGGTCATGGCTGTGTTTCTGGCAGTGTCTGCGGTCACCATTGTGGCCCTGGCT
TCTAGAGTAGGGGCCACTTGCCAGCCGTGCCCCCCGGGCTGGATGTGGTGTGAGGAGCAT
TGCTACTACCTCTCTGCCGAGGCTCGGGCCTGGGAGGCCAGCCAGGCCTTCTGCTCGTCT
CACCATGCCACCCTCCCCCTGCTGGGCCACATCCAGGACTTCCTGAGCAGATACCCAGTC
ACCAAGTACTCGTGGGTGGGGGCCCAGCGAGGCCCCCAGGGCTGGCACTGGATTGATGGG
GCTCCACTACCACCCCATTTACTCCCAGAGGAAGATGAGGACCAGCCGGATCTCAAGTGC
GGGGGCCTGGAGGAAGGCAAGATTGTGGCTTGGGACTGTGCCTCTCCAAGATCCTGGGTC
TGTGCCAAGGGGACCAAGTGA
