# Supplementary material for: Comparative genomics of the Natural Killer Complex in carnivores
Source: Front Immunol. 2024 Oct 3;15:1459122. doi: 10.3389/fimmu.2024.1459122 (PMC11484026; doi:10.3389/fimmu.2024.1459122)
Supplement: Supplementary file 2 [file DataSheet2.fasta]

>KLRG_Acijub
ATGATTGACAATGATATTTATTCTGTATTACAGTTGTCTACTGAACCTCCAGCCCAGAAT
GACTACAGACCACAGGAAAAAGTGTCTTCTCCCAGGTCCCCTCTCTCACGCCATGTGGCG
ATAGCTTTGGGACTTCTGAACGCCCTTCTTATGTGTTTGCTGCTTGTCCCGTGGATTCTG
TGCCAAGGTTCCACTCGTGCCAGTTGTCCTAGTTGTCCAGACTTCTGGGTGAGGTATGGC
GACCACTGTTACTACTTCTCAGTGGAGAAAAACAACTGGGATTCTAGTCTGGACTTCTGC
TTAGCTGAAGACTCCCATCTCCTTATGCTTACAGGCTACCAGGAAATGAGCCTGCTTCAA
CCTCTCCTCAAAGAGGACTTTTATTGGATTGGTCTGAGGAACAATTCTGGCTGGAGATGG
GAAGATGGGTCAGCCCTAAACTTTTCAAGGATTATTTCAAACAGCTTGATACAGAAGTGT
GGTACCTTCAGCAAAAGTGGTTTCCTAGGCTCTAGCTGTGAGGCTCTTTTACAGTGGGTC
TGTAAGAAGGTCAGACTTTGA
>KLRB_Acijub
ATGGACAGACAAGTGACATATGCTGATTTAAACTTATCCAGGGGTCCTTGCCTGGAAAGT
TCATCACCCCCATCTCTTCCTCAGGACATCTGTCAAGGTCCACCTTGGCATCAGTTGGCT
CTGAAACTTGGTTGTACTGGGGTTATTCTTCTTACCTTGACTGTGATTGGGTTGAGTATT
TCAGTAATATTCTTAAGACAAAACTTGTCAATAGAAGAAAGCAGTGTGGATGTTCAAGAG
AACAGGAATGAAACAACAGAGAAACCAGATCTGTTAAAGTGCCCAAAAGATTGGCGTCTA
CTCCGAGAAAAATGCTTGTTTTTTTCTCTCGCTTCCAACACTTGGAACTACAGTCTAGCT
GACTGTTCCACAAAAGAATCCAGTTTGCTGCTTTTTCAAGATCCAGAAGAACTGAGACAC
GTACAAAGCCTGATACCTAAAAAAGAATTTCTGTTTTGGATTGGATTAAATTTAACATTA
TCAGAGAAGAAATGGAAGTGGATAAATGGGTCATTTTTAAATCCAAACGTATTACGTATT
GTTGGTTATAATAAGAAAAACAGCTGTGTTTACGTCTCACCGACAGGAATTTTTTCTGAG
GACTGTGACACAGACAATAAATGGATCTGTCAGAAAGAACTACAACCTGTCAGAAATAAG
GCGTGTTCGGGCTCTTGA
>KLRF1_Acijub
ATGCAAGATGAAGAAAGATACATGACATTGAATTTACAATGGAAAAAAAGGAGTTCTATC
GAAACATCCCAACTTAAATTTAAAGATTCTTCTGTGATGTTGCCTTGGTCTAAAATCTTA
CTGGGGATATCTGGAACCATAAATGGTATTCTGGTTTTGACTTTGATTTCCCTGTGTTTA
CTGGTTTCTCAGGGAGTATTGCAAAAATGCCAAAAAGGAAATAATTCAAATCTCACCCAA
CACGATGACATTGGAAACCCAAAAATGAATAATGGCACAAGAGGAAATATAAGTAATAAG
GACACAAGCCACTGTGGCTCACAAGCTACCGACCATACAGGATTGTGCCCATCAGAATGG
CTCAAATATCATAAAAAGTGTTATTGGTTCTCTAATGAGATGAAAAGTTGGAGTGACAGT
TATAGGTATTGTTTGGGAAGAAAATCTCATCTACCAATCATTCAGGACCACATTGAAATG
GCTTTTATACAGAAAAACCTAAAACAATCAAACTACGTGTGGATTGGGCTCAACTTTACA
TCCCTGGAAAAGGCATGGACCTGGGTGGATGGTTCTCCATTAGATTCAAAGACATTTGTC
ATAAAAGGACCAGCTAAAGAAAATAGCTGTGCTGCTACCAAAGAAAACAAAATTTACTCT
GAAACTTGCAGCAGTGTTTTCAAATGGATTTGCCAATATTAG
>KLRF2_Acijub
ATGGAGAATGAAGATGGCTATATGGTCCTGGATTCCAAGAATCGTTTCAAATCCAGCTCT
AAAGAATGTTCCCTGTATCCACCGTATTATTGTCTTATGCTAGTATGTAGCTGCATTGGG
ATCCTTATTATCATGATCACACTGATTTGCCTGAACTTTTGGGAGGAAAAAAAGGATTTC
TCCCAGAAAGTAAATATCAGCCGTCTAGCAGGAAATAATCATGTGTGCCCAAAAGACTGG
CTGCTGAACCAAGGGAAATGCTACAGGTTTTCAATGCCTTCCAAAACTTGGAATGAGAGT
CAACATGATTGTGCATACCTACAGGCACATTTACCGGTGATCCAAAGTTTGAAAGAGCTG
GAGTTCATACAGAAGAGTTTAAAACCTGGAAATCCTGCTTGGATTGGACTATATATTGCA
TCCCCAGGAAAACAATGGATGTGGATAAATAAACACCTTTTTGTGGAAGAAAACAATTTT
CTCATGATTGGACCAACAGATCACACAAGCTGTGCTGTTGCAACAAGAAATCAGGTGTAT
TCTGAAGACTGTAACTCCAACTTTAATGGCATTTGCCAAAGAGACGCTGTCTGA
>KLRD_Acijub
ATGGCAGCTTCTCAGATCAATCCATGGAATTTGATTTCCGGCATCTTAGGAGTAATCTGC
CTTTCCTTGATGGCTACTACGGGGATTTTGCTGAAACATTTACTTACTAAACAAAGTATT
CAGCCAACAATGCCAACAATGTCTCCAGGACTAACCACAGAAATCCAGAAAGAAGCTGAC
TGTTGTTCTTGCCAAGAAAAGTGGATTGGGAACCAATGCAACTGCTACTTCTTTTCTACT
GAATTCAAAACTTGGGAAGAGAGTCGTGATTTCTGTGCTTCTCAGAATTCCAGTCTACTT
CAGATTCAAAACACAGATGAATTGCATTTTATGAGGTCCAGTGCAAACTTTTACTGGATT
GGGCTCCGTTACAGTGAAAAACATCGTGCCTGGTTGTGGGAAAACAACTCCAACGTCTCC
CAAGATCTATTGCCATTAATTCAAAATTTAAATACAAAGAAATGCGTACTGTATAGCTCA
TATCGAAGAGCTTTGGATGAACCCTGTGGAAGTACATATCGTTTTATATGTAAGCAACAG
CTGAGGCGCCCGGGTGGCTCAGTGGGTTGA
>KLRK_Acijub
ATGAATCTGGTCCGAGATCGGTGGGCTTGTCACAGCATGGCCATGGACGCAGTCCGTAAT
TCCAACTCTGAGCTGGTATATCATGGTATTTCCACACGACCAAAGAGAAGGCGTGTATTA
AACACAAGCAAATATAGAGAAAACCCATCTCCATTTTTCCTAGTCCATTCCATTGCTATA
GCTCTGGGGATCCACTTCATTATTATGGTAATGATATGCGGTGCCATAATCATACATTCA
TTATTCCACCAAGAAGCTCCACTTCCTTTACAAGAAAGTTATTGTGGCCCATGTCCTAAA
AACTGGATATGTTATAGAAATACCTGCTACCAATTTTTTAATGAAAGCAAAAGCTGGTAC
CAAAGCCAAGCCTCTTGTGTGTCTCAAAATTCCAGTCTCTTGAAGATATACAGCAGAGAA
CACCAGGATTTCCTAAAATTGGTGAAGTCTTATCATTGGATGGGACTAATACAAACGCCA
CCAAATGGATCATGGCAATGGGAAGATGGCAGCATTCTCTTACCCGACCAACTAACCATG
GTTGACATGCAGAATGGAACCTGTGCAGTTTATGGATCAAATTTTAAAGCTTATACAGAA
AACTGTTTAACTCCAAACACATACATCTGCATGCAGAGGATTGTGTAA
>KLRC1-1_Acijub
ATGAACAACCAAGGTGTGACTTATGCGGAACTCCATCATGTTAAGGGCTCAAAAAGACAG
CAAGTGCAACCTAAGGGCACGAAAAGTTCCATTTCAGTAACTGAGGAGGAGATAGCCTAT
GCAGAATTAAATCTTCAAAATGCCTCTCGGGCCCTTCAAGGGAATGGCAAGAAGTCTCCC
TGCAAAGAGAAGCTCATTGCTGGGATCCTGGGAATCATCTGTCTTGTCTTGATGTCCACT
GTGGTAATACTAGCTGTTAATTCTGGTACTGACACACCGGAGCAGAATAATTCTTCCCTG
GAAACAAGGATCCAGAAAGCACATCACTGTGGTCGTTGTCCAGAAGAGTGGGTTACGTAT
TGCAACAATTGCTATTACATCAGCACTGAAAAAAAACCGTGGAATGAGAGTTTGATGTCC
TGTGCTTCTAAAAACTCTAACCTGCTCTCCGTAGATAATGAAGAGGATGTGTATTTGTTG
AATTTATTCATTCCTACTTCGTGGATTAGAGGTTGCCACAGAAGCAATAAAAATTCATCT
GTGTGGTCAAGAGGCTCAACTGTCTCTTCCAAAGTGTTGCCAGTATCTTCAGAGAGTGAC
CAGAATTGTCCATATTTCAATTTTAAATTAAAGAAGAGCTATTTTGAATCCTGCTTAATC
ACAAGACCATATGTTTGTAAGCACTAG
>KLRC2-1_Acijub
ATGGCCCATGCGGAATTCAATCTTCAAGTTGCTTCTCAGGAGCTTCAAGGGACTGACAAG
AACTATCTCTGCAAAGGGAGGTACATTGCTGAGGTTCTGGGAATCATCTGCCTTGTCTTG
ATGTCCACTGTGGTAAAAATAAACGTTATTCCCTATTACTTTAATGTTCAAGCTACTGAA
GGACCAGAGCAGAACAAAACATCCCTGGAAACAAAGATCCAGAAAGCATGTCTCTGTTGT
CATTGTCTGAAAGAGTGGTTTACGTATTCCAACAATTGCTATTACATTAGCACTGAGAGA
AAATCATGGAAGGAGAGTTTGACGTCCTGTGCTTCTAAGAACTCTAACCTGCTCTACTAT
GATGATGAAGAGGACAAGTTTTTGTTGAATTTACTCTCTGCTACTACATGGGTTAGAGGC
TCCCAGAGAAGAAATCATAGTTCATCTGTGCAGCCAAAAGCCTTAACATTTTCTTCTGAA
GTGTTGTCAGCATGTTCAGAGAGTGACAAGAAGTGTCCATATTTCGATTTTCAAATAAGA
AAAACTTATTTTGCACCCTGCTCAGTAATAAGATCATATGTTTGTAAGCACCAGGTGTTT
TAG
>KLRC1-2_Acijub
ATGAGCAACCAAGGCGTGACTTATGCAGAACTCCATCATGCTAAGGGCTCAAAAAGACAG
CAAGTGCAACCTAAGGGCACGAAAAGTTCCATTTCAGTAACTGAGGAGGATATAGCCTAT
GCAGAATTAAATCTTCAAAATGCTTCTCGGGACCTTCAAGGGAATGGCAAGAACTCTCCC
TGCAAAGAGAAGCTCATTGCCGGTATCTTGGGAATGCTCTGCCTCGTCTTGATGTCCACT
GTGGTAATAATAGCTGTTATTCCCTCTACTGAAGGACCAGCGTGGAACAAAACGTCCCTG
GAAACAAGGATCCAGAAAGCGTGTCTCTGTTGTCATTGTCTGAAAGAGTGGTTTACGTAT
TCCAACAATTGCTATTACACTAGCACTGAGGGAAAATCATGGAAGGAGAGTTTGACCTCC
TGTGCTTCTAACAACTCTTACCTGTTCTACTATGATGATGAAGAGGACAAGTTTTTGTTG
AATTTACTCTCTGCTACTACATGGGTTAGAGGCTCCCAGAGAAGAAATCATAGTTCATCT
GTGCAGCCAAAAGCCTTAACATTTTCTTCTGAAGTGTTGTCAGTATCTTCAGAGAGTGAC
AAGAATTGTCCATATTTCTCTTTTCTTGCAATAAAAACTTATTTTGCACCCTGCTCAGCA
AGAAGACCATATGTTTGTAAGCACCAGGCATTTTAG
>KLRC1-3_Acijub
ATGAGCAACCAAGGCGTGACTTATGCGGAACTCCATCATGCTAAGGGCTCAAAAAGACAG
CAAGTGCAACCTAAGGGCACAAAAAGTTCCATTTCAGTAACTGAGGAGGAGATAGCCTAT
GCAGAATTGAATCTGCAAAATGCTTCTCGGGACCTTCAAGGGAATGGCAAGAACTCTCCC
CGCAAAGAGAAGCTCATTGCCGGTATCTTGGGAATGCTCTGCCTCGTCTTGATGTCCACT
GTGGTAACAATAGCTGTTATTCCCTCTACTCAAGGACCAGCGCAGAACAAAACATCCCTG
GAAACGACAATCCAGAAAGCATGTCTCTGTTGTCATTGTCTGAAAGAGTGGTTTACGTAT
TCCAACAATTGCTATTACATTAGCACTGAGGGAAAATTATGGAAGGAGAGTTTGACGTCC
TGTGCTTCTAAGAATTCTAACCTGCTCTACTATGATGATGAAGAGGACAAGTTTTTGTTG
AATTTACTCCGTGCTAGTACATGGATTAGAGGCTCCCAGAGAAGCCATCATAATTCATCT
GTGCAGCCAAAAGCCTTAACATTTTCTTCCGAAGTGTTGTCAGTATCTTCAGAGATTGAC
AAGAATTGCCAATATATCGATTTTCGTACAAAAAAAATTTATTTTGAACCGTGCTCAGTA
AGAAGACGATATGTTTGTAAGCACCAGGCATTTTAG
>KLRC1-4_Acijub
ATGAACAACCAAGGCGTGACTTATGCGGAACTCCATCATGCTAAGGGCTCAAAAAGACAG
CAAGTGCAACCTAAGGGCACGAAAAGTTCCATTCCAGTAACTGAGGAGGAGATAACCTAT
GCAGAATTGAATCTTCAAAATGCTTCTCAGGACCTTCAAGGGAATGGCAAGAACTCTCCC
CGCAAAGAGAAGCTCATTGCCGGTATCTTGGGAATCCTCTGCCTCGTCTTGATGTCCACT
GTGGTAATAATAGCTGTTATTCCCTCTACTGAAGGACCAGAGCAGAACAAAACATCCCTG
GAAACAATGATCCAGAAAGCGTGTCTCTGTTGTCATTATCCGAAAGAGTGGTTTACATAT
TCCAACAATTGCTATTACATTAGCACTGAGGGAAAATCGTGGAATGAGAGTTTGACGACC
TGTGCTTCTAAGAACTCTAACCTGCTCTACTATGATGATGAAGAGGACAAGTTTTTGTTG
AATTTACTCTCTATTACTACGTGGATTAGAGGCTCCCAGAGAAGCCATCATAGTTCATCT
GTGCAGCCAAAAGCCTTAACATTTTCTTCCGAAGTGTTGTCAGTATCTTCAGAGATTGAC
AAGAATTGTCCATATATCGATTTTGCTACAAACAAATTTTATTTTGAACCGTGCTCAGTA
AGAAGACGATATGTTTGTAAGCACCAGGCATTTTAG
>KLRC1-5_Acijub
ATGAGCACCCAAGGCGTGACTTATGCGGAACTCCATCATGCTAAGGGCTCAAAAAGACAG
CAAGTGCAACCTAAGGGCACGAAAAGTTCCATTCCAGTAACTGAGGAGGAGATAACCTAT
GCAGAATTGAATCTTCAAAATGCTTCTCGGGACCTTCAAGGGAATGGCAAGAACTCTCCC
TGCAAAGGTGCAGAGAAGCTCATTGCCGGTATCTTGGGAATCCTCTGCCTCGTCTTGATG
TCCACTGTGGTAACAATAGCTGTTATTCCCTCTACTGAAGGACCAGAACAGAACAAAACA
TCCCTGGAAACAAGGATCCACAAAGCGTGTCTCTGTTGTCATTGTCTGAAAGAGTGGGTT
ACGTATTCCAACAACTGCTATTACATTAGCACTGAGGAAAAATCATGGAACGAGAGTTTG
ATGTCTTGTGCTTCTAAGAATTCTAACCTGCTCTACTATGATGATGAAGAGGATGAGTTT
TTGTCGAAATTACTCTCTTATACTATATGGATTAGAGGCTCCCAGAAAAGCCATCATAGT
TCATCTGTGCAGCCAAAAGCCTTAACATTTTCTTCCAAAGTGTTGTCAGTATCTTCAAAG
AGTGACAAGAATTGTCCATATTTCTATTTTTATTTTAAAAAATTTGGTTTTGCACCCTGC
TTTGGAATAAGACTGTATGTTTGTAAGCACCAGGCATTTTAG
>KLRC3_Acijub
ATGAATAGTCAAGAAGTTACTTATGCAGAACTTAATCTGATGAAAGACTCAAAGAGACAG
CAAATGAAACCCAAGGGCACTAATATTTCCATTTCAGTAACTGAGCAGGAACTGCTCTAT
GCAGAATTAAATCTTCAAAATGCTTCTCAGGATCTTCAAGGGAATGACAAGAACTATCAC
TGCAAAGGGAAGCTCATTGCTAGGATCCTGGGAATCATCTGCCTTGTCTTGATGTCCACT
GTGGTAACAATAGTAGTTATTACCCCTACTGAAATACCAGAGCAGAAAAATTTGTCCCTG
ACAACAAAGATCCAGAAAGCACATCACTGTGGTTGTCCAAAAGAGTGGTTTGTGTATTCC
AACAATTGCTATTACATTAGCACTGAGAGAAAATCATGGAATGAGAGTTTTATGTCCTGT
GCTTCTAAGAACTCTAACCTGCTGTACATAGATGATGAAGAAGAAATGTATATGTTGGAC
TTCTTCATTCGTTCTTCATGGTGTAGAGTCTCCCAGACAAGAAATAATAGTTCATGGCTG
TGGCCCAAAGGCTTAACTTTCCTTTCCAAACCGTTGTCAGTATCTTCAGAGTGGGACCAC
AATTGTACATTTTTATACGTTCAGGCCAAAAAAATTTTAATTGAATCCTGCTTAGAAATA
AAAACATATATTTGTAAGCACCAGGCACTTCAACCTACCTAA
>KLRJ_Acijub
ATGTCCAATGCTCCAGACTCTCAGCAGCCTCCAGAAATCACAGAGCAGACAGAGACAATT
GTGGACTTGAACCTTCCTCTTCCTCCTCCTCCTCCTGCCCCAGAGGATGAATGGGGCCCA
AATCCTGAGCCTACTCACATGAGTGCTTCTTCTATTCCCTTTTTTCTGTATGGAATCATT
CCTGTGGTCCTGGGAATCTTCAGCTTGCTGCTCTTGGCATTATGTGGATTCTTTGGTTAT
CAGTACTTTCATACTGTCGAGGCATCAGCGACCAACATGAAGAGCCTTAACGCATTGATT
GAGTCTTTTCAAAGCAAAGCAGACAAATTTCTTCATGTCCAAAATGTTCTTGATCAAAAT
AAAGCCTTATTGTCCTATGCAGAAACCCTAGAGTGGCTGCAAAGCCAGGAGTATCTCCTT
GAGGCTTTACATGAACTAAATCAGAAACAAGGAGTCAGGTGTGGACGTCCTCTGAAACAC
TGGGTTCAATCCAATGACCACTGCTACCACCAAACCATGGAAATGGTTTCTTGGTTAGAC
TGTTTCGATATTTGTGTCTCTTTGAATGCTACATTTTTAAAGACAGAAGGGAGTAGGTTA
AAGAATGTCATGGAATTAATTGCAGTAGGTCCTACTTGGCTTGGCCTGTCTTACAGGGAG
AAGGACAATGAATGGAAGTGGGAGGATGGCTCCTCTCCTTCTCCTGGGCTGGGTTTACCA
GAGCCAAGTCTGGATTTCCAGGGAAAATGTGTGTATGTAAAGGCACACACTCTTGGTACT
GATAACTGCACCATACCCTCTTCATGCCTGTGTGAGAAGGCTGTCCACTAA
>KLRL_Acijub
ATGAATGAAACACATACAACATATATGGATATCAAACATCCTCCTAAGAAGCAGATGCCA
AAAAAAAGGCCTTCAGTGCCATTTGTCTGGTGTCTCGCTGTAGTGATTCTTGGAATCCTC
TGTTTCCTTCTCCTTGTAACAACTGCAGTCTTGGGATCCATTGTTTTCCAGGGTCATACG
ACAAATGAAACGCAGAAGCTTCCACTGGACAATAGGACCCAGCAAGACGAGTCCACATTT
AAAAACACGACTATCATAGAGTTTCCACTTAACACAGGACACAAGAGGAACATATGTAAA
ACTCAATGGTCATGCCGTGGAGATAAATGTTACCATTTTTCACGTGATTTCAACACTTTT
CAAGACAGTAAGAATATCTGCAAGAATATGGGCGCCACACTTGTTAAGATAGAAGATGAA
GAAGAACTGAACTTCATTCGAAGTCAGATGCACTTGTACACTTGGATTGGGCTCTCCCGT
AAAGGAACCAGCATGTCATGGAAATGGGAAGATAACTCAAATCCCTTTCTCCAAGTGATA
AGTGACTGGAAAGAGACAAAAGGTGGAAACTGTGCAATTATGACAAAAATGAGGATGATT
GCTTCTGACTGTTACAAACTCCTGCCCTTTACTTGTGAGAAGAGAATTCCCTGTGTGGCT
ACCTCATAA
>KLRH1_Acijub
ATGAATCTGATATCACCCCTTTCAAGGAGACAGATGGACGAAAGATGTTCAAAGGATGAA
AGGAAAGAATTTCCGCGGCGTAAGGTTGCATTAACCCTGGGAGTTCCATGTTTTTTCCTC
CTGCTGGCAAGCACAGGCTTGAGATATATGCTTTTTCACAGGTGTTCTGGAGAAATCAGG
CAAGATATGAAAGCGCCAGAAGACAAGAATGCTTCCTTAGCAGAAGTTGAAGATCGCTTA
ATTTTACTACCCACTACAGCATGGAATGAAGAAGACACATTTCAAGGAAAATGGTACTGC
CGTGGGAAAAGCTGTTACCACTTTTCAAAAGAGGAGAAAACTTGGGAGAGGAGCATGGTG
TCATGCCAAGATCTGCAGTCTAGTCTCCTGAAGATTGATACTAAAGAGGAGCAAGTCCTT
ATTCAATCAAAAATAAAATACAATCATTGGATTGGATTAAGTAGAGTTCAAGAAAGCGGG
TATCACTGGAAATGGCTGGATGGCTCACCCCTATCTCAGCAGCTGAGTTTCCGACAGAGT
TTATCTCGTGTGAAATGTGGACACATGAGACCATCAACAATTTATACTGCTGACTGTAGT
AAACTCTTCCGTTACATTTGTGAAAAGGAGTTCTCTGGCCCTGATAATTAA
>KLRH2_Acijub
ATGAGCGAGGAGAGAGTAATATACACAGAGCTGAAATCAGCCCATTCAAGGCAACAGGAC
AAAAGATGTCCAATGTTTAAAAGGAGAGGGTTTCCATGGCATATCGTTGCAGTAACCCTG
GGATTTCTATGTTTGTTCCTCCTGCTGGCAATCACAGGCTTAGGATATATGGTTTCTCAC
GGGTGGTCTGGAGAAATCAGGCAAGATATGAAAGCACCAGAAGACAAGAATGCTTCCTTA
GCAGAAGTTGAAGATCGCTTAATTTTACTACCCACTACAGGATGGAATGAAGACGATGAC
ACATTTCAAGGAAAATGGTACTGCTGTGGGAAAAGCTGTTACCACTTTTCCAAAGAGGAG
AAAACTTGGGAGAGGAGCATGGTGTCATGCCAAGATCTGCAGTCTAGTCTCCTGAAGATT
GATACTAAAGAGGAGCAAGTCCTTATTCAATCAAAAATAAAATACAATCATTGGATTGGA
TTAAGTAGAGTTCAAGAAAGCGGGTATCACTGGAAATGGCTGGATGGCTCACCCCTATCT
CAGCAGCTGAGTTTCCGACGGAGTTTATCTCATGTGAAATGTGGACACCTGAGACCATCA
GCTATTTATAGTGCTGATTGTAGTAAAAGCTTCCGTTACATTTGTGAAAAGGAGTTCTCT
GGTCCTGATAATTAA
>KLRH3_Acijub
ATGAGCGAGGAGAGAGTAATATACACAGAGCTAAAATCAGCCCATTCAAGGCAACAGGAC
AAAAGACGTCCAATGTTTAAAAGGAGAGGGTTTCCATGGCATATCGTTGCAGTAACCCTG
GGATTTCTATGTTTGTTCCTCCTGCTGGCAATCACAGGCTTAGGATATATGGTTTTTCAC
AGGTGTTCTGGAGAAATCAGGCAAGATATGAAAGCGCCAGAAGACAAGAATGCTTCCTTA
GCAGAAGTTGAAGATCGCTTAATTTTACTACCCACTACAGGATGGAATGAAGACGATGAC
ACATTTCAAGGAAAATGGTACTGCTGTGGGAAAAGCTGTTACCACTTTTCCAAAGAGGAG
AAAACTTGGGAGAGGAGCATGGTGTCATGCCAAGATCTGCAGTCTAGTCTCCTGAAGATT
GATACTAAAGAGGAGCAAGTCCTTATTCAATCAAAAATAAAATACAATCATTGGATTGGA
TTAATTAGGGTTCAAGAAGGCAGGTATCCTTGGCAATGGCTGGATGGCTCACCCCTATCT
CAGAAGCTGAATTTCCAACAGAGTTTATCTCATGTGAAATGTGGACACCTGAGACCATCA
AATATTTATAGTGCTGATTGTAGTAAAAGCTTCCGTTACATTTGTGAAAAGGAGTTCTCT
GGTCCTGATAATTAA
>KLRH4_Acijub
ATGGACGAAAGATGTTCAAAGGATGAAAGGAGAGAATTTCCGCGGCGTAAGGTTGCATTA
ACCCTGGGAGTTCCATGTTTTTTCCTCCTGCTGGCAAGCACAGGCTTGAGATATATGCTT
TTTCATAGGTATTCTGGTGCCACCAGGCAAGATATGAAAAAAACAGAAGAAAAAAATTGC
TTCCTCAGCAGAAGTTGGAGATCACTCAATTCACTGTAATCAATTCAGTACAGACAATGA
CACATTTCAAGGAAAATGGTACTGTTGTCAAAAAAGCTGTTACCACTTTTCAAAAGAAGA
GGAAACTTGGGAGAGGAGCAAGGTGGCATGCCAGGATCTGCAGTCTAGTCTCGTGAAGAT
TGATACTAAAGAGGAGCAAATCTTCATTCAATCAAAAATAACATACAATTATTGGATTGG
ATTAAAGGTAGGACCCAAGAATCCCCGAAAGTGGCTGGATGGCTCAATCATATCTCAGAG
TCTGAATTTAGAACACCGTGGACCGACTGTAAAATGTGCATGCCTCAAGCCATCAATTAT
TTTTACTACTAATTGTAGCAGACTCTATCATTACATTTGTGAAAAGGAGTTCTCTGGCCC
TGATAATTAA
>KLRA_Acijub
ATGAGCGATCAGAAAGTGATTTATTCCACCCTGAGATTTCTTCAGTCTCCTTCAGAGTCA
CAAAATAGAATAAGGCCAGGTAGGACTCAAAGGCCTGGGAAAACTGATGACAAAGAGTTT
TCAGTGCCATGGCATCTCATTGCAGTGATTCTTGGGATCCTCTGTTTACTACTATCGGTG
ACAGTTGCAGTGTTGGGGACAAAGATTTTTCAGTATATTCAAGAAAACCATCAGCAGAGG
GAAAATATAAGAAATTTGAGTCAAGAGTACCAAATTGTGCAAAATGACAGCTACTTCAAG
GAGCAACTTTTGACAAATAAGATTTTGGAATGTAACAGTCGTGAAAATGAAAGTCTTCAG
CAGAAAATGAAGCAGGATTTTATAGAAAGGACATGCCAGAGAAAAAATATAGGCAAACTC
TACGAAAGCCACTGGTCCTGTTGTGGAATAAAGTGTTACTATTTTATTCCTGAATATAAA
AACTGGAAGGGATGTAAACAGACATGCCAAAGCTATAATTCATTTCTTCTGAAGATAAAT
GATCAAGATGAACTGACCTTCATTCAAACCCAAACTTATTGGAATTACTACTGGATTGGA
TTATCATATAATCGAGGAGAAAGACAATGGAAATGGATTGACAGTGACCCACTTTTGGGG
ATGCACTATGCATTCATGAATATTTCTGGGAGAGGACAATGTGCATTTTTATCTTCAACA
AGAATAACAAATGCTGAGTGCTCTCAGATGTACAGTTGTATCTGTGAGAAGACAATTGGT
GATATTTTCTTTCCCTGCTTCAATAATTATAAGAAAATATGA
>KLRG_Carcar
ATGATTGACAATGATATTTATTCTGTATTACAGTTGTCTACTGAACCTCCAGCCCAGAAT
GACTACAGACCACAGGAAAAAGTTTCTTCTCCCAGGTCCCCTCTCTCGCGCCATGTGGCG
ATAGCTTTGGGACTTCTGAACGCCCTTCTTATGTGTTTGCTGCTTGTCCCGTGGATTCTG
TGCCAAGGTTCCACTCATGCCAGTTGTCCTAGTTGCCCAGACTTCTGGGTGAGGTATGGC
GACCACTGTTACTACTTCTCAGTGGAGAAAAACAACTGGGATTCTAGTCTGGACTTCTGC
TTAGCTGAAGACTCCCATCTCCTTATGCTTACAGGCAACCAGGAAATGAGCCTGCTTCAA
CCTCTCCTCAAAGAGGACTTTTATTGGATTGGTCTGAGGAACAATTCTGGCTGGAGGTGG
GAAGATGGGTCAGCCCTAAACTTTTCAAGGATTATTTCAAACAGCTTGATACAGAAGTGT
GGTACCTTCAGCAAAAGTGGTTTCCTAGGCTCTAGCTGTGAGGCTCTTTTACAGTGGGTC
TGTAAGAAGGTCAGACTTTGA
>KLRB_Carcar
ATGGACAGACAAGTGACATATGCTGATTTAAACTTATCCAGGGGTCCTTGCCTGGAAAGT
TCATCACCCCCATCTCTTCCTCAGGACATCTGTCAAGGTCCACCTTGGCATCAGTTTGCT
CTGAAACTTGGTTGTACTGGGGTTATTCTTCTCACCTTGACTGTGATCGGGCTGAGTATT
TCAGTAATATTCTTAAGGCAAAACTTGTCAATAGAAGAAAGCGGTGTGGATGTTCAAGAG
AACAGGAATGAAACAACAGAGAAACCAGATCTGTTAAAGTGCCCAAAAGATTGGCGTCTA
CTCCGAGAAAAATGCTTGTTTTTTTCTCTCGCTTCCAACACTTGGAACTACAGTCTAGCT
GACTGTTCCACAAAAGAATCCAGTTTGCTGCTTTTTCAAGATCCAGAAGAATTGAGACAC
GTACAAAGCCTGATACCTAAAAAAGAATTTCTGTTTTGGATTGGATTAAATTTAACATTA
TCAGAGAAGAAATGGAAGTGGATAAATGGGTCATTTTTAAATCCAAACATATTACGTATT
GTTGGTTATACTAAGAAAAACAGCTGTGTTTACGTCTCACCGACAGGAATTTTTTCTGAG
GACTGTGACACAGACAATAAATGGATCTGCCAGAAAGAACTACAACCTGTCAGAAATAAG
GCGTGTTCTGGCTCTTGA
>KLRD_Carcar
ATGGCAGCTTCTCAGATCAATCTATGGAATTTGATTTCCGGCATCTTAGGAGTAATCTGC
CTTTCCTTGATGGCTACTACGGGGATTTTGCTGAAACATTTACTTACTAAACAAAGTATT
CAGCCAACAATGCCAACAATGTCTCCAGGACTAACCACAGAAATCCAGAAAGAAGCTGAC
TGTTGTTCTTGCCAAGAAAAGTGGATTGGGAACCAATGCAACTGCTACTTCTTTTCTACT
GAATTAAAAACTTGGGAAAAGAGTCGTGATTTCTGTGCTTCTCAGAATTCCAGTCTACTT
CAGATTCAAAACACAGATGAATTGCATTTTATGAGGTCCAGTACAAGCTTTTACTGGATT
GGACTCCGTTACAGTGAAAAACATCGTGCCTGGTTGTGGGAAAACAACTCCAACGTCTCC
CAAGATCTATTGCCATTAATTCAAAATTTAAATACAAAGAAATGCGTACTGTATAGCCCA
GATGGAAGTGTTTTGGATGAACCCTGTGGAAGTACATATCGTTTTATATGTAAGCAACAG
CTGAGGCGCCTGGGTGGCTCAGTCGGTTGA
>KLRC1-6_Carcar
ATGAACAACCAAGGCGTGACTTATGCGGAACTCCATCATGCTAAGGGCTCAAAAAGACAG
CAAGTGCAACCTAAGGGCACGAAAAGTTCCACTTCAGTAACTGAGGAGGAGATAGCCTAT
GCAGAATTGAATCTTCAAAATGCTTCTCGGGACCTTCAAGGGAATGGCAAGAACTCTCCC
TGCAAAGGTCCAGAGAAGCTCATTGCTGGTATCTTGGGAATCCTCTGCCTCGTCTTGATG
TCCACTGTGGTAACAATAGCTGTTATCCCCTCTACTGAAGGACCAGAGCAGAACAAAACA
TCCCTGGAAACAATGATCCAGAAAGCGTGTCTCTGTTGTCATTGTCTGAAAGAGTGGTTT
ACGTATTCCAACAATTGCTATTACATTAGCACTGATGGAAAATCATGGAATGAGAGTTTG
ACGACCTGTGCTTCTAAGAACTCTAACCTACTCTACTATGATGATGAAGAGGACNAGTTT
TTGTCGAAATTACTCTCTTATACTATATGGATTAGAGGCTCCCAGAAAAGCCATCATCGT
TCATCTGTGCAGCCAAAAGCCTTAACATTTTCTTCCAAAGTGTTGTCAGTATCTTCAGAG
AGTGACAAGAATTGTCCATATTTCTCTTTTTATTTTAAAAAATCTGGTTTTGCACCCTGC
TTTGGAATAAGACTGTATGTTTGTAAGCACCAGGCATTTTAG
>KLRC3_Carcar
ATGAATAGCCAAGAAGTCACTTATGCAGAACTTAATCTGATGAAAGACTCAAAGAGACAG
CAAATGAAACCCAAGGGCACTAAAAGTTCCATTTCAGTAACTGAGCAGGAACTGCTCTAT
GCAGAATTAAATCTTCAAAATGCTTCTCAGGATCTTCAAGGGAATGACAAGAATTACCAC
TGCAAAGGGAAGCTCATTGCTAGGATCCTGGGAATCATCTGCCTTGTCTTGATGTCCACT
GTGGTAACAATAGTAGTTGTTACCCCTACTGAAATACCAGAGCAGAAAAATTTGTCCCTG
ACAACAAAGATCCAGAAAGCACATCACTGTGGTTGTCCAAAAGAGTGGTTTGTGTATTCC
AACAATTGCTATTACATTAGCACTGAGAGAAAATCATGGAATGAGAGTTTTATGTCCTGT
GCTTCTAAGAACTCTAACCTGCTGTACATAGATGATGAAGAAGAAATGTATATGTTGGAC
TTCTTCATTCGTTCTTCATGGTGTAGAGTCTCCCAGACAAGAAATAATAGTTCATGGCTG
TGGCCCAAAGGCTTAGCTTTCCTTTCCAAACCGTTGTCAGTATCTTCAGAGTGGGACCAC
AATTGTACATTTTTATACGTTCAGGCCAAAAAAATTTTAATTGAATCCTGCTTAGAAATA
AAAACATATATTTGTAAGCACCAGGCACTTCAACCTACCTAA
>KLRJ_Carcar
ATGTCCAATGCTCCAGACTCTCAGCAGCCTCCAGAAATCACAGAGCAGACAGAGACAATT
GTGGACTTGAACCTTCCTCTTCCTCCTCCTCCTCCTGCTCCAGAGGATGAATGGGGCCCA
AATCCCGAGCCTACTCACATGAGTGCTTCTTCTATTCCCTTTTTTCTGTATGGAATCATT
CCTGTGGTCCTGGGAATCTTCAGCTTGCTGCTCTTGGCATTATGTGGATTCTTTGGTTAT
CAGTACTTTCATACTGTTGAGGCATCAGCGACCAAGATGAAGAGCCTTAACGCATTGATT
GAGTCTTTCCAAAGCAAAGCAGACAAATTTCTTCATGTCCAAAATGTTCTTGACCAAAAT
AAAGCCTTATTGTCCTATGTGGAAACCCTAGAGTGGCTGCAAAGCCAGGAGTATCTCCTT
GAGGCTTTACATGAACTAAATCAGAAACAAGGAGTCAGGTGTGGACGTCCTCTGAAACAC
TGGGTTCAATCCAATGACCACTGCTACCACCAAACCATGGAAATGGTTTCTTGGTTAGAC
TGTTCCGATCTTTGTGTCTCTTTGAATGCTACATTTTTGAAGACAGAAGGAAGTAGGTTA
AAGAATGTCATGGAATTAATTGCAGTAGGTCCTACTTGGCTTGGCCTGTCTTACAGGGAG
GAGGACAATGAATGGAAGTGGGAGGATGGCTCCTCTCTTTCTCCTGGGCTGGGTTTACCA
GAGCCAAGTCTGGATTTCCAGGGAAAATGTGTGTATGTAAAGGCACACACTCTTGGTACT
GATAACTGCACCATACCCTCTTCATGCCTGTGTGAGAAGGTTGTCCACTAA
>KLRL_Carar
ATGAATGAAACACATACAAGGTATATGGATATCAAACATCCTCCTAAGAAGCAGATGCCA
AAAAAANGGCCTTCAGTGCCATTTGTCTGGTGTCTCGCTGTAGTGATTCTTGGAATCCTC
TGTTTCCTTCTCCTTGTAACAACTGCAGTCTTGGGATCCATTGTTTTCCAGGGTCATATG
ACAAATGAAACGCAGAAGCTTCCACTGGACAATAGGACCCAGCAAGACGAGTCCACATTT
AAAAACACGACTATCATAGAGTTTCCACTTAACACAGGACACAAGAGAAACATATGTAAA
ACTCAGTGGTCATGCTGTGGAGATAAATGTTACCATTTTTCACGTGATTTCAACACTTTT
CAAGACAGTAAGAATATCTGCAAGAATATGGGCGCCACACTTGTTAAGATAGAAGATGAA
GAAGAACTGAACTTCATTCGAAGTCAGATGCACTTGTACACTTGGATTGGGCTCTCCCGT
AAAGGAACCAGCATGTCATGGAAATGGGAAGATAACTCAAATCCCTTTCTCCAAGTGATA
AGTGACTGGAAAGAGACAACAGGTGGAAACTGTGCAAGTATGACAAAAATGAGGATGACT
GCTTCTGACTGTTACAAACTCCTGCCCTTTACTTGTGAGAAGAGAATTCCCTGTATGGCT
ACCTCATAA
>KLRA_Carcar
ATGAGCGATCAGAAAGTGATTTATTCCACCCTGAGATTTCTTCAGTCTCCTTCAGAGTCA
CAAAATAGAATAAGGCCAGATAGGACTCAAAGGCCTGGGAAAACTGATGACAAAGAGTTT
TCAGTGCCCTGGCATCTCATTGCAGTGATTCTTGGGATCCTCTGTTTGCTACTATCGGTG
ACAGTTGCAGTGTTGGGGACAAAGATTTTTCAGTATATTCAAGAAAACCATCAGCAGAGG
GAAAATATAAGAAATTTGAGTCAAGAGTACCAAATTGTGCAAAATGACAGCTACTTCAAG
GAGCAACTTTTGACAAATAAGATTTTGGAATGTAACAGTCGTGAAAATGAAAGTCTTCAG
CAGAAAATGAAGCAGGATTTTATAGAAAGGACATGCCAAAGAAAAAATATAGGCAAACTC
TATGAAAGCCACTGGTCCTGTTGTGGAATAAAGTGTTACTATTTTATTCCTGAATATAAA
AACTGGAAGGGATGTAAACAGACATGTCAAAGCTATAATTCATTTCTTCTGAAGATAAAT
GATCAAGATGAACTGACCTTCATTCAAACCCAAACTTATAGGAATTACTACTGGATTGGA
TTATCATATAAAGGAGGAGAAAGAAAATGGAAATGGATTGACAGTGACCCACTTTTGGGG
ATGCACTATGCATTCATGAATATTTCTGGGAGAGGACAATGTGCATTTTTATCTTCAACA
AGAATAACAAATGCTGAGTGCTCTCAGATGTACAATTGTATCTGTGAGAAGACAATTGGT
GATATTTTCTTTCCCTCCTTCAATAATTATAAGAAAAGATGA
>KLRG_Felcat Fca126
ATGATTGACAATGATATTTATTCTGTGTTACAGTTGTCTACTGAGCCTCCAGCCCAGAAT
GACTACAGACCACAGGAAAAAGTGTCTTCTCCCGGGTCCCCTCTCTCACGCCATGTGGCG
ATAGCTTTGGGACTTCTGAACGCCCTTCTTATGTGTTTGCTGCTTGTACCGTGGATTCTG
TGCCAAGGTTCCACTCGTGCCAGCTGTCCTAGTTGCCCAGACTTCTGGGTGAGGTACGGC
GACCACTGTTACTACTTCTCAGTGGAGAAAACCAACTGGGATTCTAGTCTGGACTTCTGC
TTAGCTGAAGACTCCCATCTCCTTATGCTTACAGGCAACCAGGAAATGAGCCTGCTTCAA
CCTCTCCTCAAAGAGGACTTTTATTGGATTGGTCTGAGGAACAATTCTGGCTGGAGATGG
GAAGATGGGTCAGCCCTAAACTTTTCAAGGATTATTTCAAACAGCTTGATACAGAAGTGT
GGTACCTTCAGCAAAAGTGGTTTCCTAGGCTCTAGCTGTGAGGCTCTTTTACGGTGGGTC
TGTAAGAAGGTCAGACTTTGA
>KLRB_Felcat Fca126
ATGGACAGACAAGTGACATATGCTGATTTAAACTTATCCAGGGGTCCTTGCCTGGAAAGT
TCATCATCCCCATCTCTTCCTCAGGACATCTGTCAAGGTCCACCTTGGCATCAGTTGGCT
CTGAAACTTGGTTGTACTGGGGTTATTCTTCTTACCTTGACTGTGATTGGGTTGAGTATT
TCAGTAATATTCTTAAGACAAAACTTGTCAATAGAAGAAAGCGGTGTGGATGTTCACGAG
AACAGGAATGAAACTACAGAGAAGCCAGATCTGTTAAAGTGCCCAAAAGATTGGCGTCTA
CTGCGAGAAAAATGTTTGTTTTTTTCTCTCGTTTCCAACACTTGGAACTACAGTCTAGCT
GACTGTTCCACAAAAGAATCCAGTTTGCTGCTTTTTCAAGATCCAGAAGAACTGAGACAC
GTACAAAGCCTGATACCTAAAAAAGAATTTCTGTTTTGGATTGGATTAAATTTAACATTA
TCAGAGAAGAAATGGAAGTGGATAAATGGGTCATTTTTAAATCCAAACATATTACGTATT
GTTGGTTATACTAAGAAAAACAGCTGTGTTTACGTCTCCCCGACAGGAATTTTTTCTGAG
AACTGTGACACAGACAATAAATGGATCTGCCAGAAAGAACTACAACCTGTCAGAAAGAAG
GCGTGTTCGGGCTCTTGA
>KLRF3_Felcat Fca126
ATGAGCACAACGATGTTGTGCCTGTGTGCCCAGTATCACGAAAGCCTTCCGGCTGCACAG
TCCCTATATTTGTCAGTTGCACAGAACGGCATCTCTGAGGCAAAATACTCCAGCCAGTGG
CGAAGGATGTTTGGACAGATGCAAAACACAGAGGGATCAATGATGCAGAAGACAAGAAAG
CATCCCTATCATTGTCAACACAAGTGGACATGCAAAGATTACCCTACATGTCCCAAGTGG
CATCAGACTGCCCTGAGATTGTCGAGCATTGCACTGGTTATACTCATTGCCATAGTGATA
GGACTAACCATTTTGGTATGTCGCCTAAGTAGTGAGAAAGGAACCAAAGATTGTGATGGC
ATGAATATTTCTCCCAGGAAACAACAGGACAATACAAACTTCACAACAAAGTCCACGCTA
AACTTATGCCCTAATAATTGGCTGCGGAAAAAAGGGAAATGCTATAATTTCTTAAAAACC
TTTAAATCATGGACCGATAGCCAAAAATCCTGCTTAATAATGAAATCACATCTCTTGATG
ATCCAAGACATGGCTGAACTGAATTTCATACAGAGTAGTATACCGGATGGAATTTACTTT
TGGATGGGTCTGAACATCACGCACCCACAAAAGGCATGGACCTGGCTGGACGGCACCCCA
TTAAATCTACAGTTATTTCAAGTCATGGGCCAAGTTGAAGATAACGCCTGTGCTGTAATA
ACAAAGAAGGGTGTGTTTTCCGAAAAGTGTTGTAATGAGAGTTACTGGATTTGTCAACAT
GTGATTTCTTCAGACAATGACTTCTAA
>KLRF1_Felcat Fca126
ATGCAAGATGAAGAAAGATACATGACATTGAATTTACAATGGAAAAAAAGGAGTTCTATC
GAAACATCCCAACTTAAATTTAAAGATTCTTCTGTGATGTTGCCTTGGTCTAAAATCTTA
CTGGGAATATCTGGAACCATAAATGGTATTCTGGTTTTGACTTTGATTTCCCTGTGTTTA
CTGGTTTCTCAGGGAGTATTGCAAAAATGCCAAAAAGGAAATAATTCAAATCTCACCCAA
GACGATGACATTGGAAACCCAAAAATGAATAATGGCACAAGAGGAAATATAAGTAATAAG
GACACAAGCCACTGTGGCTCACAAGCTACGGACCATACAGGATTGTGCCCATCAGAATGG
CTCAAATATCATAAAAAGTGTTATTGGTTCTCTAACGAGATGAAAAGTTGGAGTGACAGT
TATAGGTATTGTTTGGGAAGAAAATCTCATCTACCAATCATTCAGGACCACATTGAAATG
GCTTTTATACAGAAAAACCTAAAACAATCAAACTACGTGTGGATTGGGCTCAACTTTACA
TCCCTGGAAAAGGCATGGACCTGGGTGGATGGTTCTCCGTTAGATTCAAAGACATTTGTC
ATAAAAGGACCAGCTAAAGAAAATAGCTGTGCTGCTACCAAAGAAAACAAAATTTATTCT
GAAACTTGCAGCAGTGTTTTCAAATGGATTTGCCAATATTAG
>KLRF2_Felcat Fca126
ATGGAGAATGAAGATGGCTATATGGTCCTGGATTCCAAGAATCGTTTCAAATCCAGCTCT
AAAGAATGTTCCCTGTATCCACCGTATTATTGTCTTATGCTAGTATGTGGCTGCATTGGG
ATCCTTATTATCATGATCACACTGATTTGCCTGAACTTTGGGGAGGAAAAAAAGGATTTC
TCCCAGAAAGTAAATATCAGCCGTCTAGCAGGAAATAATCATGTGTGCCCAAAAGACTGG
CTGCTGAACCAAGGGAAATGCTACAGGTTTTCAATGCCTTCCAAAACTTGGAATGAGAGT
AAACATGATTGTGTGTTCCTACAGGCACATTTACCGGTGATCCAAAGTTTGAAAGAGCTG
GAGTTCATACAGAAGAGTTTAAAACCTGGAAATCCTGCTTGGATTGGACTATATATTGCA
TCCCCAGGAAAACAATGGATGTGGATAAATAAACACCTTTTTGTGGAAGAAAACAATTTT
CTCATGATTGGATCAACGGATCACACAAGCTGTGCTGTCGCAACAAGAAATCAGGTGTAT
TCTGAAGACTGTAACTCCAACTTTAATGGCATTTGCCAAAGAGATGCTGTCTGA
>KLRD_Felcat 
ATGGCAGCTTCTCAGATCAATCCATGGAATTTGATTTCCGGCATCTTAGGAGTAATCTGC
CTTTCCTTGATGGCTACTACGGGGATTTTGCTGAAACACTTGCTTACTAAACAAAGTATT
CAGCCAACAATGTCTCCAGGACTAACCACAGAAATCCAGAAAGAAGCTGACTGTTGTTTT
TGCCAAGAAAAGTGGATTGGGAACCAATGCAACTGCTACTTCTTTTCTACTGAATTAAAA
ACTTGGGAAGAGAGTCGTGATTTCTGTGCTTCTCAGAATTCCAGTCTACTTCAGATTCAA
AACACAGATGAATTGCATTTTATGAGGTCCAGTACAAGCTTTTACTGGATTGGGCTCCGT
TACAGTGAAAAACATCGTGCCTGGTTGTGGGAAAACAACTCCAACGTCTCCCAAGATCTA
TTGCCGTTAATTCAAAATTTAAATACAAAGAAATGCGTACTGTATAGCTCAGATCGAAGA
GCTTTGGATGAACCCTGTGGAAGTACATATCGTTTTATATGTAAGCAACAGCTGAGGCGC
CCGGGTGGCTCAGTCGGTTGA
>KLRK_Felcat
ATGAATCTGGTCCGAGATCGGTGGGCTTGTCACAGCATGGCCATGGACGCAGTCCGTAAT
TCCAACTCTGAGCTGGTATATCATGGTATTTCCACACGACCAAAGAGAAGGCGTGTATTA
AACACAAGCAAATACAGAGAAAACCCATCTCCATTTTTCCTAGTCCATTCCATTGCTATA
GCTCTGGGGATCCACTTCATTGTTATGGTAATGATATGCGGTGCCATAATCATACATTCA
TTATTCCACCAAGAAGATCCACTTCCTTTACAAGAAAGTTATTGTGGCCCATGTCCTAAA
AACTGGATATGTTATAGAAATACCTGCTACCAATTTTTTAATGAAAGCAAAAGCTGGTAC
CAAAGCCAAGCCTCTTGTGTATCTCAAAATTCCAGTCTCTTGAAGATATACAGCAGAGAA
CACCAGGATTTCCTAAAATTGGTGAAGTCTTATCATTGGATGGGACTAATACAAACTCCA
CCAAATGGATCATGGCAATGGGAAGATGGCAGCATTCTCTTACCCGACCAACTAACCATG
GTTGACATGCAGAATGGAACCTGTGCAGTTTACGGGTCAAATTTTAAAGCCTATACAGAA
AACTGTTTAACTCCAAACACATACATCTGCATGCAGAGGATTGTGTAA
>KLRC1-1_Felcat
ATGAACAACCAAGGCGTGACTTATGCGGAACTCCATCATGCTAAGGGCTCAAAAAGACAG
CAAGTGCAACCTAAGGGCATGAAAAGTTCCATTTCAGTAACTGAGGAGGAGATAGCCTAT
GCAGAATTAAATCTTCAAAATGCTTCTCAGGCCCTTCAAGGGAATGGCAAGAACTCTCCC
TGCAAAGAGAAGCTCATTGCTGGGATCCTGGGAATCATCTGTCTTGTCTTGATGTCCACT
GTGGTAACACTAGCTGTTAATCCCGGTACTGACACACCTGAGCAGAATAATTCTTCCCTA
GACACAAGGATCCAGAAAGCACATCACTGTGGTCGTTGTCCAGAAGAGTGGGTTACGTAC
TGCAACAATTGCTATTACATCAGCACTGAAAAAAAACCGTGGAATGAGAGTTTGATGTCC
TGTGCTTCTAAAAACTCTAACCTGCTCTCCGTAGATAATGAAGAGGATGTGTATTTGTTG
AATTTATTCATTCCTACTTCATGGATTAGAGGTTGCCACAGAAGCAATAAAAATTCATCT
GTGTGGTCAAGAGGCTCAACTGTCTCTTCCAAAGTGTTGCCAGTATCTTCAGAGAGTGAC
CAGAATTGTCCATATTTCAATTTTAAATTACAGAAGAGCTATTTTGAATCCTGCTTAATC
ACAAGACCATATGTTTGTAAGCACCAGGCATTTTAG
>KLRC2-1_Felcat
ATGGCCCATGCAGAATTCAATCTTCAAGTTGCTTCTCAGGAGCTTCAAAGGACTGACAAG
AACTATCTCTGCAAAGGGAGGTACATTGCTGAGGTTCTGGGAATCGTCTGCCTTGTCTTG
ATGTCCACTGTGGTAAAGATAAACGTTATTCCCTATTACTTTAATGTTGAAGCTACTGAA
GGACCAGAGCAGAACAAAACGTCCCTGGAAACAAAGATCCAGAAAGCGTGTGTCTGTTGT
CATTGTCTGAAAGAGTGGTTTACGTATTCCAACAATTGCTATTACATTAGCACTGAGGGA
AAATCGTGGAATGAGAGTTTGACGTCCTGTGCTTCTAAGAACTCTAACCTGCTCTACTAT
GATGATGAAGAGGACAAGTTTTTGTTGAATTTACTCTCTGCTACTACATGGGTTAGAGTC
TCCCAGAGAAGAAATCATAGTTCATCTGTGCAGCCAAAAGCCTTAACATTTTCTTCTGAA
GTGTTGTCAGCATCTTCAGAGAGTGACAAGAATTGTCCATATTTCGATTTTCTTGCAAAA
AAAACTTATTTTGCACCGTGCTCAGTAAGAAGACCATATGTTTGTAGCACCAGGCATTTT
AG
>KLRC1-2_Felcat
ATGGACAACCAAAGCGTGACTTATGCGGAACTCCATCATGCTAAGGGCTCAAAAAGACAG
CAAGTGCAACCTAAGGGCACGAAAAGTTCCATTTCAGTAACTGAGGAGGAGATAGCCTAT
GCAGAATTGAATCTTCAAAATGCTTCTCGGGACCTTCAAGGGAATGGCAAGAACTCTCCC
TGCAAAGGCATCCTTTCTCAGTGTTTGCATTTGTCTTCCTACTACTCACCTTCATATCCA
GAGAAGCTCATTGCTAGTATCTTGGGAATCCTCTGCCTCGTCTTGATGTCCACTGTGGTA
ACAATAGCTTATATTCCCTCTACTGAAGGACCAGAGCAGAACAACACATCCCTGGAAACG
ACAATCCAGAAAGAGTGGGTTACATATTCCAACAATTGCTATTACGTTAGCACTGAGAGA
AAATCATGGAAGGAGAGTTTGACGTCTTGTGCTTCTAAGAACTCTAACCTGCTCTACTAT
GATGATGAAGAGGACAAGTTTTTGTTGAATTTACTCTCTGATACTACATGGGTTAGAGGC
TCCCAGAGAAGAAATCATAGTTCATCTGTGCAGCCAAAAGCCTTAACATTTTCTTCTGAA
GTGTTGTCAGTATCTTCAGAGAGTGACAAGAATTGTCCATATTTCAATTTTCTTGCAAAA
AAAACTTATTTTGCACCCTGCTCAGTAAGAAGACCATATGTTTGTAAGCACCGGGCATTT
TAG
>KLRC2-2_Felcat construct
ATGGCCCATGCAGAATTCAATCTTCAAGTTGCTTCTCAGGAGCTTCAAAGGACTGACAAG
AACTATCTCTGCAAAGGGAGGTACATTGCTGAGGTTCTGGGAATCGTCTGCCTTGTCTTG
ATGTCCACTGTGGTAAAGATAAACGTTATTCCCTATTACTTTAATGTTGAAGCTACTGAA
GGACCAGAGCAGAACAAAACGTCCCTGGAAACAAAGATCCAGAAAGCGTGTCTCTGTTGT
CATTGTCTGAAAGAGTGGTTTACGTATTCCAACAATTGCTATTACATTAGCACTGAGGGA
AAATCGTGGAATGAGAGTTTGACGTCCTGTGCTTCTAAGAACTCTAACCTGCTCTACTAT
GATGATGAAGAGGACAAGTTTTTGTTGAATTTACTCCGTGCTAGTACATGGATTAGAGGC
TCCCAGAGAAGCCATCATAGTTCATCTGTGCAGCCAAAAGCCTTAACATTTTCTTCCGAA
GTGTTGTCAGTATCTTCCGACATTGACAAGAATTGTCCATTTATTGATTTTCATACAAAA
AAAATTTATTTTGCACCGTGCTCATTAAGAAGACGATATGTTTGTAAGCACCAGGCATTT
TAG
>KLRC1-3_Felcat
ATGAGCAACCAAGGCGTGACTTATGCGGAACTCCATCATGCTAAGGGCTCAAAAAGACAG
CAAGTGCAACCTAAGGGCACGAAAAGTTCCATTCCAGTAACTGAGGAGGAGATAGCCTAT
GCAGAATTGAATCTTCAAAATGCTTCTCGGGACCGTCAAGGGAATGGCAAGAACTCTCCC
TGCAAAGAGAAACTCATTGCTGGTATCTTGGGAATGCTCTGCCTCCTCTTGATGTCCACT
GTGGTAACAATAGCTGTTATCCACTCTACTGAAGGACCAGCGCAGAACAAAACGTCCCTG
GAAACAAGGATCCGGAAAGCGTGTCTCTGTTGTCATTGTCTGAAAGAGTGGTTTACGTAT
TCCAACAATTGCTATTACATTAGCACTGAGGGAAAATCATGGAACGAGAGTTTGATGTCC
TGTGCTTCTAACAACTCCAACCTGCTCTACTATGATGATGAAGAGGACAAGTTTTTGTTG
AATTTACTCTCTGATACTACATGGGTTAGAGGCTCCCAGAGAAGAAATCATAGTTCATCT
GTGCAGCCAAAAGCCTTAACATTTTCTTCTGAAGTGTTGTCAGCATCTTCAGAGAGTGAC
AAGAATTGTCCATATTTCGATTTTCTTGCAGAAAAAACTTATTTTGCACCCTGCTCAGTA
AGAAGACCATATGTTTGTAAGCACCAGGCATTTTAG
>KLRC1-4_Felcat
ATGGACAACCAAGGCGTGACTTATGCGGAAGTCCATCATGCTAAGGGCTCAAAAAGACAG
CAAGTGCAACCTAAGGGCACGAAAAGTTCCATTTCAGTAACTGAGGAGGAGATAGCCTAT
ACAGAATTGAATCTTCAAAATGCTTCTCGGGACCTTCAAGGGAATGGCAAGAACTCTCCC
TGCAAAGAGAAGCTCATAGCCGGTATCTTGGGAATCCTCTGCCTCGTCTTGATGTCCACT
GTGGTAACAATAGCTGTTATTCCCTCTACTCAAGGACCAGCGCAGAACAAAACATCCCTG
GAAACGACAATCCAGAAAGCGTGTCTCTGTTGTCATTGTCTGAAAGAGTGGTTTACGTAT
TCCAACAATTGCTATTACATTAGCACTGAGGGAAAATTATGGAAGGAGAGTTTGACGTCC
TGTGCTTCTAAGAATTCTAACCTGCTCTACTATGATGATGAAGAGGACAAGTTTTTGTTG
AATTTACTCCGCGCTAGTACATGGATTAGAGGCTCCCAGAGAAGCCATCATAGTTCATCT
GTGCAGCCAAAAGACTTAACATTTTCTTCCGAAGTGTTGTCAGTATCTTCAGAGATTGAC
AAGAATTGTCCATATATTGATTTTCACACAAAAAAAATTTATTTTGCACCGTGCTCATTA
AGAAGACGATATGTTTGTAAGCACCAGGCATTTTAG
>KLRC1-5_Felcat
ATGAACAACCAAGGCGTGACTTATGCGGAACTCCATCATGCTAAGGGCTCAAAAAGACAG
CAAGTGAAACCTAAGGGCACGAAAAGTTCCATTCCAGTAACTGAGGAGGAGATAACCTAT
GCAGAATTGAATCTTCAAAATGCTTCTCGGGCCCTTCAAGGGAATGGCAAGAACTCTCCC
TGCAAAGAGAAGCTCATTGCCGGTATCTTGGGAATCCTCTGCCTCGTCTTGATGTCCACT
GTGGTAACAATAGCTGTTATTCCCTCTACTGAAGGACCAGAGCAGAACAAAACATCCCTG
GAAACAATGATCCAGAAAGCGTGTGTCTGTTGTCATTGTCTGAAAGAGTGGTTTACGTAT
TCCAACAATTGCTATTACATTAGCACTGAGGGAAAATCGTGGAATGAGAGTTTGACGACC
TGTGCTTCTAAGAACTCTAACCTGCTCTACTATGATGATGAAGAGGACAAGTTTTTGTTG
AATTTACTCTCTATTACACCATGGATTAGAGGCTCCCAGAGAAGCCATCATAGTTCATCT
GTGCAGCCAAAAGCCTTAACATTTTCTTCCGAAGTGTTGTCAGTATCTTCAGAGGTTGAC
AAGAATTGTCCATATATCGATTTTGATACAAAAAAAATTTATTTTGAACGGTGCTCAGTA
AGAAGACGATATGTTTGTAAGCACCGGGCATTTTAG
>KLRC1-6_Felcat
ATGAGCAACCAAGGCGTGACTTATGCGGAACTCCATCATGCTAAGGGCTCAAAAAGACAG
CAAGTGCAACCTAAGGGCACGAAAAGTTCCATTCCAGTAACTGAGGAGGAGATAACCTAT
GCAGAATTGAATCTTCAAAATGCTTCTCGGGACCTTCAAGGGAATGGCAAGAACTCTCCC
TGCAAAGGTCCAGAGAAGCTCATTGCCAGTATCTTGGGAATCCTCTGCCTCATCTTGATG
TCCACTGTGGTAACAATAGCTGTTATCCCCTCTACTGAAGGACCAGAGCAGAACAAAACA
TCCCTGGAAACAAGGATCCACAAAGCGTGTCTCTGTTGTCATTGTCTGAAAGAGTGGGTT
ACATATTCCAACAATTGCTATTACATTAGCACTGAGGGAAAATCATGGAATGAGAGTTTG
ACGTCTTGTGCTTCTAAGAATTCTACCCTGCTCTACTATGATGATGAAGAGGACGAGTTT
TTGTCGAAATTACTCTCTTATACTATATGGATTAGAGGCTCCCAGAAAAGCCATCATAGT
TCATCTGTGCAGCCAAAAGCCTTAACATTTTCTTCCAAAGTGTTGTCAGTATCTTCAGAG
AGTGACAAGAAATGTCCATATTTCCCTTTTTATTTTAAAAAAATTGGTTTTGCACCTTGC
TTTGGAATAAGACTGTATGTTTGTAAGCACCAGGCATTTTAG
>KLRC3_Felcat
ATGAACAGCCAAGAAGTCACTTATGCAGAACTTAATCTGATGAAAGACTCAAAGAGACAG
CAAATGAAACCCAAGGGCACTAAAAGTTCCATTTCAGTAACTGAGCAGGAACTGCTCTAT
GCAGAATTAAATCTTCAAAATGCTTCTCAGGATCTTCAAGGGAATGACAAGAATTATCAC
TGCAAAGGGAAGCTCATTGCTAGGATCCTGGGAATCATCTGCCTTGTCTTGATGTCCACT
GTGGTAACAATAGTAGTTGTTACCCCTACTGAAATACCAGAGCAGAAAAATTTGTCCCTG
ACAACAAAGATCCAGAAAGCACATCACTGTGGTTGTCCAAAAGAGTGGTTTGTGTATTCC
AACAATTGCTATTACATTAGCACTGAGAGAAAATCATGGAACGAAAGTTTGATGTCCTGT
GCTTCTAAGAATTCTAACCTGCTCTACATAGATGATGAAGAAGAAATGTATATGTTGGAC
TTCTTCATTCGTTCTTCATGGTGTAGAGTCTCCCAGACAAGAAATAATAGTTCATGGCTG
TGGCCCAAAGGCTTAACTTTCCTTTCCAAACCGTTGTCAGTATCTTCAGAGTGGGACCAC
CATTGTACATTTTTATACGTTCAGGCCAAAAAAATTTTAATTGAATCCTGCTTAGAAATA
AAAACATATATTTGTAAGCACCAGGCACTTCAACCTACCTAA
>KLRJ_Felcat
ATGTCCAATGCTCCAGACTCTCAGCAGCCTCCAGAAATCACAGAGCAGACAGAGACAATT
GTGGACTTGAACCTTCCTCTTCCTCCTCCTCCTCCTGCTCCAGAGGATGAATGGGGCCCA
AATCCCGAGCCTACTCACATGAGTGCTTCTTCTATTCCCTTTTTTCTGTATGGAATCATC
CCTGTGGTCCTGGGAATCTTCAGCTTGCTGCTCTTGGCATTATGTGGATTCTTTGGTTAT
CAGTACTTTCATACTGTTGAGGCATCAGCGACCAAGATGAAGAGCCTTAACGCGTTGATT
GAGTCTTTTCAAAGCAAAGCAGACAAATTTCTTCATGTCCAAAATGTTCTTGAACAAAAT
AAAGCCTTATTGTCCTATGCAGAAACCCTAGAGTGGCTGCAAAGCCGGGGGCATCTCCTT
GAGGCTTTACATGAACTAAATCAGAAACAAGGAGTCAGGTGTGGATGTCCTCCGGAACAC
TGGGTTCAATCCAATGACCACTGCTACCACCAAACCACGAAAATGGTTTCTTGGTTAGAC
TGTTTCGATATTTGTGTCTCTTTGAATGCTACATTTTTAAAGACAGAAAGGAGTAGGTTA
AAGAATGTCATGGAATTAATTGCAGTAGGTCCTACTTGGCTTGGCCTGTCTTACAGGGAG
AAGGACAATGAATGGAAGTGGGAGGATGGCTCCTCTCCTTCTCCTGGGCTGGGTTTACCA
GAGCCAAGTCTGGATTTCCAGGGAAAATGTGTGTATGTAAAGGCACACACTCTTGGTACT
GATAACTGCACCATACCCTCTTCATGCCTGTGTGAGAAGGCTGTCCACTAA
>KLRL_Felcat
ATGAATGAAACACATACAACATATATGGATATCAAACATCCTCCTAAGAAGCAGATGCCA
AAAAAAAGGCCTTCAGTGCCATTTGTCTGGTGTCTCGCTGTAGTGATTCTTGGAATCCTC
TGTTTCCTTCTCCTCGTAACAACTGCAGTCTTGGGATCCATTGTTTTCCAGGGTCATACG
ACAAATGAAACGCAGAAGCTTCCACTGGACAATAGGACCCAGCAAGACGAGTCCACATTT
AAAAACACGACTATCATAGAGTTTCCACTTAACACAGGACACAAGAGGAACATATGTAAA
ACTCAATGGTCATGTTGTGGAGATAAATGTTACCATTTTTCACGTGATTTCAACACTTTT
CAAGACAGTAAGAATATCTGCAAGAATATGGGCGCCACACTTGTTAAGATAGAAGATGAA
GAAGAACTGAACTTCATTCGAAGTCAGATGCACTTGTACACTTGGATTGGGCTCTCCCGT
AAAGGAACCAGCGGGTCATGGAAATGGGAAGATAACTCAAATCCCTTTCTCCAAGTGATA
AGTGACTGGAAAGAGACAAAAGGTGGAAACTGTGCAAGTATGACAAAAATGAGGATGATT
GCTTCTGACTGTTACAAACTCCTGCCCTTTACTTGTGAGAAGAGAATTCCTTGTGTGGCT
ACCTCATAA
>KLRH1_Felcat 
ATGGCCATCGGCTATCTTTCTCCTGACACGGTCTCTCTGAGAGTCAGTCAAGCACGTCAA
CGAGTACCTTCTGGAGTCAGGGCAGAGGCGAGAGGCCCCCAGAGCCAGCACATCATCGTA
GCTGTGATCCTGACCAAGCTCTTTTCCGGCTGTGAAATCCCAGGAATCGAGCCGTGTCGT
TTGCAGCCCTCAGAAATGAGCGAGGAGGGAGTAACATACACAGAGCTGAAATCAGCCCAT
TTAAGGCAACAGGACAAAAGACGTCCAATGGTTAAAAGGAGAGGATTTCCATGGCATATT
GTTGCATTAACCCTGGGATTTCTATGTTTGTTCCTCCTGCTGGGAATCACAGGCTTAGGA
TATATGTTTTTTCACAGGTGTTCTGGAGAAATCAGGCAAGATATGAAAGCACCAGAAGAC
AAGAATGCTTCCTTAGCAGAGGTTGAAGATCGCTTAGTTTTACTACCCACTACAGCATGG
AATGAAGACAATGACACATTTCAAGGAAAATGGTACTGCCGTGGAAAAAGCTGTTACCAC
TTTTCAAAAGAGGAGAAAACTTGGGAGAGGAGCATGGAGTCATGCCAAGATCTGAAGTCT
AGTCTCCTGAAGATTGATACTAAAGAGGAGCAAGTCCTTATTCAATCAAAAATAAAACAC
AATCATTGGATTGGATTAATTAGGGTTCAAGAAGGCAGGAATCCCTGGCAATGGCTGGAT
GGCTCACCCCTATCTCAGCAGCTGAATTTCCAACAGAGTTTATCTCCTGTGAAATGTGGA
CACATGAGACCATCAACAATTTATACCGCTGACTGTAGTAACCATTTCCGTTACATTTGT
GAAAAGGAGTTCTCTGGCCCTGATAATTAA
>KLRH2_Felcat
ATGGCCATCGGCTATCTTTCTCCTGACACGGTCTCTCTGAGAGTTAGTCAAGCAGGTCAG
CTAGTACCTTCTGGAGTCAGGGCAGAGGCGAGAGGCCCCCAGAGCCAGCACATCATCGTA
GCTGTGATCCTGACCAAGCTCTTTTCCGGCTGTGAAATCCCAGGAATCGAGCCGTGTCGT
TTGCAGCCCTCAGAAATGAGCGAGGAGGGAGTAACATACACAGAGCTGAAATCAGCCCAT
TCAAGGCAACAGGACAAAAGACGTCCAATGGTTAAAAGGAGAGGATTTCCATGGCATATT
GTTGCATTAACCCTGGGATTTCTATGTTTGTTCCTCCTGCTGGGAATCACAGGCTTAGGA
TATATGTTTTTTCACAGGTGTTCTGGAGAAATCGGGCAAGATATGAAAGAACCAGAAGAC
AAGAATGCTTCCTTAGCAGAGGTTGAAGATCGCTTAGTTTTACTACCCACTACAGCATGG
AATGAAGACAATGACACATTTCAAGGAAAATGGTACTGCTGTGGAGGAAGCTGTTACCAC
TTTTCAAAAGATGAGAAAACTTGGGAGAGGAGCAAGGTGTCATGCCGAGATCTGCAGTCT
AGTCTCCTCAAGATTGATACTAAAGAGGAGCAAGTCCTTATTCAATCAAAAATAAAATAC
AATCATTGGATTGGATTAATTAGGGTTCCAGAAGGCAGGAATCCCTGGCAATGGCTGGAT
GGCTCACCCCTATCTCAGCAGCTGAATTTCCAACAGAGTTTATCTCCTGTGAAATGTGGA
CACCTGAGACCATCAGCTATTTATAGTGCTGATTGTAGTAAAAGCTTCCGTTACATTTGT
GAAAAGGAGTTCTCTGGCCCTGATAATTAA
>KLRH3_Felcat
ATGGCCATCGGCTATCTTTCTCCTGACACGGTCTCTCTGAGAGTCATTCAAGCACATCAA
CGAGTACCTTCTGGAGTCAGGGCAGAGGCGAGAGGCCCCCAGAGCCAGCACATCATTGTA
GCTGTGATCCTGACCAAGCTCTTTTCCGGCTGTGAAATCCCAGGAATCAAGCCTTGTTGT
TTGACTGCAGCCCTAGAAATGAGCGAGGAGAGAGTAATATACACAGAGCTGAAATCAGCC
CATTCAAGGCAACAGGACAAAAGACGTCCAATGGTTAAAAGGAGAGGATTTCCATGGCAT
ATCGTTGCAGTCACCCTGGGATTTCTATGTTTATTCTTCCTGCTGGCAATCACAGGCTTG
GGATATATGTTTTTTCACAGGTGTTCAGGAGAAATCAGACAAGATATGAAAGCACCAGAA
GACAAGAATGCTTCCTTAGCAGAAGTTGAAGATCACTTAATTTTACTACCCACTACAGCA
TGGAATGAAGACGATGACACATTTCAAGGAAAATGGTACTGCTGTGGAGGAAGCTGTTAC
CACTTTTCAAAAGAGGAGAAAACTTGGGAGAGAAGCGTGGTGTCATGCCGAGATCTGCAG
TCTAGTCTCCTGAAGATTGATACTAAAGAGGAGCAAGTCCTTATTCAATCAAAAATAAAA
TACAATCATTGGATTGGATTAATTAGGGTTCGAGAAGGCAGGAATCCCTGGCAATGGCTG
GATGGCTCACCCCTATCTCAGAAGCTGGATTTCCAACAGAGTTTATCTGATGTGAAATGT
GGACACCTGAGACCATCAGCTATTTATAGTGCTGATTGTAGTAAACGCTTCCGTTACATT
TGTGAAAAGGAGTTCTCTGGCCCTGATAATTAA
>KLRH4_Felcat
ATGGACGAAAGATGTGCAGTGGATGAAAGGAGAGAATTTCCACGGCGTAAGGTTGCATTA
ACCCTGGGAGTTACATGTTTTTTCCTCCTGCTGGCAAGCACAGGCTTGAGATATCTGCTC
TTTCATAGGTATTCTGGTGCCACCAGGCAAGATATGAAAAAAACAGAAGAAAAAAATGCT
TCCTTAGCAGAAGTTGGAGATCACTCAATTCACTGTAATCAATTCAGTACAGACAATGAC
ACATTTCAAGGAAAATGGTACTGTTGTCGAAAAAGCTGTTACCACTTTTCAAAAGAAGAG
GAAACTTGGGAGAGGAGCAAGGTGGCATGCCAAGATCTGCAGTCTAGTCTCGTGAAGATT
GATACTAAAGAGGAGCAAATCTTCATTCAATCAAAAATAACATACAGTTATTGGATTGGA
TTAAAGGTAGGACCCAAGAATCCCCGAAAGTGGCTGGATGGCTCAATCGTATCTCAGAAT
CTGAATTTAGAACACCGTGGACCGACTGTAAAATGTGCATGCCTCAAGCCATCAATTATT
TTTACTACTAATTGTAGCAGACTCTTTCATTACATTTGTGAAAAGGAGTTCTCTGGCTCT
GATAATTAA
>KLRA_Felcat
ATGAGCGATCAGAAAGTGATTTATTCCACCCTGAGATTTCTTCAGTCTCCTTCAGAGTCA
CAGAATATAATAAGGCCAGGTAGGACCCAAAGGCCTGGGAAAACTGATGAGAAAGAGTTT
TCAGTGCCATGGCATCTCATTGCAGTGATTCTTGGGATCCTCTGTTTCCTACTATTGGTG
ACAGTTGCAGTGTTGGGGACAAAGATTTTTCAGTATATTCAAGAAAACCATCAGCAGAGG
CAAAATATAAGAAATTTGAGTCAAGAGTACCAAATTGTGCAAAATGACAGCTACTTCAAG
GAGCAACTTTTGACAAATAAGATTTTGGAATGTAACAGTCGTGAAAATGAAAGTCTTCAG
CAGAAAATGAAGCAGGATTTTATAGAAAGGACATGCCAGAGAAAAAATATAGGCAAACTC
TACGAAAGCCACTGGTCCTGTTGTGGAATTAAGTGTTACTATTTTATTCCTGAATATAAA
AACTGGAAGGGATGTAAACAGACATGCCAAAGCTATAATTCATTTCTTCTGAAGATAAAT
GATCAAGATGAACTGACCTTCATTCAAACCCAAACTTATAGGAATTACTACTGGATTGGT
TATCATATAATGGAGGAGAAAGAAAATGGAAATGGATTGACAGTGACCCACTTTTGGGGA
TGCACTATGCATTCATGAATATTTCTGGGAGAGGACAATGTGCATTTTTATCTTCAACAA
GAATAACAAATACTGAGTGCTCTCAGATGTACAATTGTATCTGTGAGAAGACAATTGGTG
ATATTTTCTTTCCCTCCTTCAATAATTATAAGAAAATATGA
>KLRG_Felcha
ATGATTGACAATGATATTTATTCTGTATTACAGTTGTCTACTGAGCCTCCAGCCCAGAAT
GACTACAGACCACAGGAAAAAGTGTCTTCTCCCAGGTCCCCTCTCTCGCGCCATGTGGCG
ATAGCTTTGGGACTTCTGAACGCCCTTCTTATGTGTTTGCTGCTTGTACCGTGGATTCTG
TGCCAAGGTTCCACTTGTGCCAGTTGTCCTAGTTGCCCAGACTTCTGGGTGAGGTACGGC
GACCACTGTTACTACTTCTCAGTGGAGAAAACCAACTGGGATTCTAGTCTGGACTTCTGC
TTAGCTGAAGACTCCCATCTCCTTATGCTTACAGGCAACCAGGAAATGAGCCTGCTTCAA
CCTCTCCTCAAAGAGGACTTTTATTGGATTGGTCTGAGGAACAATTCTGGCTGGAGATGG
GAAGATGGGTCAGCCCTAAACTTTTCAAGGATTATTTCAAACAGCTTGATACAGAAGTGT
GGTACCTTCAGCAAAAGTGGTTTCCTAGGCTCTAGCTGTGAGGCTCTTTTACGGTGGGTC
TGTAAGAAGGTCAGACTTTGA
>KLRB_Felcha
ATGGACAGACAAGTGACATATGCTGATTTAAACTTATCCAGGGGTCCTTGCCTGGAAAGT
TCATCACCCCCATCTCTTCCTCAGGACATCTGTCAAGGTCCACCTTGGCATCAGTTGGCT
CTGAAACTTGGTTGTACTGGGGTTATTCTTCTTACCTTGACTGTGATTGGGTTGAGTATT
TCAGTAATATTCTTAAGACAAAACTTGTCAATAGAAGAAAGCAGTGTGGATGTTCACGAG
AACAGGAATGAAACTACAGAGAAACCAGATCTGTTAAAGTGCCCAAAAGATTGGCGTCTA
CTGCGAGAAAAATGCTTGTTTTTTTCTCTCGTTTCCAACACTTGGAACTACAGTCTAGCT
GACTGTTCCACAAAAGAATCCAGTTTGCTGCTTTTTCAAGATCCAGAAGAACTGAGACAC
GTACAAAGCCTGATACCTAAAAAAGAATTTCTGTTTTGGATTGGATTAAATTTAACATTA
TCAGAGAAGAAATGGAAGTGGATAAATGGGTCATTTTTAAATCCAAACATATTACGTATT
GTTGGTTATACTAAGAAAAACAGCTGTGTTTACGTCTCACCAACAGGAATTTTTTCTGAG
GACTGTGACACAGACAATAAATGGATCTGCCAGAAAGAACTACAACCTGTCAGAAAGAAG
GCGTGTTCGGGCTCTTGA
>KLRF3_Felcha
ATGAGCACAACGGTGTTGTGCCTGTGTGCCCAATATCACGAAAGCCTTCCGGCTGCACAG
TCCCCATATTTGTCAGTTGCACTGAACGGCATCTCTGAGGCAAAATACTCCAGCCAGTGG
CGAAGGATGTTTGGACAGATGCAAAACACAGAGGGATCAATGATGCAGAAGACAAGAAAG
CATCCCTATCATTGTCAACACAAGTGGACATGCAAAGATTACCCTACATGTCCCAAGTGG
CATCAGACTGCTCTGAGATTGTCCAGCATTGCACTGGTTATACTCATTGCCATAGTGATA
GGACTAACCATTTTGGTATGTCGCCTAAGTAGTGAGAAAGGAACCAAAGATTGTGATGGC
ATGAATATTTCTCCCAGGAAACAACAGGACAATACAAACTTCACAACAAAGTCCACGCTA
AACTTATGCCCTAATAATTGGCTGCAGAAAAAAGGGAAATGCTATAATTTCTTAAAAACC
TTTAAATCATGGACCGATAGCCAAAAATCCTGCTTAATAATGAAATCACATCTCTTGATG
ATCCAAGACATGGCTGAACTGAATTTCATACAGAGTAGTATACCGGATGGAATTTACTTT
TGGATGGGTCTGAACATCACGCACCCACAAAAGGCATGGACCTGGCTGGACGGCACCCCA
TTAAATCTACAGTTATTTCAAGTCATGGGCCAAGTTGAAGATAACGCCTGTGCTGTAATA
ACAAAGAAGGGTGTGTTTTCCGAAAAGTGTTGTAATGAGAGTTACTGGATTTGTCAACAT
GTGATTTCTTCAGACAATGACTTCTAA
>KLRF2_Felcha
ATGGAGAATGAAGATGGCTATATGGTCCTGGATTCCAAGAATCGTTTCAAATCCAGCTCT
AAAGAATGTTCCCTGTATCCACCGTATTATTGTCTTATGCTAGTATGTGGCTGCATTGGG
ATCCTTATTATCATGATCACACTGATTTGCCTGAACTTTTGGGAGGAAAAAAAGGATTTC
TCCCAGAAAGTATATATCAGCCGTCTAGCAGGAAATAATCATGTGTGCCCAAAAGACTGG
CTGCTGAACCAAGGGAAATGCTACAGGTTTTCAATGCCTTCCAAAACTTGGAATGAGAGT
CAACATGATTGTGCGTACCTACAGGCACATTTACCGGTGATCCAAAGTTTGAAAGAGCTG
GAGTTCATACAGAAGAGTTTAAAACCTGGAAATCCTGCTTGGATTGGACTATATATTGCA
TCCCCAGGAAAACAATGGATGTGGATAAATAAACACCTTTTTGTGGAAGAAAACAATTTT
CTCATGATTGGACCAACGGATCACACAAGCTGTGCTGTCGCAACAAGAAATCAGGTGTAT
TCTGAAGACTGTAACTCCAACTTTAATGGCATTTGCCAAAGAGACGCTGTCTGA
>KLRF1_Felcha
ATGCAAGATGAAGAAAGATACATGACATTGAATTTACAATGGAAAAAAAGGAGTTCTATC
GAAACATCCCAACTTAAATTTAAAGATTCTTCTGTGATGTTGCCTTGGTCTAAAATCTTA
CTGGGAATATCTGGAACCATAAATGGTATTCTGATTTTGACTTTGATTTCCCTGTGTTTA
CTGGTTTCTCAGGGAGTATTGCAAAAATGCCAAAAAAGAAATAATTCAAATCTCACCCAA
GACGATGACATTGGAAACCCAAAAATGAATAATGGCACAAGAGGAAATATAAGTAATAAG
GACACAAGCCACTGTGGCTCACAAGCTACGGACCATACAGGATTGTGCCCATCAGAATGG
CTCAAATATCATAAAAAGTGTTATTGGTTCTCTAATGAGATGAAAAGTTGGAGTGACAGT
TATAGGTATTGTTTGGGAAGAAAATCTCATCTACCAATCATTCAGGACCACATTGAAATG
GCTTTTATACAGAAAAACCTAAAACAATCAAACTACGTGTGGATTGGGCTCAACTTTACC
TCCCTGGAAAAGGCATGGACCTGGGTGGATGGTTCTCCGTTAGATTCAAAGACATTTGTC
ATAAAAGGACCAGCTAAAGAAAATAGCTGTGCTGCTACCAAAGAAAACAAAATTTATTCT
GAAACTTGCAGCAGTGTTTTCAAATGGATTTGCCAATATTAG
>KLRD_Felcha
ATGGCAGCTTCTCAGATCAATCCATGGAATTTGATTTCCGGCATCTTAGGAGTAATCTGC
CTTTCCTTGATGGCTACTACGGGGATTTTGCTGAAACATTTGCTTACTAAACAAAGTATT
CAGCCAACAATGTCTCCAGGACTAACCACAGAAATCCAGAAAGAAGCTGACTGTTGTTTT
TGCCAAGAAAAGTGGATTGGGAACCAATGCAACTGCTACTTCTTTTCTACTGAATTAAAA
ACTTGGGAAGAGAGTCGTGATTTCTGTGCTTCTCAGAATTCCAGTCTACTTCAGATTCAA
AACACAGATGAATTGCATTTTATGAGGTCCAGTACAAGCTTTTACTGGATTGGGCTCCGT
TACAGTGAAAAACATCGTGCCTGGTTGTGGGAAAACAACTCCAACGTCTCCCAAGATCTA
TTGCCATTAATTCAAAATTTAAATACAAAGAAATGTGTACTGTATAGCCCAGATGGAAGT
GCTTTGGATGAACCCTGTGGAAGTACATATCGTTTTATATGTAAGCAACAGCTGAGGTGC
CCGGGTGGCTCAGTCGGTTGA
>KLRK_Felcha
ATGAATCTGGTCCGAGATCGGTGGGCTTGTCACAGCATGGCCATGGACGCAGTCCGTAAT
TCCAACTCTGAGCTGGTATATCATGGTATTTCCACACGACCAAAGAGAAGGCGTGTATTA
AACACAAGCAAATACAGAGAAAACCCATCTCCATTTTTCCTAGTCCATTCCATTGCTATA
GCTCTGGGGATCCACTTCATTATTATGGTAATGATATGCGGTGCCATAATCATACATTCA
TTATTCCACCAAGAAGCTCCACTTCCTTTACAAGAAAGTTATTGTGGCCCATGTCCTAAA
AACTGGATATGTTATAGAAATACCTGCTACCAATTTTTTAATGAAAGCAAAAGCTGGTAC
CAAAGCCAAGCCTCTTGCGTGTCTCAAAATTCCAGTCTCTTGAAGATATACAGCAGAGAA
CACCAGGATTTCCTAAAATTGGTGAAGTCTTATCATTGGATGGGACTAATACAAACTCCA
CCAAATGGATCATGGCAATGGGAAGATGGCAGCATTCTCTTACCCGACCAACTAACCATG
GTTGACATGCAGAATGGAACCTGTGCCGTTTACGGGTCAAATTTTAAAGCCTATACAGAA
AACTGTTTAACTCCAAACACATACATCTGCATGCAGAGGATTGTGTAA
>KLRC1-1_Felcha
ATGGACAACCAAGGCGTGACTTATGCGGAACTCCATCATGCTAAGGGCTCAAAAAGACAG
CAAGTGCAACCTAAGGGCACGAAAAGTTCCATTCCAGTAACTGAGGAGGAGATAGCCTAT
GCAGAATTAAATCTTCAAAATGCTTCTCGGGCCCTTCAAGGGAATGGCAAGAACTCTCCC
TGCAAAGAGAAGCTCATTGCTGGGATCCTGGGAATCATCTGTCTTGTCTTGATGTCCACT
GTGGTAACACTAGCTGTTAATCCCGGTACTGACACACCTGAGCAGAATAATTCTTCCCTG
GAAACAAGGATCCAGAAAGCACATCACTGTGGTCGTTGTCCAGAAGAGTGGGTTACGTAT
TGCAACAATTGCTATTACATCAGCACTGAAAAAAAACCGTGGAATGAGAGTTTGATGTCC
TGTGCTTCTAAAAACTCTAACCTGCTCTCCGTAGATAATGAAGAGGATGTGTATTTGTTG
AATTTATTCATTCCTACTTCATGGATTAGAGGTTACCACAGAAGCAATAAAAATTCATCT
GTGTGGTCAAGAGGCTCAACTGTCTCTTCCAAAGTGTTGCCAGTATCTTCAGAGAGTGAC
CAGAATTGTCCATATTTCAATTTTAAATTAAAGAAGAGCTATTTTGAATCCTGCTTAATC
ACAAGACCATATGTTTGTAAGCACTAG
>KLRC2-1_Felcha
ATGGCCCATGCGGAATTCAATCTTCAAGTTGTTTCTCAGGAGCTTCAAGGGACTGACAAG
AACTATCTCTGCAAAGGGAGGTACATTGCTGAGGTTCTGGGAATCATCTGCCTTGTCTTG
ATGTCCACTGTGGTAAAAATAAACGTTATTCCCTATTACTTTAATGTTCAAGCTACTGAA
GGACCAGAGCAGAACAAAACGTCCCTGGAAACAAAGATCCAGAAAGCGTGTCTCTGTTGT
CATTGTCTGAAAGAGTGGGTTACATATTCCAACAATTGCTATTACATTAGCACTGAGGCA
AAATCATGGAAGGAGAGTTTGACGTCCTGTGCTTCTAAGAACTCTAACCTGCTCTACTAT
GATGATGAAGAAGACAAGTTTTTGTTGAATTTACTCTCTGCTACTACATGGGTTAGAGGC
TCCCAGAGAAGAAATCATAGTTCATCTGTGCAGCCAAAAGCCTTAACATTTTCTTCTGAA
GTGTTGTCAGTATCTTCAGAGAGTGACAAGAATTGTCCATATTTCGATTTTCTTGCAAAA
AAAACTTATTTTGCACCGTGCTCCGTAATAAGACCATATGTTTGTAAGCACCAGGCATTT
TAG
>KLRC1-2_Felcha
ATGAGCAACCAAGGCGTGACTTATGCAGAACTCCATCATGCTAAGGGCTCAAAAAGACAG
CAAGTGCAACCTAAGGGCACGAAAAGTTCCATTTCAGTAACTGAGGAGGAGATAGCCTAT
GCAGAATTGAATCTTCAAAATGCTTCTCGGGACCTTCAAGGGAATGGCAAGAACTCTCCC
TGCAAAGGCATCCTTTCTCAGTGTTTGCATTTGTCTTCCTACTACTCACCTTCGTGTCCA
GAGAAGCTCATTGCCGGTATCTTGGGAATCCTCTGCCTCGTCTTGATGTCCACTGTGGTA
ACAATAGCTGTTATTCCCTCTACTGAAGGACCAGAGCAGAACAAAACATCCCTGGAAACG
ACAATCCAGAAAGAGTGGGTTACATATTCCAACAATTGCTATTACATTAGCACTGAGAGA
AAATCATGGAAGGAGAGTTTGAAGTCCTGTACTTCTAAGAACTCTAACCTGCTCTACTAT
GATGATGAAGAGGACAAGTTTTTGTTGAATTTACTCTCTGCTACTACATGGGTTAGAGGC
TCCCAGAGAAGAAATCATAGTTCATCTGTGCAGCCAAAAGCCTTAACATTTTCTTCTGAA
GTGTTGTCAGTATCTTCAGAGAGTGACAAGAATTGTCCATATTTCGATTTTCTTGCAAAA
AAAACTTATTTTGCACCGTGCTCCGTAATAAGACCATATGTTTGTAAGCACCAGGCATTT
TAG
>KLRC1-3_Felcha
ATGGACAACCAAGGCGTGACTTATGCGGAACTCCATCATGCTAAGGGCTCAAAAAGACAG
CAAGTGCAACCTAAGGGCACGAAAAGTTCCATTTCAGTAACTGAGGAGGAGATAGCCTAT
ACAGAATTGAATCTTCAAAATGCTTCTCAGGACCTTCAAGGGAATGGCAAGAACTCTCCC
TGCAAAGAGAGGCTCATAGCCGGTATCTTGGGAATCCTCTGCCTCGTCTTGATGTCCACT
GTGGTAACAATAGCTGTTATCCCCTCTACTCAAGGACCAGTGCAGAACAAAACATCCCTG
GAAACGACAATCCAGAAAGCGTGTCTCTGTTGTCATTGTCTGAAAGAGTGGTTTACGTAT
TCCAACAATTGCTATTACATTAGCACTGAGGGAAAATCATGGAAGGAGAGTTTGACGTCC
TGTGCTTCTAAGAATTCTAACCTGCTCTACTATGATGATGAAGAGGACAAGTTTTTGTTG
AATTTACTCCGTGCTAGTACATGGATTAGAGGCTCCCAGAGAAGCCATCATAGTTCATCT
GTGCAGCCAAAAGCCTTAACACTTTCTTCCGAAGCGTTGTCAGTATCTTCCGAGATTGAC
AAGAATTGTCCATATATTGATTTTCATACAAAAAAAATTTATTTTGCACCGTGCTCATTA
AGAAGACGATATGTTTGTAAGCACCAGGCATTTTAG
>KLRC1-4_Felcha
ATGAACAACCAAGGCGTGACTTATGCGGAACTCCATCATGCTAAGGGCTCAAAAAGACAG
CAAGTGAAACCTAAGGGCACGAAAAGTTCCATTCCAGTAACTGAGGAGGAGATAGCCTAC
GCAGAATTGAATCTTCAAAATGCTTCTCGGGCCCTTCAAGGGAATGGCAAGAACTCTCCC
TGCAAAGAGAGGCTCATAGCCGGTATCTTGGGAATCCTCTGCCTCGTCTTGATGTCCACT
GTGGTAACAATAGCTGTTATCCCCTCTACTGAAGGACCAGAGCAGAACAAAACATCCCTG
GAAACAATGATCCAGAAAGCGTGTCTCTGTTGTCATTGTCTGAAAGAGTGGTTTACGTAT
TCCAACAATTGCTATTACATTAGCACTGAGGGAAAATCGTGGAATGAGAGTTTGACGACC
TGTGCATCTAAGAACTCTAATCTGCTCTACTATGATGATGAAGAGGACAAGTTTTTGTTG
AATTTACTCTCTATTACACCATGGATTAGAGGCTCCCAGAGAAGCCATCATAGTTCATCT
GTGCAGCCAAAAGCCTTAACATTTTCTTCCAAAGTGTTGTCAGTATCTTCAGAGATTGAC
AAGAATTGTCCATATATCGATTTTGGTACAAACAAATTTTATTTTGAACCATGCTCAGTA
AGAAGACGATATGTTTGTAAGCACCAGGCATTTTAG
>KLRC1-5_Felcha
ATGAGCAACCAAGGCGTGACTTATGTGGAACTCCATCATGTTAAGGGCTCAAAAAGACAG
CAAGTGAAACCTAAGGGCACGAAAAGTTCCATTCCAGTAACTGAGGAGGAGATAACCTAT
GCAGAATTGAATCTTCAAAATGCTTCTCGGGACCTTCAAGGGAATGGCAAGAACTCTCCC
TGCAAAGAGAAGCTCATTGCCAGTATCTTGGGAATCCTCTGCCTCGTCTTGATGTCCACT
GTGGTAACAATAGCTGTTATCCCCTCTACTGAAGGACCAGAGCAGAGCAAAACATCCCTG
GAAACAAGGATCCACAAAGCGTGTCTCTGTTGTCATTGTCTGAAAGAGTGGGTTACATAT
TCCAACAATTGCTATTACATTAGCACTGAGGGAAAATCATGGAATGAGAGTTTGACGTCT
TGTGCTTCTAAGAATTCTACCCTGCTCTACTATGATGATGAAGAGGACGAGTTTTTGTCG
AAATTATTCTCTTATACTATATGGATTAGAGGCTCCCAGAAAAGCCATCATAGTTCATCT
GTGCAGCCAAAAGCCTTAACATTTTCTTCCAAAGTGTTGTCAGTATCTTCAGAGAGTGAC
AGGAAATGTCCATATTTCCCTTTTTATTTAAAAAAAATTGGTTTTGCACCCTGCTTTGGA
ATAAGACTGTATGTTTGTAAGCACCAGGCATTTTAG
>KLRC3_Felcha
ATGAATAGCCAAGAAGTCACTTATGCAGAACTTAATCTGATGAAAGACTCAAAGAGACAG
CAAATGAAACCCAAGGGCACTAAAAGTTCCATTTCAGTAACTGAGCAGGAACTGCTCTAT
GCAGAATTAAATCTTCAAAATGCTTCTCAGGATCTTCAAGGGAATGACAAGAATTATCAC
TGCAAAGGGAAGCTCATTGCTAGGATCCTGGGAATCATCTGCCTTGTCTTGATGTCCACT
GTGGTAACAATAGTAGTTGTTACCCCTACTGAAATACCAGAGCAGAAAAATTTGTCCCTG
ACAACAAAGATCCAGAAAGCACATCACTGTGGTTGTCCAAAAGAGTGGTTTGTGTATTCC
AACAATTGCTATTACATTAGCACTGAGAGAAAATCATGGAATGAGAGTTTTATGTCCTGT
GCTTCTAAGAATTCTAACCTGCTCTACATAGATGATGAAGAAGAAATGTATATGTTGGAC
TTCTTCATTCATTCTTCATGGTGTAGAGTCTCCCACACAAGAAATAATAGTTCATGGCTG
TGGCCCAAAGGCTTAACTTTCCTTTCCAAACCGTTGTCAGTATCTTCAGAGTGGGACCAC
CATTGTACATTTTTATACGTTCAGGCCAAAAAAATTTTAATTGAATCCTGCTTAGAAATA
AAAACATATATTTGTAAGCACCAGGCACTTCAACCTACCTAA
>KLRJ_Felcha
ATGTCCAATGCTCCAGACTCTCAGCAGCCTCCAGAAATCACAGAGCAGACAGAGACAATT
GTGGACTTGAACCTTCCTCTTCCTCCTCCTCCTCCTGCTCCAGAGGATGAATGGGGCCCA
AATCCCGAGCCTACTCACATGAGTGCTTCTTCTATTCCCTTTTTTCTGTATGGAATCATT
CCTGTGGTCCTGGGAATCTTCAGCTTGCTGCTCTTGGCATTATGTGGATTCTTTGGTTAT
CAGTACTTTCATACTGTTGAGGCATCAGCGACCAAGATGAAGAGCCTTAACGCATTGATT
GAGTCTTTTCAAAGCAAAGCAGACAAATTTCTTCATGTCCAAAATGTTCTTGAACAAAAT
AAAGCCTTATTGTCCTATGCAGAAACCCTAGAGTGGCTGCAAAGCCAGGAGCATCTCCTT
GAGGTTTTACATGAGCTAAATCAGAAACAAGGAGTCAGGTGTGGATGTCCTCCGGAACAC
TGGGTTCAATCCAATGACCACTGCTACCACCAAACCATGAAAATGGTTTCTTGGTTAGAC
TGTTTTGATATTTGTGTCTCTTTGAATGCAACATTTTTAAAGACAGAAAGGAGTAGGTTA
AAGAATGTCATGGAATTAATTGCAGTAGGTCCTACTTGGCTTGGCCTGTCTTACAGGGAG
AAGGACAATGAATGGAAGTGGGAGGATGGCTCCTCTCCTTCTCCTGGGCTGGGTTTACCA
GAGCCAAGTCTGGATTTCCAGGGAAAATGTGTGTATGTAAAGGCACACACTCTTGGTACT
GATAACTGCACCATACCCTCTTCATGCCTGTGTGAGAAGGCTGTCCACTAA
>KLRL_Felcha
ATGAATGAAACACATACAACATATATGGATATCAAACATCCTCCTAAGAAGCAGATGCCA
AAAAAAAGGCCTTCAGTGCCATTTGTCTGGTGTCTCGCTGTAGTGATTCTTGGAATCCTC
TGTTTCCTTCTCCTTGTAACAACTGCAGTCTTGGGATCCATTGTTTTCCAGGGTCATACG
ACAAATGAAACGCAGAAGCTTCCACTGGACAATAGGACCCAGCAAGACGAGTCCACATTT
AAAAACACGACTATCATAGAGTTTCCACTTAACACAGGACACAAGAGGAACATATGTAAA
ACTCAATGGTCATGTTGTGGAGATAAATGTTACCATTTTTCACGTGATTTCAACACTTTT
CAAGACAGTAAGAATATCTGCAAGAATATGGGCGCCACACTTGTTAAGATAGAAGATGAA
GAAGAACTGAACTTCATTCGAAGTCAGATGCACTTGTACACTTGGATTGGGCTCTCCCGT
AAAGGAACCAGCAGGTCATGGAAATGGGAAGATAACTCAAATCCCTTTCTCCAAGTGATA
AGTGACTGGAAAGAGACAAAAGGTGGAAACTGTGCAAGTATGACAAAAATGAGGATGATT
GCTTCTGACTGTTACAAACTCCTGCCCTTTACTTGTGAGAAGAGAATTCCCTGTGTGGCT
ACCTCATAA
>KLRH1_Felcha
ATGGACGAAAGATGTGCAGTGGATGAAAGGAGAGAATTTCCACGGCGTAAGGTTGCATTA
ACCCTGGGAGTTACATGTTTTTTCCTCCTGCTGGCAAACACAGGCTTGAGATATCTGCTT
TTTCACAGGTGTTCAGGAGAAATCAGACAAGATATGAAAGCACCAGAAGACAAGAATGCT
TCCTTAGCAGAAGTTGAAGATCACTTAATTTTACTACCCACTACAGCATGGAATGAAGAC
GATGACACATTTCAAGGAAAATGGTACTGCTGTGGAGGAAGCTGTTACCACTTTTCAAAA
GAGGAGAAAACTTGGGAGAGGAGCAAGGTGTCATGCCGAGATCTGCAGTCTAGTCTCCTG
AAGATTGATACTAAAGAGGAGCAAGTCCTTATTCAATCAAAAATAAAATACAATCATTGG
ATTGGATTAATTAGGGTTCGAGAAGGCAGGTATCCCTGGCAATGGCTGGATGGCTCACCC
CTATCTCAGAAGCTGGATTTCCAACAGAGTTTATCTGATGTGAAATGTGGACACCTGAGA
CCATCAGCTATTTACAGTGCTGATTGTAGTAAAAGCTTCCATTACATTTGTGAAAAGGAG
TTCTCTGGCCCTGATAATTAA
>KLRH2_Felcha
ATGGCCATCGGCTATCTTTCTCCTGACACGGTCTCTCTGAGAGTCAGTCAAGCACGTCAA
CTAGTACCTTCTGGAGTCAGGGCAGAGGCGAGAGGCCCCCAGAGCCAGCACATCATCGTA
GCTGTGATCCTGACCAAGCTCTTTTCCGGCTGTGAAATCCCAGGAATCAAGCCTTGTTGT
TTGACTGCAGCCCTAGAAATGAGCGAGGAGAGAGTAATATACACAGAGCTGAAATCAGTC
CATTCAAGGCAACAGGACAAAAGACGTCCAATGGTTAAAAGGAGAGGGTTTCCATGGCAT
ATCGTTGCAGTAACCCTGGGATTTCTATGTTTATTCTTCCTGCTGGCAATCACAGGCTTG
GGATATATGTTTTCTCACGGGTGGTCTGGAGAAATCGGGCAAGATATGAAAGAACCAGAA
GACAAGAATGCTTCCTTAGCAGAAGTTGAAGATCGCTTAATTTTACTACCCACTACAGCA
TGGAATGAAGACAATGACACATTTCAAGGAAAATGGTACTGCCGTGGAAAAAGCTGTTAC
CACTTTTCAAAAGAGGAGAAAACTTGGGAGAGGAGCATGGTGTCATGCCAAGATCTGCAG
GCTAGTCTCCTGAAGATTGATACTAAAGAGGAGCAAGTCCTTGTTCAATCAAAAATAAAA
TACAATCATTGGATTGGATTAAGTAGAGTTCAAGAAAGCGGATATCACTGGCAATGGCTG
GATGGCTCACCCCTATCTCAGCAGCTGAGTTTCCGACGGAGATTATCTCATGTGAAATGT
GGACACCTGAGACCATCAGCTATTTACAGTGCTGATTGTAGTAAAAGCTTCCGTTACATT
TGTGAAAAGGAGTTCTCTGGCCCTGCTAATTAA
>KLRH3_Felcha
ATGGCCATTGGCTATCTTTCTCCTGACACGGTCTCTCTGAGAGTCAGTCAAGCACGTCAA
CTAGTACCTTCTGGAGTCAGGGCAGAGGCGAGAGGCCCCCAGAGCCAGCACATCATCGTA
GCTGTGATCCTGACCAAGCTCTTTTCCGGCTGTGAAATCCCAGGAATCAAGCCTTGTTGT
TTGACTGCAGCCCTAGAAATGAGCGAGGAGAGAGTAATATACACAGAGCTGAAATCAGTC
CATTCAAGGCAACAGGACAAAAGACGTCCAATGGTTAAAAGGAGAGGGTTTCCATGGCAT
ATCGTTGCAGTAACCCTGGGATTTCTATGTTTATTCTTCCTGCTGGCAATCACAGGCTTG
GGATATATGTTTTTTCACAGGTGTTCAGGAGAAATCAGACAAGATATGAAAGCACCAGAA
GACAAGAATGCTTCCTTAGCAGAAGTTGAAGATCACTTAATTTTACTACCCACTACAGCA
TGGAATGAAGACGATGACACATTTCAAGGAAAATGGTACTGCTGTGGAGGAAGCTGTTAC
CACTTTTCAAAAGAGGAGAAAACTTGGGAGAGGAGCAAGGTGTCATGCCGAGATCTGCAG
TCTAGTCTCCTGAAGATTGATACTAAAGAGGAGCAAGTCCTTATTCAATCAAAAATAAAA
TACAATCATTGGATTGGATTAATTAGGGTTCGAGAAGGCTGGTATCCCTGGCAATGGCTG
GATGGCTCACCCCTATCTCAGAAGCTGGATTTCCAACAGAGTTTATCTGATGTGAAATGT
GGACACCTGAGACCATCAGCTATTTACAGTGCTGATTGTAGTAAAAGCTTCCATTACATT
TGTGAAAAGGAGTTCTCTGGCCCTGATAATTAA
>KLRH4_Felcha
ATGGCCATTGGCTATCTTTCTCCTGACACGGTCTCTCTGAGAGTCAGTCAAGCACGTCAA
CTAGTACCTTCTGGAGTCAGGGCAGAGGCGAGAGGCCCCCAGAGCCAGCACATCATCGTA
GCTGTGATCCTGACCAAGCTCTTTTCCGGCTGTGAAATCCCAGGAATCAAGCCTTGTTGT
TTGACTGCAGCCCTAGAAATGAGCGAGGAGAGAGTAATATACACAGAGCTGAAATCAGTC
CATTCAAGGCAACAGGACAAAAGACGTCCAATGGTTAAAAGGAGAGGGTTTCCATGGCAT
ATCGTTGCAGTAACCCTGGGATTTCTATGTTTATTCTTCCTGCTGGCAATCACAGGCTTG
GGATATATGTTTTTTCACAGGTGTTCAGGAGAAATCAGACAAGATATGAAAGCACCAGAA
GACAAGAATGCTTCCTTAGCAGAAGTTGAAGATCACTTAATTTTACTACCCACTACAGCA
TGGAATGAAGACGATGACACATTTCAAGGAAAATGGTACTGCTGTGGAGGAAGCTGTTAC
CACTTTTCAAAAGAGGAGAAAACTTGGGAGAGGAGCAAGGTGTCATGCCGAGATCTGCAG
TCTAGTCTCCTGAAGATTGATACTAAAGAGGAGCAAGTCCTTATTCAATCAAAAATAAAA
TACAATCATTGGATTGGATTAATTAGGGTTCGAGAAGGCTGGTATCCCTGGCAATGGCTG
GATGGCTCACCCCTATCTCAGAAGCTGGATTTCCAACAGAGTTTATCTGATGTGAAATGT
GGACACCTGAGACCATCAGCTATTTACAGTGCTGATTGTAGTAAAAGCTTCCATTACATT
TGTGAAAAGGAGTTCTCTGGCCCTGATAATTAA
>KLRH5_Felcha
ATGGACGAAAGATGTGCAGTGGATGAGAGGAGAGAATTTCCACGGCGTAAGGTTGCATTA
ACCCTGGGAGTTACATGTTTTTTCCTCCTGCTGGCAAGCACAGGCTTAAGATATATGCTT
TTTCATAGGTATTCTGGTGCCACCAGGCAAGATATGAAAAAAACAGAAGAAAAAAATGCT
TCCTTAGCAGAAGTTGGAGATCACTCAATTCACTGTAATCAATTCAGTACAGACAATGAC
ACATTTCAAGGAAAATGGTACTGTTGTCGAAAAAGCTGTTACCACTTTTCAAAAGAAGAG
GAAACTTGGGAGAGGAGCAAGGTGGCATGCCAAGATCTGCACTCTAGTCTTGTGAAGATT
GATACTAAAGAGGAGCAAATCTTCATTCAATCAAAAATAACATACAATTATTGGATTGGA
TTAAAGGTAGGACCCAAGAATCCTCGAAAGTGGCTGGATGGCTCAATCGTATCTCAGAAT
CTGAATTTAGAACACCGTGGACCGACTGTAAAATGTGCATGCCTCAAGCCATCAATTATT
TTTACTACTAATTGTAGCAGACTCTTTCATTACATTTGTGAAAAGGAGTTCTCTGGCTCT
GATAATTAA
>KLRA_Felcha
ATGAGCGATCAGAAAGTGATTTATTCCACCCTGAGATTTCTTCAGTCTCCTTCAGAGTCA
CAAAACAGAATAAGGCCAGGTAGGACTCAAAGGCCTGGGAAAACTGATGACAAAGAGTTT
TCAGTGCCATGGCATCTCATTGCAGTGATTCTTGGGATCCTCTGTTTCCTACTATTGGTG
ACAGTTGCAGTGTTGGGGACAAAGATTTTTCAGTATATTCAAGAAAACCATCAGCAGAGG
GAAAATATAAGAAATTTGAGTCAAGAGTACCAAATTGTGCAAAATGACAGCTACTTCAAG
GAGCAACTTTTGACAAATAAGATTTTGGAATGTAACAGTCGTGAAAATGAAAGTCTTCAG
CAGAAAATGAAGCAGGATTTTATAGAAAGGACATGCCAGAGAAAAAATATAGGCAAACTC
TACGAAAGCCACTGGTCCTGTTGTGGAATTAAGTGTTACTATTTTATTCCTGAATATAAA
AACTGGAAGGGATGTAAACAGACATGCCAAAGCTATAATTCATTTCTTCTGAAGACAAAT
GATCAAGATGAACTGACCTTCATTCAAACCCAAACTTATAGGAATTACTACTGGATTGGA
TTATCATATAATGGAGGAGAAAGAAAATGGAAATGGATTGACAGTGACCCACTTTTGGGG
ATGCACTATGCATTCATGAATATTTCTGGGAGAGGACAATGTGCATTTTTATCTTCAACA
AGAATAACAAATACTGAGTGCTCTCAGATGTACAATTGTATCTGTGAGAAGACAATTGGT
GATATTTTCTTTCCCTGCTTCAATAATTATAAGAAAATATGA
>KLRG_Felnig
ATGATTGACAATGATATTTATTCTGTATTACAGTTGTCTACTGAGCCTCCAGCCCAGAAT
GACTACAGACCACAGGAAAAAGTGTCTTCTCCCAGGTCCCCTCTCTCGCGCCATGTGGCG
ATAGCTTTGGGACTTCTGAACGCCCTTCTTATGTGTTTGCTGCTTGTACCGTGGATTCTG
TGCCAAGGTTCCACTCGTGCCAGTTGTCCTAGTTGCCCAGACTTCTGGGTGAGGTACGGC
GACCACTGTTACTACTTCTCAGTGGAGAAAACCAACTGGGATTCTAGTCTGGACTTCTGC
TTAGCTGAAGACTCCCATCTCCTTATGCTTACAGGCAACCAGGAAATGAGCCTGCTTCAA
CCTCTCCTCAAAGAGGACTTTTATTGGATTGGTCTGAGGAACAATTCTGGCTGGAGATGG
GAAGATGGGTCAGCCCTAAACTTTTCAAGGATTATTTCAAACAGCTTGATACAGAAGTGT
GGTACCTTCAGCAAAAGTGGTTTCCTAGGCTCTAGCTGTGAGGCTCTTTTACGGTGGGTC
TGTAAGAAGGTCAGACTTTGA
>KLRB_Felnig
ATGGACAGACAAGTGACATATGCTGATTTAAACTTATTCAGGGGTCCTTGCCTGGAAAGT
TCATCACCCCCATCTCTTCCTCAGGACATCTGTCAAGGTCCACCTTGGCATCAGTTGGCT
CTGAAACTTGGTTGTACTGGGGTTATTCTTCTTACCTTGACTGTGATTGGGTTGAGTATT
TCAGTAATATTCTTAAGACAAAACTTGTCAATAGAAGAAAGCGGTGTGGATGTTCACGAG
AACAGGAATGAAACAACAGAGAAACCAGATCTGTTAAAGTGCCCAAAAGATTGGCGTCTA
CTCCAAGAAAAATGCTTGTTTTTTTCTCTTGCTTCCAACACTTGGAACTACAGTCTAGCT
GACTGTTCCACAAAAGAATCCAGTTTGCTGCTTTTTCAAGATCCAGAAGAACTGAGACAC
ATACAAAGCCTGATACCTAAAAAAGAATTTCTGTTTTGGATTGGATTAAATTTAACATTA
TCAGAGAAGAAATGGAAGTGGATAAATGGGTCATTTTTAAATCCAAACGTATTACGTATT
GTTGGTTATACTAAGAAAAACAGCTGTGTTTACGTCTCACCGACAGGAATTTTTTCTGAG
GACTGTGACACAGACAATAAATGGATCTGCCAGAAAGAACTACAACCTGTCAGAAAGAAG
GCGTGTTCGGGCTCTTGA
>KLRF3_Felnig
ATGAGCACAACGGTGTTGTGCCTGTGTGCCCAATATCACGAAAGCCTTCCGGCTGCACAG
TCCCTATATTTGTCAGTTGCACAGAACGGCATCTCTGAGGCAAAATACTCCAGCCAGTGG
CGAAGGATGTTTGGACAGATGCAAAACACAGAGGGATCAATGATGCAGAAGACAAGAAAG
CATCCCTATCATTGTCAACACAAGTGGACATGCAAAGATTACCCTAAATGTCCCAAGTGG
CATCAGACTGCTCTGAGATTGTCGAGCATTGCACTGGTTATACTCATTGCCATAGTGATA
GGACTAACCATTTTGGTATGTCGCCTAAGTAGTGAGAAAGGAACCAAAGATTGTGATGGC
ATGAATATTTCTCCCAGGAAACAACAGGACAATACAAACTTCACAACAAAGTCCACGCTA
AACTTATGCCCTAATAATTGGCTGCAGAAAAAAGGGAAATGCTATAATTTCTTAAAAACC
TTTAAATCATGGACCGATAGCCAAAAATCCTGCTTAATAATGAAATCACATCTCTTGATG
ATCCAAGACATGGCTGAACTGAATTTCATACAGAGTAGTATACCGGATGGAATTTACTTT
TGGATGGGTCTGAACATCACGCACCCACAAAAGGCATGGACCTGGCTGGACGGCACCCCA
TTAAATCTACAGTTATTTCAAGTCATGGGCCAAGTTGAAGATAACGCCTGTGCTGTAATA
ACAAAGAAGGGTGTGTTTTCCGAAAAGTGTTGTAATGAGAGTTACTGGATTTGTCAACAT
GTGATTTCTTCAGACAATGACTTCTAA
>KLRF2_Felnig
ATGGAGAATGAAGACGGCTATATGGTCCTGGATTCCAAGAATCATTTCAAATCCAGCTCT
AAAGAATGTTCCCTGTATCCACCGTATTATTGTCTTATGCTAGTATGTGGCTGCATTGGG
ATCCTTATTATCATGATCACACTGATTTGCCTGAACTTTTGGGAGGAAAAAAAGGATTTC
TCCCAGAAAGTAAATATCAGCCGTCTAGCAGGAAATAATCATGTGTGCCCAAAAGACTGG
CTGCTGAACCAAGGGAAATGCTACAGGTTTTCAATGCCTTCCAAAACTTGGAATGAGAGT
AAACATGATTGTGCGTACCTACAGGCACATTTACCGGTGATCCAAAGTTTGAAAGAGCTG
GAGTTCATACAGAAGAGTTTAAAACCTGGAAATCCTGCTTGGATTGGACTATATATTGCA
TCCCCAGGAAAACAATGGATGTGGATAAATAAACAGCTTTTTGTGGGAGAAAACAATTTT
CTCATGATTGGATCAACGGATCACACAAGCTGTGCTGTCGCAACAAGAAATCAGGTGTAT
TCTGAAGACTGTAACTCCAACTTTAATGGCATTTGCCAAAGAGACGCTGTCTGA
>KLRF1_Felnig
ATGCAAGATGAAGAAAGATACATGACATTGAATTTACAATGGAAAAAAAGGAGTTCTATC
GAAACATCCCAACTTAAATTTAAAGATTCTTCTGTGATGTTGCCTTGGTCTAAAATCTTA
CTGGGAGTATCTGGAACCATAAATGGTATTCTGGTTTTGACTTTGATTTCCCTGTGTTTA
CTGGTTTCTCAGGGAGTATTGCAAAAATGCCAAAAAGGAAATAATTCAAATCTCACCCAA
GACGATGACATTGGAAACCCAAAAATGAATAATGGCACAAGAGGAAATATAAGTAATAAG
GACACAAGCCACTGTGGCTCACAAGCTACGGACCATACAGGATTGTGCCCATCAGAATGG
CTCAAATATCATAAAAAGTGTTATTGGTTCTCTAACGAGATGAAAAGTTGGAGTGACAGT
TATAGGTATTGTTTGGGAAGAAAATCTCATCTACCAATCATTCAGGACCACATTGAAATG
GCTTTTATACAGAAAAACCTAAAACAATCAAACTACGTGTGGATTGGGCTCAACTTTACA
TCCCTGGAAAAGGCATGGACCTGGGTGGATGGTTCTCCGTTAGATTCAAAGACATTTGTC
ATAAAAGGACCAGCTAAAGAAAATAGCTGTGCTGCTACCAAAGAAAACAAAATTTATTCT
GAAACTTGCAGCAGTGTTTTCAAATGGATTTGCCAATATTAG
>KLRD_Felnig
ATGGCAGCTTCTCAGATCAATCCATGGAATTTGATTTCCGGCATCTTAGGAGTAATCTGC
TTTTCCTTGATGGCTACTACGGGGATTTTGCTGAAACATTTGCTTACTAAACAAAGTATT
CAGCCAACAATGTCTCCAGGACTAACCACAGAAATCCAGAAAGAAGCTGACTGTTGTTTT
TGCCAAGAAAAGTGGATTGGGAACCAATGCAACTGCTACTTCTTTTCTACTGAATTAAAA
ACTTGGGAAGAGAGTCGTGATTTCTGTGCTTCTCAGAATTCCAGTCTACTTCAGATTCAA
AACACAGATGAATTGCATTTTATGAGGTCCAGTACAAACTTTTACTGGATTGGGCTCCGT
TACAGTGAAAAACATCGTGCCTGGTTGTGGGAAAACAACTCCAACGTCTCCCAAGATCTA
TTGCCATTAATTCAAAATTTAAATACAAAGAAATGCGTACTGTATAGCTCAGATCGAAGT
GCTTTGGATGAACTCTGTGAAAGTACATATCGTTTTATATGTAAGCAACAGCTGAGGCGC
CCGGGTGGCTCAGTCGGTTGA
>KLRK_Felnig
ATGAATCTGGTCCGAGATCGGTGGGCTTGTCACAGCATGGCCATGGACGCAGTCCGTAAT
TCCAACTCTGAGCTGGTATATCATGGTATTTCCACACGACCAAAGAGAAGGCGTGTATTA
AACACAAGCAAGTATAGAGAAAACCCATCTCCATTTTTCCTAGTCCATTCCATTGCTATA
GCTCTGGGGATCCACTTCATTATTATGGTAATGATATGCGGTGCCATAATCATACATTCA
TTATTCCACCAAGAAGATCCACTTCCTTTACAAGAAAGTTATTGTGGCCCATGTCCTAAA
AACTGGATATGTTATAGAAATACCTGCTACCAATTTTTTAATGAAAGCAAAAGCTGGTAC
CAAAGCCAAGCCTCTTGTGTGTCTCAAAATTCCAGTCTCTTGAAGATATACAGCAGAGAA
CACCAGGATTTCCTAAAATTGGTGAAGTCTTATCATTGGATGGGACTAATACAAACTCCA
CCAAATGGATCATGGCAATGGGAAGATGGCAGCATTCTCTTACCTGACCAACTAACCATG
GTTGACATGCAGAATGGAACCTGTGCAGTTTACGGGTCAAATTTTAAAGCTTATACAGAA
AACTGTTTAACTCCAAACACATACATCTGCATGCAGAGGATTGTGTAA
>KLRC1-1_Felnig
ATGAACAACCAAGGCGTGACTTATGCGGAACTCCATCATGCTAAGGGCTCAAAAAGACAG
CAAGTGCAACCTAAGGGCACGAAAAGTTCCATTTCAGTAACTGAGGAGGAGATAGCCTAT
GCAGAATTAAATCTTCAAAATGCTTCTCGGGCCCTTCAAGGGAATGGCAAGAACTCTCCC
TGCAAAGAGAAGCTCATTGCTGGGATCCTGGGAATCATCTGTCTTGTCTTGATGTCCACT
GTGGTAACACTAGCTGTTAATCCCGGTACTGACACACCTGAGCAGAATAATTCTTCCCTA
GACACAAGGATCCAGAAAGCACATCACTGTGGTCGTTGTCCAGAAGAGTGGGTTACGTAT
TGCAACAATTGCTATTACATCAGCACTGAAAAAAAAACGTGGAATGAGAGTTTGATGTCC
TGTGCTTCTAAAAACTCTAACCTGCTCTCCGTAGATAATGAAGAGGATGTGTATTTGTTG
AATTTATTCATTCCTACTTCATGGATTAGAGGTTGCCACAGAAGCAATAAAAATTCATCT
GTGTGGTCAAGAGGCTCAACTGTCTCTTCCAAAGTGTTGCCAGTATCTTCAGAGAGTGAC
CAGAATTGTCCATATTTCAATTTTAAATTAAAGAAGAGCTATTTTGAATCCTGCTTAATC
ACAAGACCATATGTTTGTAAGCACCAGGCATTTTAG
>KLRC2-1_Felnig
ATGGCCCATGCGGAATTCAGTCTTCAAGTTGCTTCTCAGGAGCTTCAAGGGACTGACAAG
AACTATCTCTGCAAAGGGAGGTACATTGCTGAGGTTCTGGGAATCATCTGCCTTGTCTTG
ATGTCCACTGTGGTCAAAATAAACGTTATTCCCTATTACTTGAATGTTCAAGATACTGAA
GGACCAGAGCAGAACAAAACCTCCCTGGAAACAAAGATCCAGAAGGCGTGTCTCTGTAGT
CATTGTCTGAAAGAGTGGTTTACGTATTCCAACAATTGCTATTACATTAGCACTGAGGGA
AAATCATGGAAGGAGAGTTTGACGTCCTGTGCTTCTAAGAACTCTAACCTGCTCTACTAT
GATGATGAAGAAAACAAGTTTTTGTTGAATTTACTCTCTGCTACTACATGGGTTAGAGTC
TCCCAGAGAAGAAATCATAGTTCATCTGTGCAGCCAAAAGCCTTAACATTTTCTTCTGAA
GTGTTGTCAGCATCTTCAGAGAGTGACAAGAATTGTCCATATTTCGATTTTCTTGCAAAA
AAAACTTATTTTGCACCGTGCTCAGTAAGAAGACGATATGTTTGTAAGCACCAGGCATTT
TAG
>KLRC2-2_Felnig
ATGGCCCATGCGGAATTCAATCTTCAAGTTGCTTCTCAGGAGCTTCAAGGGACTGACAAG
AACTATCTCTGCAAAGGGAGGTACATTGCTGAGGTTCTGGGAATCATCTGCCTTGTCTTG
ATGTCCACTGTGGTAAAGATAAACGTTATTCCCTATTACTTGAATGTTGAAGCTACTGAA
GGACCAGAGCAGAACAAAACGTCCCTGGAAACAAAGATCCAGAAAGCGTGTCTCTGTTGT
CATTGTCTGAAAGAGTGGTTTACATATTCCAACAATTGCTATTACGTTAGCACTGAGGGA
AAATCATGGAAGGAGAGTTTGACGTCCTGTGCTTCTAAGAACTCTAACCTGCTCTACTAT
GATGATGAAGAGGACAAGTTTTTGTTGAATTTACTCTCTGCTACTACATGGATTAGAGGC
CTCCAGAGAAGAAATCATAGTTCATCTGTGCAGCCAAAGGCCATAACATTTTCTTCTAAC
ATGTTGTCAGCATCTTCAGAGAGTGACAAGAAGTGTCCATATTTCAATTTTCAAGTAAAA
ATGTTTTATGCACCCTGCTCAGTAATAAGACCTTATGTTTGTAAGCACCAAGCATTCTAG

>KLRC1-2*_Felnig
ATGAGCAACCAAGGCGTGACTTATGCGGAACTCCATCATGCTAAGGGCTCAAAAAGACAG
CAAGTGCAACCTAAGGGCACGAAAAGTTCCATTTCAGTAACTGAGGAGGAGATAGCCTAT
GCAGAATTGAATCTTCAAAATGCTTCTCGGGACCTTCAAGGGAATGGCAAGAACTCTCCC
TGCAAAGGCATCCTTTCTCAGTGTTTGCATTTGTCTTCCTACTACTCACCTTCATATCCA
GAGAAGCTCATTGCTAGTATCTTGGGAATCCTCTGCCTCGTCTTGATGTCCACTGTGGTA
ACAATAGCTTATATCCCCTCTACTCAAGGATCAGCGCAGAACAAAACATCCCTGGAAACG
ACAATCCAGAAAGAGTGGTTTACATATTCCAACAATTGCTATTACATTAGCACTGAGAGA
AAATCATGGAAGGAGAGTTTGACGTCCTGTGCTTCTAAGAATTCGAACCTGCTGTACTAT
GATGATGAAGAGGACAAGTTTTTGTTGAATTTACTCTCTGCTACTACATGGGTTAGAGGC
TCCCAGAGAAGAAATCATAGTTCATCTGTGCAGCCAAAAGCCTTAACATTTTCTTCTGAA
GTGTTGTCAGTATCTTCAGAGAGTGACAAGAATTGTCCATATTTCGATTTTCTTGCAAAA
AAAACTTATTTTGCACC-TGCTCAGTAAGAAGACCATATGTTTGTAAGCACCAGGCATTT
TAG
>KLRC1-3_Felnig
ATGAACAACCAAGGCGTGACTTATGCGGAACTCCATCATGCTAAGGGCTCAAAAAGACAG
CAAGTGCAACCTAAGGGCACGAAAAGTTCCATTTCAGTAACTGAGGAGGAGATAGCCTAT
ACAGAATTGAATCTTCAAAATGCTTCTCGGGACCTTCAAGGGAATGGCAAGAACTCTCCC
TGCAAAGAGAAACTCACAGCCGGTATCTTGGGAATCCTCTGCCTCGTCTTGATGTCCACT
GTGGTAACAATAGCTGTTATTCCCTCTACTCAAGGACCAGCGCAGAACAAAACATCCCTG
GAAACGACAATCCAGAAAGCGTGTCTCTGTTGTCATTGTCTGAAAGAGTGGTTTACATAT
TCCAACAATTGCTATTACATTAGCACTGAGGGAAAATTATGGAAGGAGAGTTTGACGTCC
TGTGCTTCTAAGAATTCGAACCTGCTCTACTATGATGATGAAGAGGACAAGTTTTTGTTG
AATTTACTCCGTGCTAGTACATGGATTAGAGGCTCCCAGAGAAGCCATCATAGTTCATCT
GTGCAGCCAAAAGCCTTAACACTTTCTTCCGAAGTGTTGTCAGTATCTTCCGAGATTGAC
AAGAATTGTCCATATATTGATTTTCATACAAAAAAAATTTATTTTGCACCGTGCTCATTA
AGAAGACGATATGTTTGTAAGCACCAGGCATTTTAG
>KLRC1-4_Felnig
ATGAACAACCAAGGCGTGACTTATGCGGAACTCCATCATGCTAAGGGCTCAAAAAGACAG
CAAGTGCAACCTAAGGGCACGAAAAGTTCCATTCCAGTAACTGAGGAGGAGATAACCTAT
GCAGAATTGAATCTTCAAAATGCTTCTCGGGCCCTTCAAGGGAATGGCAAGAACTCTCCC
TGCAAAGAGAAGCTCATTGCCGGTATCTTGGGAATCCTCTGCCTCGTCTTGATGTCCACT
GTGGTAACAATAGCTGTTATTCCCTCTACTCAAGGACCAGAGCAGAACAAAACATCCCTG
GAAACAATGATCCAGAAAGCGTGTGTCTGTTGTCATTGTCTGAAAGAGTGGTTTACGTAT
TCCAACAATTGCTATTACGTTAGCACTGAGGGAAAATCGTGGAATGAGAGTTTGATGACC
TGTGCATCTAAGAACTCTAATCTGCTCTACTATAATGATGAAGAGGACAAGTTTTTGTTG
AATTTACTCTCTATTACACCATGGATTAGAGGCTCCCAGAGAAGCCATCATAGTTCATCT
GTGCAGCTAAAAGCCTTAACATTTTCTTCCGAAGTGTTGTCAGTATCTTCAGAGGTTGAC
AAGAATTGTCCATATATCGATTTTGATACAAAAAAATTTTATTTTGAACGGTGCTCAGTA
AGAAGACGATATGTTTGTAAGCACCAGGCATTTTAG
>KLRC1-5_Felnig
ATGAGCAACCAAGGCGTGACTTATGCGGAACTCCATCATGCTAAGGGCTCAAAAAGACAG
CAAGTGCAACCTAAGGGCACGAAAAGTTCCATTCCAGTAACTGAGGAGGAGATAACCTAT
GCAGAATTGAATCTTCAAAATGCTTCTCGGGCCCTTCAAGGGAATGGCAAGAACTCTCCC
TGCAAAGGTTCAGAGAAGCTCATTGCCGGTATCTTGGGAATCCTCTGCCTCGTCTTGATG
TCCACTGTGGTAACAATAGCTTATATCCCCTCTACTGAAGGACCAGAGCAGAACAAAACA
TCCCTGGAAACAAGGATCCACAAAGCGTGTGTCTGTTGTCATTGTCTGAAAGAGTGGGTT
ACATATTCCAACAATTGCTATTACATTAGCACTGAGAGAAAATCATGGAAGGAGAGTTTG
ACGTCCTGTGCTTCTAAGAATTCTACCCTGCTCTACTATGATGATGAAGAGGACGAGTTT
TTGTCGAAATTACTCTCTTATACTATATGGATTAGAGGCTCCCAGAAAAGCCATCATAGT
TCATCTGTGCAGCCAAAAGCCTTAACATTTTCTTCCAAAGTGTTGTCAGTATCTTCAGAG
AGTGACAAGAATTGTCCATATTTCTATTTTTATTTTAAAAAATTTGGTTTTGCACCCTGC
TTTGGAATAAGACTGTATGTTTGTAAGCACCAGGCATTTTAG
>KLRC3_Felnig
ATGAATAGCCAAGAAGTCACTTATGCAGAACTTAATCTGATGAAAGACTCAAAGAGACAG
CAAATGAAACCCAAGGGCACTAAAAGTTCCATTTCAGTAACTGAGCAGGAACTGCTCTAT
GCAGAATTAAATCTTCAAAATGCTTCTCAGGATCTTCAAGGGAATGACAAGAATTATCAC
TGCAAAGGGAAGCTCATTGCTAGGATCCTGGGAATCATCTGCCTTGTCTTGATGTCCACT
GTGGTAACAATAGTAGTTGTTACCCCTACTGAAATACCAGAGCAGAAAAATTTGTCCCTG
ACAACAAAGATCCAGAAAGCACATCACTGTGGTTGTCCAAAAGAGTGGTTTGTGTATTCC
AACAATTGCTATTACATTAGCACTGAGAGAAAATCATGGAACGAAAGTTTGATGTCCTGT
GCTTCTAAGAATTCTAACCTGCTCTACATAGATGATGAAGAAGAAATGTATATGTTGGAC
TTCTTCATTCGTTCTTCATGGTGTAGAGTCTCCCAGACAAGAAATAATAGTTCATGGTTG
TGGCCCAAAGGCTTAGCTTTCCTTTCCAAACCGTTGTCAGTATCTTCAGAGTGGGACCAC
AATTGTACATTTTTATATGTTCAGGCCAAAAAAATTTTAATTGAATCCTGCTTAGAAATG
AAAACATATATTTGTAAGCACCAGGCACTTCAACCTACCTAA
>KLRJ_Felnig
ATGTCCAATGCTCCAGACTCTCAGCAGCCTCCAGAAATCACAGAGCAGACAGAGACAATT
GTGGACTTGAACCTTCCTCTTCCTCCTCCTCCTCCTGCTCCAGAGGATGAATGGGGCCCA
AATCCTGAGCCTACTCACATGAGTGCTTCTTCTATTCCCTTTTTTCTGTATGGAATCATT
CCTGTGGTCCTGGGAATCTTCAGCTTGCTGCTCTTGGCATTATGTGGATTCTTTGGTTAT
CAGTACTTTCATACTGTTGAGGCATCAGCGACCAAGATGAAGAGCCTTAACGCATTGATT
GAGTCTTTTCAAAGCAAAGCAGACAAATTTCTTCATGTCCAAAATGTTCTTGAACAAAAT
AAAGCCTTATTGTCCTATGCAGAAACCCTAGAGTGGCTGCAAAGCCAGGAGCATCTCCTT
GAGGCTTTACATGAACTAAATCAGAAACAAGGAGTCAGGTGTGGATGTCCTCCGGAACAC
TGGGTTCAATCCAATGACCACTGCTACCACCAAACCACGAAAATGGTTTCTTGGTTAGAC
TGTTTCGATATTTGTGTCTCTTTGAATGCTACATTTTTAAAGACAGAAAGGAGTAGGTTA
AAGAATGTCATGGAATTAATTGCAGTAGGTCCTACTTGGCTTGGCCTGTCTTACAGGGAG
AAGGACAATGAATGGAAGTGGGAGGATGGCTCCTCTCCTTCTCCTGGGCTGGGTTTACCA
GAGCCAAGTCTGGATTTCCAGGGAAAATGTGTGTATGTAAAGGCACACACTCTTGGTACT
GATAACTGCACCATACCCTCTTCATGCCTGTGTGAGAAGTCTGTCCACTAA
>KLRH1_Felnig
ATGGCCATCGGCTATCTTTCTCCTGACACGGTCTCTCTGAGAGTCATTCAAGCACATCAA
CGAGTACCTTCTGGAGTCAGGGCAGAGGCGAGAGGCCCCCAGAGCCAGCACATCATTGTA
GCTGTGATCCTGACCAAGCTCTTTTCCGGCTGTGAAATCCCAGGAATCAAGCCTTGTTGT
TTGACTGCAGCCCTAGAAATGAGCGAGGAGAGAGTAATATACACAGAGCTGAAATCAGCC
CATTCAAGGCAACAGGACAAAAGACGTCCAATGGTTAAAAGGAGAGGATTTCCATGGCAT
ATCGTTGCAGTCACCCTGGGATTTCTATGTTTATTCTTCCTGCTGGCAATCACAGGCTTG
GGATATATGTTTTTTCACAGGTGTTCTGGAGAAATCAGACCAGATATGAAAGCACCAGAA
GACAAGAATGCTTCCTTAGCAGAAGTTGAAGATCACTTAATTTTACTACCCACTACAGCA
TGGAATGAAGACGGTGACACATTTCAAGGAAAATGGTACTGCCGTGGAAAAAGCTGTTAC
CACTTTTCAAAAGAGGAGAAAACTTGGGAGAGGAGCATGGTGTCATGCCAAGATCTGCAG
TCTAGTCTCCTGAAGATTGATACTAAAGAGGAGCAAGTCCTTATTCAATCAAAAATAAAA
CACAATCATTGGATTGGATTAATTAGGGTTCAAGAAGGCAGGAATCCCTGGCAATGGCTG
GATGGCTCACCCCTATCTCAGCAGCTGAATTTCCAACAGAGTTTATCTCCTGTGAAATGT
GGACACATGAGACCATCAACAATTTATACCGCTGACTGTAGTAACCGTTTCCGTTACATT
TGTGAAAAGGAGTTCTTTGGCCCTGATAATTAA
>KLRH2_Felnig
ATGGACGAAAGATGTGCAGTGGATGAAAGGAGAGAATTTCCACGGCGTAAGGTTGCATTA
ACCCTGGGAGTTACATGTTTTTTCCTCCTGCTGGCAAGCACAGGCTTGAGATATCTGCTT
TTTCATAGGTATTCTGGTGCCACCAGGCAAGATATGAAAAAAACAGAAGAAAAAAATGCT
TCCTTAGCAGAAGTTGGAGATCACTCAATTCACTGTAATCAATTCAGTACAGACAATGAC
ACATTTCAAGGAAAATGGTACTGTTGTCGAAAAAGCTGTTACCACTTTTCAAAAGAAGAG
GAAACTTGGGAGAGGAGCAAGGTGGCATGCCAAGATCTGCAGTCTAGTCTCGTGAAGATT
GATACTAAAGAGGAGCAAATCTTCATTCAATCAAAAATAACATACAGTTATTGGATTGGA
TTAAAGGTAGGACCCAAGAATCCCCGAAAGTGGCTGGATGGCTCAATCGTATCTCAGAAT
CTGAATTTAGAACACCGTGGACCAACTGTAAAATGTGCATGCCTCAAGCCATCAATTATT
TTTACTACTAATTGTAGCAGACTCTTTCATTACATTTGTGAAAAGGAGTTCTCTGGCTCT
GATAATTAA
>KLRA_Felnig
ATGAGCGATCAGAAAGTGATTTATTCCACCCTGAGATTTCTTCAGTCTCCTTCAGAGTCA
CAGAATATAATAAGGCCAGGTAGGACCCAAAGGCCTGGGAAAACTGATGAGAAAGAGTTT
TCAGTGCCATGGCATCTCATTGCAGTGATTCTTGGGATCCTCTGTTTCCTACTATTGGTG
ACAGTTGCAGTGTTGGGGACAAAGATTTTTCAGTATATTCAAGAAAACCATCAGCAGAGG
GAAAATATAAGAAATTTGAGTCAAGAGTACCAAATTGTGCAAAATGACAGCTACTTCAAG
GAGCAACTTGTGACAAATAAGATTTTGGAATGTAACAGTCGTGAAAATGAAAGTCTTCAG
CAGAAAATGAAGCAGGATTTTATAGAAAGGACATGGCAGAGAAAAAATATAGGCAAACTC
TACGAAAGCCACTGGTCCTATTGTGGAATTAAGTGTTACTATTTTATTCCTGAATATAAA
AACTGGAAGGGATGTAAACAGACATGCCAAAGCTATAATTCATTTCTTCTGAAGATAAAT
GATCAAGATGAACTGACCTTCATTCAAACCCAAACTTATAGGAATTACTACTGGATTGGA
TTATCATATAATGGAGGAGAAAGAAAATGGAAATGGATTGACAGTGACCCACTTTTGGGG
ATGCACTATGCATTCATGAATATTTCTGGGAGAGGACAATGTGCATTTTTATCTTCAACA
AGAATAACAAATACTGAGTGCTCTCAGATGTACAATTGTATCTGTGAGAAGACAATTGGT
GATATTTTCTTTCCCTGCTTCAATAATTATAAGAAAATATGA
>KLRG_Leogeo
ATGATTGACAATGATATTTATTCTGTATTACAGTTGTCTACTGAACCTCCAGCCCAGAAT
GACTACAGACCGCAGGAAAAAGTTTCTTCTCCCAGGTCCCCTCTCTCGCGCCATGTGGCA
ATAGCTTTGGGACTTCTGAACGCCCTTCTTATGTGTTTGCTGTTTGTCCCGTGGATTCTG
TGCCAAGGTTCCACTCGTGCCAGTTGTCCTAGTTGCCCAGACTTCTGGGTGAGGTATGGC
GACCACTGTTACTACTTCTCAGTGGAGAAAAACAACTGGGATTCTAGTCTGGACTTCTGC
TTAGCTGAAGACTCCCATCTCCTTATGCTTACAGGCAACCAGGAAATGAGCCTGCTTCAA
CCTCTCCTCAAAGAGGACTTTTATTGGATTGGCCTGAGGAACAATTCTGGCTGGAGGTGG
GAAGATGGGTCAGCCCTAAACTTTTCAAGGATTGTTTCAAACAGCTTGATACAGAAGTGT
GGTACCTTCAGCAAAAGTGGTTTCCTAGGCTCTAGCTGTGAGGCTCTTTTACAGTGGGTC
TGTAAGAAGGTCAGACTTTGA
>KLRB_Leogeo
ATGGACAGACAAGTGACATATGCTGATTTAAACTTATCCAGGGGTCCTTGCCTGGAAAGT
TCATCACCCCCATCTCTTCCTCAGGACATCTGTCAAGGTCCACCTTGGCATCAGGTGGCT
CTGAAACTTGGTTGTACTGGGCTTATTCTTCTTACCTTGACTGTGATTGGGTTGAGTATT
TCAGTAATATTCTTAAGACAAAACTTGTCAATAGAAGAAAGCCGTGTGGATGTTCAAGAG
AACAGGAATGAAACAACAGAGAAACCAGATCTGTTAAAGTGCCCAAAAGATTGGCGTCTA
CTCCAAGAAAAATGCTTGTTTTTTTCTCTCGCTTCCAACACTTGGAACTACAGTCTAGCT
GACTGTTCCACAAAAGAATCCAGTTTGCTGCTTTTTCAAGATCCAGAAGAATTGAGACAC
ATACAAAGCCTGATATCTAAAAAAGAATTTCTGTTTTGGATTGGATTAAATTTAACATTA
TCAGAGAAGAAATGGAAGTGGATAAATGGGTCATTTTTAAATCCAAACGTATTACATATT
GTTGGTTATACTAAGAAAAACAGCTGTGTTTACATCTCACCGACAGGAATTTTTTCTGAG
GACTGTGACACAGACAATAAATGGATCTGCCAGAAAGAACTACAACCTGTCAGAAATAAG
GCGTGTTCTGGCTCTTGA
>KLRF3*_Leogeo
GTGAGCACTACGGTGTTGTGCCTGTGTGCCCAATATCATGAAAGCCTTCCGGCTACACAG
TCCCTATATTTGTCAGTTGCACGGAAGGGCATCTCTGAGGCAAAATACTCCAGCCAGTGG
CGAAGGATGTTTGGACAGATGCAAAACACAGAGGGATCAATGATGCAGAAGACAAGAAAG
CATCCCTATCATTGTCAACACAAGTGGACATGCAAAGATTACCCTAAATGTCCCAAGTGG
CATCAGACTGCTCTGAGATTGTCCAGCATTGCACTGGTTATACTCATTGCCATAGTGATA
GGACTAACCATTTTGGTATGTCGCCTAAGTAGTGAGAAAGGAACCAAAGATTGTGATGGC
ATGAATATTTCTCCCAGGAAACAACAGGACAATACAAACTTCACAACAAAGTCCACGCTA
AACTTATGCCCTAATAACTGGCTGCAGAAAAAAGGGAAATGCTATAATTTCTTAAAAACC
TTTAAATCATGGACCGATAGCCAAAAATCCTGTTTAATAATGAAATCACATCTCTTGATG
ATCCAAGACATGGCTGAACTGAATTTCATACAGAGTAGTATACCGGATGGAATTTACTTT
TGGATGGGTCTGAACATCACGCACCCACAAAAGGCATGGACCTGGCTGGACGGCACCCCA
TTAAATCTACAGTTATTTCAAGTCATGGGCCAAGTTGAAGATAACGCCTGTGCTGTAATA
ACAAAGAAGGGTGTGTTTTCCGAAAAGTGTTGTAATGAGAGTTACTGGATTTGTCAACAT
GTGATTTCTTCAGACAATGACTTCTAA
>KLRF1_Leogeo
ATGCAGGATGAAGAAAGATACATGACATTGAATTTACAATGGAAAAAAAGGAGTTCTATC
GAAACATCCCAACTTAAATTTAAAGATTCTTCTGTGATGTTGCCTTGGTCTAAAATCTTA
CTGGGAATATCTGGAACCATAAATGGTATTCTGGTTTTGACTTTGATTTCCCTGTGTTTA
CTGGTTTCTCAGGGAGTATTGCAAAAATGCCAAAAAGGAAATAATTCAAATCTCACCCAA
CACGATGACATTGGAAACCCAAAAATGAATAATGGCACAAGAGGAAATATAAGTAATAAG
GACACAAGCCACTGTGGCTCACAAGCTACGGACCATACAGGATTGTGCCCATCAGAATGG
CTCAAATATCATAAAAAGTGTTATTGGTTCTCTAATGAGATGAAAAGTTGGAGTGACAGT
TATAGGTATTGTTTGGGAAGAAAATCTCATCTACCAATCATTCAGGACCACATTGAAATG
GCTTTTATACAGAAAAACCTAAAACAATCAAACTACGTGTGGATTGGGCTCAACTTTACA
TCCCTGGAAAAGGCATGGACCTGGGTGGATGGTTCTCCGTTAGATTCAAAGACATTTGTC
ATAAAAGGACCAGCTAAAGAAAATAGCTGTGCTGCTACCAAAGAAAACAAAATTTACTCT
GAAACTTGCAGCAGTGTTTTCAAATGGATTTGCCAATATTAG
>KLRF2_Leogeo
ATGGATAATGAAGATGGCTATATGGTCCTGGATTCCAAGAATCGTTTCAAATCCAGCTCT
AAAGAATGTTCCCTGTATCCACCGTATTATTGTCTTATGCTAGTATGTGGCTGCATTGGG
ATCCTTATTATCATGATCACACTGATTTGCCTGAACTTTTGGGAGGAAAAAAAGGATTTC
TCCCAGAAAGTAAATATCAGCCGTCTAGCAGGAAATAATCATGTGTGCCCAAAAGACTGG
CTACTGAACCAAGGGAAATGCTACAGGTTTTCAATGCCTTCCAAAACTTGGAATGAGAGT
CAACATGATTGTGCATACCTACAGGCACATTTACCGGTGATCCAAAGTTTGAAAGAGCTG
GAGTTCATACAGAAGAGTTTAAAACCTGGAAATCCTGCTTGGATTGGACTATATATTGCA
TCCCCAGGAAAACAATGGATGTGGATAAATAAACACCTTTTTGTGGAAGAAAACAATTTT
CTCATGATTGGACCAATGGATCACACAAGCTGTGCTGTCGCAACAAGAAATCAGGTGTAT
TCTGAAGACTGTAACTCCAACTTTAATGGCATTTGCCAAAGAGACGCTGTCTGA
>KLRD_Leogeo
ATGGCAGCTTCTCAGATCAATCCATGGAATTTGATTTCCGGCATCTTAGGAGTAATCTGC
CTTTCCTTGGTGGCTACTACGGGGATTTTGCTGAAACATTTACTTACTAAAGAAAGTATT
CAGCCAACAATGTCTCCAGGACTAACCACAGAAATCCAGAAAGAAGCTGACTGTTGTTCT
TGCCAAGAAAAGTGGATTGGGAACCAATGCAACTGCTACTTCTTTTCTACTGAATTAAAA
ACTTGGGAAGAGAGTCGTGATTTCTGCGCTTCTCAGAATTCCAGTCTACTTCAGATTCAA
GACACAGATGAATTGCATTTTATGAGGTCCAGTACAAGCTTTTACTGGATTGGGCTCCGT
TACAGTGAAAAACATCGTGCCTGGTTGTGGGAAAACAACTCCAACGTCTCCCAAGATCTA
TTGCCATTAATTCAAAATTTAAATACAAACAAATGCGTACTGTATAGCCCAGATCGAAGA
GCTTTGGATGAACCCTGTGGGAGTACATATCATTTTATATGTAAGCAACAGCTGAGGCGC
CCGAGTGGCTCAGTCGGTTGA
>KLRK_Leogeo 
ATGAATCTGGTCCGAGATCGGTGGGCTTGTCACAGCATGGCCATGGACGCAGTCCGTAAT
TCCAACTCTGAGCTGGTATATCATGGTATTTCCACACGACCAAAGAGAAGGCATGTATTA
AACGCAAGCAAATATAGAGAAAACCCATCTCCATTTTTCCTAGTCCATTCCATTGCTATA
GCTCTGGGGATCCACTTCATTATTATGGTAATGATATGCGGTGCCATAATCATACATTCA
TTATTCCACCAAGAAGCTCCACTTCCTTTACAAGAAAGTTATTGTGGCCCATGTCCTAAA
AACTGGATATGTTATAGAAATACCTGCTACCAATTTTTTAATGAAACCAAAAGCTGGTAC
CAAAGCCAAGCCTCTTGTGTGTCTCAAAATTCCAGTCTCTTGAAGATATACAGCAGAGAA
CACCAGGATTTCCTAAAATTGGTGAAGTCTTATCATTGGATGGGACTAATACAAACTCCA
CCAAATGGATCATGGCAATGGGAAGACGGCAGCATTCTCTTACCCGACCAACTAACCATG
GTTGACGTGCAGAATGGAACCTGTGCAGTTTATGGATCAAATTTTAAAGCTTATACAGAA
AACTGTTTAACTCCAAACACATACATCTGCATGCAGAGGATTGTGTAA
>KLRC1-1_Leogeo
ATGAACAACCAAGGCGTGACTTATGCGGAACTCCATCATGCTAAGGGCTCAAAAAGACAG
CAAGTGCAACCTAAGGGCACAAAAAGTTCCATTTCAGTAACTGAGGAGGAGATAGCCTAT
GCAGAATTAAATCTTCAAAATGCTTCTCGGGACCTTCAAGGGAATGGCAAGAACTCTCCC
TGCAAAGAGAAGCTCATTGCTGGGATCCTGGGAATCATCTGTCTTGTCTTGATGTCCACT
GTGGTAATACTAGCTGTTAATCCCGGTACTGACACACCGGAGCAGAATAATTCTTCCCTG
GAAACAAGGATCCAGAAAGCACATCACTGTGGTCGTTGTCCAGAAGAGTGGGTTACGTAT
TGCAACAATTGCTATTACATCAGCCCTGAAAAAAAACCGTGGAATGAGAGTTTGATGTCC
TGTGCTTCTAAAAACTCTAACCTGCTCTCCGTAGATAATGAAGAGGATGTGTATTTGTTG
AATTTATTCATTCCTACTTCATGGATTAGAGGTTGCCACAGAAGCAATAAAAATTCATCT
GTGTGGTCAAGAGGCTCAACTGTCTCTTCCAAAGTGTTGCCAGTATCTTCAGAGAGTGAC
CAGAATTGTCCATATTTCAATTTTAAATTAAAGAAGAGCTATTTTGAATCCTGCTTAATC
ACAAGACCATATGTTTGTAAGCACTAG
>KLRC2-1_Leogeo
ATGGCCCATGCGGAATTCAATCTTCAAGTTGCTTCTCAGGAGCTTCAAGGGACTGACAAG
AACTATCTCTGCAAAGGGAGGTACATTGCTGAGATTCTGGGAATCATCTGCCTTGTCTTG
ATGTCCACTGTGGTAAAAATGAACGTTATTCCCTATTACTTTAATGTTCAAGCTACTGAA
GGACCAGAGCAGAACAAAACATCCCTGGAAACAACGATCCAGAAAGCATGTCTCTGTTGT
CATTGTCGGAAAGAGTGGTTTACGTATTCCAACAATTGCTATTACATTAGCACTGAGAGA
AAATCGTGGAATGAGAGTTTGACTTCCTGTGCTTCTAAGAACTCTAACCTGCTCTACTAT
GATGATGAAAAGGACAAGTTTTTGTTGAATTTACTCTCTGCTACTACGTGGATTAGAGGC
TCCCAGAGAAGAAATCATAGTTCATCTGTGCAGCCAAAAGCCTTAACATTTTCTTCTGAA
GTGTTGTCAGCATCTTCAGAGAGTGACAAGAAGTGTCCATATTTCAATTTTCAAATAAGA
AAAACTTATTTTGCACCCTGCTCAGTAATAAGATCATATGTTTGTAAGCACCAGGTGTTT
TAG
>KLRC1-2_Leogeo
ATGAACAACCAAGGCGTGACTTATGCGGAACTCCATCATGCTAAGGGCTCAAAAAGACAG
CAAGTGCAACCTAAGGGCACGAAAAGTTCCATTTCAGTAACTGAGGAGGAGATAACCTAT
GCAGAATTGAATCTTCAAAATGCTTCTCGGGACCTTCAAGGGAATGGCAAGAATTCTCCC
TGCAAAGGCATCCTTTCTCAGTGTTTGCCTTTCTCTTCCTACTACTCACCTTCATGTCCA
GAGAAGCTCATTGCCGGTATCTTGGGAATCCTCTGCCTCGTCTTGATGTCCACTGTGGTA
ACAATAGCTGTTATCCCCTCTACTGAAGGACCAGCGCAGAACAAAACATCCCTGGAAACG
ACAATCCAGAAAGAGTGGTTTACGTATTCCAACAATTGCTATTACATTAGCACTGAGAGA
AAATCATGGAAGGAGAGTTTGACGTCCTGTACTTCTAAGAACTCTAACCTGCTCTACTAT
GATGATGAAGAGGACAAGTTTTTGTTGAATTTACTCTATGCTACTACATGGATTAGAGGC
TCCCAGAGAAGAAATCATAGTTCATCTGTGCAGCCAAAGGCCGTAACATTTTCTTCTAAC
ATGTTGTCAGCATCTTCAGAGAGTGACAAGAAGTGTCCATATTTAAATTTTCAAGTAAAA
ATGTATTATGCACCCTGCTCAGTAAAAAGACCATATGTTTGTAAGCACCAGGCATTCTAG

>KLRC1-3_Leogeo
ATGAACAACCAAGGCGTGACTTATGCGGAACTCCATCATGCTAAGGGCTCAAAAAGACAG
CAAGTGCAACCTAAGGGCACGAAAAGTTCCATTTCAGTAACTGAGGAGGAGATAACCTAT
GCAGAATTGAATCTTCAAAATGCTTCTCGGGACCTTCAAGGGAATGGCAAGAACTCTCCC
TGCAAAGAGAAGCTCATTGCTGGTCTCTTGGGAATTCTCTGCCTCGTCTTGATGTCCACT
GTGGTAACAATAGCTGTTATCTCCTCTACTGAAGGACCAGAGCAGAACAAAACATCCCTG
GAAACAATGATCCAGAAAGCGTGTCTCTGTTGTCATTGTCCGAAAGAGTGGTTTACGTAT
TCCAACAATTGCTATTACATTAGCACTGAGGGAAAATCGTGGAATGAGAGTTTGACGACC
TGTGCTTCTAAGAACTCTAACCTGCTCTACTATGATGATGAAGAGGACAAGTTTTTGTTG
AATTTAATCTCTACTACTACATGGATTAGAGTCTCCCAGAGAAGCAATCGTAGTTCATCT
GTGCAGCCAAAAGCATTAACATTTTCTTCCGAAGTGTTGTCAGTATCTTCAGAGATTGAC
AAGAATTGTCCATATATCAGTTTTGATACAAAAAACTTTTATTTTGAACCGTGCTCAGTA
AGAAGACGATGTGTTTGTAAGCACCAGGCATTTTAG
>KLRC1-4_Leogeo
ATGGACAACCAAGGCGTGACTTATGCGGAACTCCATCATGCTAAGGGCTCAAAAAGACAG
CAAGTGCAACCTAAGGGCACGAAAAGTTCCATTTCAGTAACTGAGGAGGAGATAGCCTAT
GCAGAATTGAATCTTCAAAATGCTTCTCGGGACCTTCAAGGGAATGGCAAGAACTCTCCC
TGCAAAGAGAAGCTCATTGCCGTTCTCTTGGGAATCCTCTGCCTCGTCTTGATGTCCACT
GTGGTAACAATAGCTGTTATCCCCTCTACTGAAGGACCAGCGCAGAACAAAACGTCCCTG
GAAACAAGGATCCAGAAAGCGTGTCTCTGTTGTCATTGTCTGAAAGAGTGGTTTACGTAT
TCCAACAATCGCTATTACATTAGCACTGAGGGAAAATCATGGAACGAGAGTTTGACGTCC
TGTGCTTCTAACAACTCTAACCTGCTCTACTATAATGATGAAGAGGACAAGTTTTTGTTG
AATTTACTCTCTGCTACTACATGGGTTAGAGACTCCCGGAGAAGAAATCATAGTTCATCT
GTGCAGCCAAAAGCCTTAACATTTTCTTCTGAAGTGTTGTCAGTATCTTCAGAGAGTGAC
AAGAATTGTCCATATTTCGATTTTCTTGCAAAAAAAACTTATTTTGCACCCTGCTCAGTA
ATAAGACCATATGTTTGTAAGCACCAGGCATTGTAG
>KLRC2-2_Leogeo
ATGGCCCATGCGGAATTCAGTCTTCAAGTTGCTTCTCAGGAGCTTCAAGGGACTGACAAG
AACTACCACTGCAAAGGGAGGTACATTGCTGAGGTTCTGGGAATCATCTGCCTTGTCTTG
ATGTCCACTGTGGTAAAAATAAACGTTATTCCCTATTACTTTAATGTTGAAGCTACTGAA
GGACCAGAGCAGAACAAAACGTCCCTGGAAACAAAGATCCAGAAAGCGTGTCTCTCTTGT
CATTGTCTGAAAGAGTGGTTTACGTATTCCAACAATTGCTATTACATTAGCACTGAGGGA
AAATTGTGGAATGAGAGTTTGATGTCCTGTGCTTCTAAGAACTCTAACCTGCTCTACTAT
GATGATGAAGAGGACAAGTTTTTGTTGAATTTACTCCATGCTAGTACATGGATTGGAGGC
TCCCAGAGAAGCCATCATAGTTCATCTGTGCAGCCAAAAGCCTTAACATTTCCTTCCGAA
GTGTTGTCGGTATCTTCAGAGATTGACAAGAATTGTCAATATATCGATTTTCGTACAAAA
AAAATTTATTTTGCACCGTGCTCATTAAGAAGACGATATGTTTGTAAGCACCAGGCATTT
TAG
>KLRC1-5_Leogeo
ATGGACAACCAAGGCGTGACTTATGCGGAACTCCATCATGCTAAGGGCTCAAAAAGACAG
CAAGTGCAACCTAAGGGCACGAAAAGTTCCATTTCAGTAACTGAGGAGGAGATAACCTAT
GCAGAATTGAATCTTCAAAATGCTTCTCGGGACCTTCAAGGGAATGGCAAGAACTCTCCC
TGCAAAGAGAAGCTCATTGCTGGTATCTTGGGAATCCTCTGCCTCGTCTTGATGTCCACT
GTGGTAACAATAGCTGTTATCCCCTCTACTGAAGGACCAGCGCAGAACAAAACATCCCTG
GAAACGACAATCCAGAAAGCATGTCTCTGTTGTCATTGTCCGAAAGAGTGGTTTACGTAT
TCCAACAATTGCTATTATATTAGCACCGAGGGAAAATTATGGAAGGAGAGTTTGACGTCC
TGTACTTCTAAGAACTCTAACCTGCTCTACTATGATGATGAAGAGGACAAGTTTTTGTTG
AATTTACTCTCTGCTACTACATGGGTTAGAGGCTCCCGGAGAAGAAATCATAGTTCATCT
GTGCAGCCAAAAACCTTAACATTTTCTTCTGAAGTGTTGTCAGTATCTTCAGAGAGTGAC
AAGAATTGTCCATATTTCGATTTTCGTGCAAAAAAGCCTTATTTTGCACCATGCTCAGTA
ATAAGACCATATGTTTGTAAGCACCAGGCATTTTAG
>KLRC1-6_Leogeo
ATGGACAACCAAGGCGTGACTTATGCGAAATTCCATCATGCTAAGGGCTCAAAAAGACAG
CCAGGGCAACCTAAGGACACGAAAAGTTCCATTTCAGTAACTGAGGAGGAGATAGCCTAT
GCAGAATTGAATCTTCAAAATGCTTCTCGGGACCTTCAAGGGAATGGCAAGAACTCTCCC
TGCAAAGAGAAGCTCATTGCCGGTATCTTGGGAATCCTCTGCCTCGTCTTGATGTCCACT
GTGGTAACAATAGCTGTTATTCCCTCTACTCAAGGACGAGCGCAGAACAAAACATCCCTG
GAAACGACAATCCAGAAAGCATGTCTCTGTTGTCATTGTCTGAAAGAGTGGTTTACGTAT
TCCAACAATTGCTATTATATTAGCACCGAGGGAAAATTATGGAAGGAGAGTTTGACGTCC
TGTGCTTCTAAGAATTCTAACCTGCTCTACTATGATGATCAAGAGGACAAGTTTTTGTTG
AATTTACTCCGTGCTAGTACATGGATTAGAGGCTCCCAGAGAAGCCATCATAGTTCATCT
GTGCAGCCAAAAGCCTTAACCCTTTCTTCCGAAGTGTTGTCAGTATCTTCAGAGATTGAC
AAGAATTGTCAATATATCGATTTTCGTACAAAAAAAATTTATTTTGCACCGTGCTCATTA
AGAAGACGATATGTTTGTAAGCACCAGGCATTTTAG
>KLRC1-7_Leogeo
ATGAACAACCAAGGCGTGACTTATGCGGAACTCCATCATGCTAAGGGCTCAAAAAGACAG
CAAGTGCAACCTAAGGGCACGAAAAGTTCCATTTCAGTAACTGAGGAGGAGATAGCCTAT
GCAGAATTGAATCTTCAAAATGCTTCTCGGGACCTTCAAGGGAATGGCAAGAACTCTCCC
TGCAAAGAGAAGCTCATTGCTGGTCTCTTGGGAATTCTCTGCCTCGTCTTGATGTCCACT
GTGGTAACAATAGCTGTTATCTCCTCTACTGAAGGACCAGAGCAGAACAAAACATCCCTG
GAAACAATGATCCAGAAAGCATGTCTCTGTTGTCATTGTCTGAAAGAGTGGTTTACGTAT
TCCAACAATTGCTATTACATTAGCACTGAGGGAAAATCGTGGAATGAGAGTTTGACGACC
TGTGCTTCTAAGAACTCTAACCTGCTCTACTATGATGATGAAGAGGACAAGTTTTTGTTG
AATTTACTCTCTACTACATGGATTAGAGGCTCCCAGAGAAGCCATCATAGTTCATCTGTG
CAGCCAAAAGCCTTAACATTTTCTCCCAAAGTGTTGTCAGTATCTTCAGAGATTGACAAA
AATTGTCCATATATCAATTTTGATACAAAAAACTTTTCTTTTGCACCGTGCTCAATAAGA
AGACGATATGTTTGTAAGCACCAGGCATTTTAA
>KLRC1-8_Leogeo
ATGAACAACCAAGGCGTGACTTATGCAGAACTCCATCATGCTAAGGGCTCAAAAAGACAG
CAAGTGCAACCTAAGGGCACGAAAAGTTCCATTTCAGTAACTGAGGAGGAGATAGCCTAT
GCAGAATTGAATCTTCAAAATGCTTCTCGGGACCTTCAAGGGAATGGCAAGAACTCTCCC
TGCAAAGGTCCAGAGAAGCTCATTGCTGGTATCTTGGGAATCCTCTGCCTCGTCTTGATG
TCCACTGTGGTAACAATAGCTGTTATTCCCTCTACTGAAGGACCAGAACAGAACAAAACA
TCCCTGGAAACAAGGATCCACAAAGCGTGTCTCTGTTGTCATTGTCTGAAAGAGTGGGTT
ACGTATTCCAACAACTGCTATTACATTAGCACTGAGGAAAAATCATGGAACGAGAGTTTG
ACGTCTTGTGCTTCTAAGAATTCTAACCTGCTCTACTATGATGATGAAGAGGACAAGTTT
TTGTCGAAATTACTCTCTTATACTATATGGATTAGAGGCTCCCAGAAAAGCCATCATAGT
TCATCTGTGCAGCCAAAAGCCTTAACATTGTCTTCCAAAGTGTTGTCAGTATCTTCGGAG
AGTGACAAGAAATGTCCATATTTCCCTTTTTATTTTAAAAAAATTAGGTTTGCACCCTGC
TTTGGAACGAGACTGTATGTTTGTAAGCACCAGGCATGTTAG
>KLRC3_Leogeo
ATGAATAGCCAAGAAGTTACTTATGCAGAACTTAATCTGATGAAAGACTCAAAGAGACAG
CAAATGAAACCCAAGGGCACTAAAAGTTCCATTTCAGTAACTGAGCAGGAACTGCTCTAT
GCAGAATTAAATCTTCAAAATGCTTCTCAGGATCTTCAAGGGAATGACAAGAATTATCAC
TGCAAAGGGAAGCTCATTGCTAGGATCCTGGGAATCATCTGCCTTGTCCTGATGTCCACT
GTGGTAACAATAGTAGTTGTTACCCCTACTGAAATACCAGAGCAGAAAAATTTGTCCCTG
ACAACAAAGATCCAGAAAGCACATCACTGTGGTTGTCCAAAAGAGTGGTTTGTGTATTCC
AACAATTGCTATTACATTAGCACTGAGAGAAAATCATGGAATGAAAGTTTTATGTCCTGT
GCTTCTAAGAACTCTAACCTGCTGTACATAGATGATGAAGAAGAAATGTATATGTTGGAC
TTCTTCATTCGTTCTTCATGGTGTAGAGTCTCCCAGACAAGAAATAATAGTTCATGGCTG
TGGCCCAAAGGCTTAACTTTCCTTTCCAAACCGTTGTCAGTATCTTCAGAGTGGGACCAC
AATTGTACCTTTTTATACGTTCAGGCCAAAAAAATTTTAATTGAATCCTGCTTAGAAATA
AAAACATATATGTGTAAGCACCAGGCACTTCAACCTACCTAA
>KLRJ_Leogeo
ATGTCCAATGCTCCAGACTCTCAGCAGTCTCCAGAAATCACAGAGCAGACAGAGACAATT
GTGGACTTGAACCTTCCTCTTCCTCCTCCTCCTCCTGCTCCAGAGGATGAATGGGGCCCA
AATCCCGAGCCTACTAACATGAGTGCTTCTTCTATTCCCTTTTTTCTGTATGGAATCATT
CCTGTGGTCCTGGGAATCTTCAGCTTGCTGCTCTTGGCATTATGTGGATTCTTTGGTTAT
CAGTACTTTCATACTGTTGAGGCATCAGCGACCAAGATGAAGAGCCTTAACGCATTGATT
GAGTCTTTTCAAAGCAAAGCAGACAAATTTCTTCATGTCCAAAATGTTCTTGACCAAAAT
AAAGCTTTATTGTCCTATGTGGAAACCCTAGAGTGGCTGCAAAGCCAGGAGTATCTCCTT
GAGGCTTTACGTGAACTAAATCAGAAACAAGGAGTCAGGTGTGGACGTCCTCTGAAACAC
TGGGTTGAATCCAATGACCACTGCTACCACCAAACCATGGAAACGGTTTCTTGGTTAGAC
TGTTTCGATCTTTGTGTCTCTTTGAACGCTACATTTTTAAAGACAGAAGGGAGTAGGTTA
AAGAATGTCATGGAATTAATTGCAGTAGGTCCTACTTGGCTTGGCCTGTCTTACAAGGAG
GACAATGAATGGAAGTGGGAGGATGGCTCCTCTCCTTCTCCTGGGCTGGGTTTACCAGAG
CCAAGTCTGGATTTCCAGGGAAAATGTGTGTATGTAAAGGCACACACTCTTGGTACTGAT
AACTGCACCATACCCTCTTCATGCCTGTGTGAGAAGGTTGTCCACTAA
>KLRL_Leogeo
ATGAATGAAACACATACAACATATATGGATATCAAACATCCTAAGAAGCAGGTGCCAAAA
AAAAGGCCTTCAGTGCCATTTGTCTGGTGTCTCGCTGTAGTGATTCTTGGAATCCTCTGT
TTCCTTCTCCTTGTAACAACTGCAGTCTTGGGATCCATTGTTTTCCAGGGTCATACGACA
AATGAAACGCAGAAGCTTCCACTGGACAATAGGACCCAGCAAGACGAGTCCACATTTAAA
AACACGACTATCATAGAGTTTCCACTTAACACAGGACACAAGAGGAACATATGTAAAACT
CAATGGTCATGCTGTGGAGATAAATGTTACCATTTTTCACGTGATTTCAACACTTTTCAA
GACAGTAAGAATATCTGCAAGAATATGGGCGCCACACTTGTTAAGATAGAAGATGAAGAA
GAACTGAACTTCATTCGAAGTCAGATGCACTTGTACACTTGGATTGGGCTCTCCCGTAAA
GGAACAAACAGGTCATGGAAATGGGAAGATAACTCAAATCCCTTTCTCCAAGTGATAAGT
GACTGGAAAGAGACAAAAGGTGGAAACTGTGCAAGTATGACAAAAATGAGGATGATTGCT
TCTGACTGTTACAAACTCCTGCCCTTTACTTGTGAGAAGAGAATTCCCTGTGTGGCTACC
TCATAA
>KLRH1_Leogeo
ATGGACGAAAGATGTTCAAAGGATGAAAGGAGAGAATTTCCACGGTGTAAGGTTGCATTA
ACCCTGGGAGTTACATGTATTTTCCTCCTGCTGGCAAGCACAGGCTTAAGATATATGCTT
TTTCACAGGTGTTCTGGAGAAATCAGGCAAGATATGAAAGCACCAGAAGACAAGAATGCT
TCCTTAGCAGAAGTTGAAGATCACTTAATTTTACTACCCACTACAGCACGGAATGAAGAC
GATGACACATTTCAAGGAAAATGGTACTGCCGTGGGAAAAGCTGTTACCACTTTTCAAAA
GAGGAGAAAACTTGGGAGAGGAGCATGGTGTCATGCCAAGATCTGCAGGCTAGTCTCCTG
AAGATTGATACTAAAGAGGAGCAAGTCCTTATTCAATCAAAAATAAAATACAATCATTGG
ATTGGATTAAGTAGAGTTCAAGAAAGCAGGTATCACTGGAAATGGCTGGATGGCTCACCC
GTATCTCAGCAGCTGAGTTTCCGACAGAGTTTATCTCATGTGAAATGTGGACACCTGAGA
CCATCAGCTATTTATGGTGCTGATTGTAGTAAAAGCTTCCGTTACATTTGTGAAAAGGAG
TTCTCTGGCCCTGATAATTAA
>KLRH2_Leogeo
ATGGACGAAAGATGTTCAAAGGATGAAAGGAGAGAATTTCCACGGTGTAAGGTTGCATTA
ACCCTGGGAGTTACATGTATTTTCCTCCTGCTGGCAAGCACAGGCTTAAGATATATGCTT
TTTCACAGGTGTTCTGGAGAAATCAGGCAAGATATGAAAGCACCAGAAGACAAGAATGCT
TCCTTAGCAGAAGTTGAAGATCACTTAATTTTACTACCCACTACAGCACGGAATGAAGAC
GATGACACATTTCTAGGAAAATGGTACTGCCGTGGGAAAAGCTGTTACCACTTTTCAAAA
GAGGAGAAAACTTGGGAGAGGAGCATGGTGTCATGCCAAGATCTGCAGGCTAGTCTCCTG
AAGATTGATACTAAAGAGGAGCAAGTCCTTATTCAATCAAAAATAAAATACAGTCATTGG
ATTGGATTAAGTAGAGTTCAAGAGAGCGGGTATCACTGGAAATGGCTGGATGGCTCACCC
CTATCTCAGCAGCTGAGTTTCGGACGGAGTTTATCTCATGTGAAATGTGGACACCTGAGA
CCATCAGCTATTTATGGTGCTGATTGTAGTAAAAGCTTCCGTTACATTTGTGAAAAGGAG
TTCTCTGGCCCTGATAATTAA
>KLRH3_Leogeo
ATGAGCGAGGAGAGAGTAATATACACAGAGCTGAAATCAGCCCATTCAAGGCAACAGGAC
AAAAGACGTCCAATGTCTAAAAGGAGAGGGTTTCCATGGCATATCGTTGCAGTAACCCTG
GGATTTCTATGTTTATTCCTCCTGCTGGCAATCACAGGCTTAGGATATATGTTTTCTCAC
GGGTGGTCTGGAGAAATCAGGCAAGATATGAAAGAACCAGAAGACAAGAATGCTTCCTTA
GCAGAAGTTGAAGATCACTTAATTTTACTACCCACTACAGCACGGAATGAAGACGATGAC
ACATTTCAAGGAAAATGGTACTGCCGTGGGAAAAGCTGTTACCACTTTTCAAAAGAGGAG
AAAACTTGGGAGAGGAGCATGGTGTCATGCCAAGATATGCAGGCTAGTCTCCTGAAGATT
GATACTAAAGAGGAGCAAGTCCTTATTCAATCAAAAATAAAATACAGTCATTGGATTGGA
TTAAGTAGAGTTCAAGAGAGCGGGTATCACTGGAAATGGCTGGATGGCTCACCCCTATCT
CAGCAGCTGAGTTTCCGACGGAGTTTATCTCATGTGAAATGTGGACAACTGAGACCATCA
GCTATTTATGGTGCTGATTGTAGTAAAAGCTTCCGTTACATTTGTGAAAAGGAGTTCTCT
GGCCCTGATAATTAA
>KLRH4_Leogeo
ATGAGCGAGGAGGGAGTAACATACACAGATCTGAAATCAGTCCATTCAAGGCAACAGGAG
AAAAGACGTCCAATGGTTAAAAGGAGAGGGTTTCCATGGCATATCGTTGCATTAACCCTG
GGATTTCTATGTTTGTTCCTCCTGCTGGGAATCACAGGCTTAGGATATATGTTTTTTCAC
AGGTGTTCTGGAGAAATCAGGCAAGATATGAAAACACTAGAAGACAAGAATGCTTCCTTA
GCAGAAGTTGAAGATCACTTAATTTTACTACCCACTACAGCACGGAATGAAGACGATGAC
ACATTTCAAGGAAAATGGTACTGCTGTGGAAAAAGCTGTTACCACTTTTCAGAAGAGGAG
AAAACTTGGGAGAGGAGCATGGTGTCATGCCAAGATCTGCAGGCTAGTCTCCTGAAGATT
GATACTAAAGAGGAGCAGGTCCTTGTTCAATCAAAAATAAAATATAATCATTGGATTGGA
TTAATTAGGGTTCAAGAAGGCAGGTATCCCTGGCAATGGCTGGATGGCTCACCCTTATCT
CAGAAGCTGAATTTCCAACAGAGTTTATCTCCTGTGAAATGTGGACACCTGAAACCATCA
AATATTTATAGTGCTGATTGTAGTAAAAGCTTCCGTTACATTTGTGAAAAGGAGTTCTCT
GGCCCTGATATTTAA
>KLRH5_Leogeo
ATGGACGAAAGATGTTCAGTGGATGAAAGGAGAGAATTTCCACGGCGTAAGGTTGCATTA
ACCCTGGGAGTTACATGTTTTTTCCTCCTGCTGGCAAACACAGGCTTGAGATATATGCTT
TTTCATAGGTATTCTGGTGCCACCAGGCAAGATATGAAAAAAGCAGAAGAAAAAAATGCT
TCCTTAGCAGAAGTTGGAGATCACTCAATTCACTGTAATCAATTCAGTACAGATAATAAC
ACATTTCAAGGAAAATGGTACTGTTGTCGAAAAAGCTGTTACCACTTTTCAAAAGAAGAG
GAAACTTGGGAGAGGAGCAAGGTGGCATGCCAAGATCTGCAGTCTAGTCTCGTGAAGATT
GATACTAAAGAGGAGCAAATCTTCATTCAATCAAAAATAACATACAATTATTGGATTGGA
TTAAAGGTAGGACCCAAGAATCCCCGAAAGTGGCTGGATGGCTCAATCGTATCTCAGAAT
CTGAATTTAGAACACCGTGGACCGACCGTAAAATGTGCATGCCTCAAGCCATCAATTATT
TTTACTACTAATTGTAGCAGACTCTTCCGTTACATTTGTGAAAAGGAGTTCTCTGGCCCT
GATAATTAA
>KLRA_Leogeo
ATGAGCGATCAGAAAGTGATTTATTCCACCCTGAGGTTTCTTCAGTCTCCTTCAGAGTCA
CAAAATAGGATAAGGCCAGGTGGGACTCAAAGGCCTGGGAAAACTGATGACAAAGAGTTT
TCAGTGCCATGGCATCTCATTGCAGTGATTCTTGGGATCCTCTGTTTACTACTATCGGTG
ACAGTTGCAGTGTTGGGGACGAAGATTTTTCAGTATATTCAAGAAAACCATCAGCAGAGG
GAAAAGATAAGAAATTTGAGTCAAGAGTACCAAATTGTGCAAAACGACAGCTACTTCAAG
GAGCAACTTTTGACAAATAAGATTTTGGAATATAACAGTCGTGAAAATGAAAGTCTTCAG
CAGAAAATGAAGCAGGATTTTATAGAAAGGACATGCCAGAGAAAAAATATAGGCAAACTC
TACGAAAGCCACTGGTCCTGTTGTGGAATAAAGTGTTACTATTTTATTCCTGAATATAAA
AACTGGAAGGGATGTAAACAGACATGCCAAAGCTATAATTCATTTCTTCTGAAGATAAAT
GATCAAGATGAACTGACCTTCATTCAAACCCAAACTTATAGGAATTACTACTGGATTGGA
TTATCATATAATCGAGGAGAAAGAAAATGGAAATGGATTGACAGTGACCCACTTTTGGGG
ATGCACTATGCATTCATGAATATTTCTGGGAGAGGACAATGTGCATTTTTATCTTCAACA
AGAATAACAAGTGCTGAGTGCTCTCAGATGTACAATTGTATCTGTGAGAAGACAATTGGT
GATATTTTCTTTCCCTTCTTCAATAATTATAAGAAAAGATGA
>KLRB_Lyncan
ATGGACAGACAAGTGACATATGCTGATTTAAACTTATCCAGGGGTCCTTGCCTGGAAAGT
TCATCACCCCCATCTCTTCCTCAGGACATCTGTCAAGGTCCACCTTGGCATCAGTTGGCT
CTGAAACTTGGTTGTACTGGGGTTATTCTTCTTACCTTGACTGTGATTGGGTTGAGTATT
TCAGTAATATTCTTAAGACAAAACTTGTCAATAGAAGAAAGCGGTGTGGATGTTCACGAG
AACAGGAATGAAACAACAGAGAAACCAGATCTGTTAAAGTGCCCAAAAGATTGGCGTCTA
CTCCGAGAAAAATGCTTGTTTTTTTCTCTCGCTTCCAACACTTGGAACTACAGTCTAGCT
GACTGTTCCACAAAAGAATCCAGTTTGCTGCTTTTTCAAGATCCAGAAGAATTGAGACAC
GTACAAAGCCTGATACCTAAAAAAGAATTTCTGTTTTGGATTGGATTAAATTTAACATTA
TCAGAGAAGAAATGGAAGTGGATAAATGGGTCATTTTTAAATCCAAACGTATTACATATT
GTTGGTTATACTAAGAAAAACAGCTGTGTTTACGTCTCACCGACAGGAATTTTTTCTGAG
GACTGTGACACAGACAATAAATGGATCTGCCAGAAAGAACTACAACCTGTCAGAAATAAG
GCGTTTTCTGGCTCTTGA
>KLRF3*_Lyncan
GTGAGCACAACGGTGTTGTGCCTGTGTGCCCAGTATCACGAAAGCCTTCCGGCTACACAG
TCCATATATTTGTCAGTTGCACAGAACGGCATCTCTGAGGCAAAATACTCCAGCCAGTGG
CGAAGGATGTTTGGACAGATGCAAAACACAGAGGGATCAATGATGCAGAAGACAAGAAAG
CATCCCTATCATTGTCAACACAAGTGGACATGCAAAGATTACCCTAAATGTCCCAAGTGG
CATCAGACTGCTCTGAGATTGTCCAGCATTGCACTGGTTATACTCATTGCCATAGTGATA
GGACTCACCATTTTGGTATGTCGCCTAAGTAGTGAGAAAAGAACCAAAGATTGTGATGGC
ATGAATACTTCTCCCAGGAAACAACAGGACAATACAAACTTCACAACAAAGTCCACGCTA
AACTTATGCCCTAATAACTGGCTGCAGAAAAAAGGGAAATGCTATAATTTCTTAAAAACC
TTTAAATCATGGACCGATAGCCAGAAATCCTGCTTAATAATGAAATCACATCTCTTGATG
ATCCAAGACATGGCTGAACTGAATTTCATACAGAGTAGTATACCGGATGGAATTTACTTT
TGGATGGGTCTGAACATCACGCACCCACAAAAGGCATGGACCTGGCTGGACGGCACCCCA
TTAAATCTACAGTTATTTCAAGTCATGGGCCAAGCTGAAGATAACGCCTGTGCTGTAATA
ACAAAGAAGGGTGTGTTTTCTGAAAAGTGTTGTAATGAGAGTTACTGGATTTGTCAACAT
GTGATTTCTTCAGACAATGACTTCTAA
>KLRF1_Lyncan
ATGCAAGATGAAGAAAGATACATGACATTGAATTTACAATGGAAAAAAAGGAGTTCTATG
GAAACATCCCAACTTAAATTTAAAGATTCTTCTGTGATGTTGCCTTGGTGTAAAATCTTA
CTGGGGATATCTGGAACCATAAATGGTATTCTGGTTTTGACTTTGATTTCCCTGTGTTTA
CTGGTTTCTCAGGGAGTATTGCAAAAATGCCAAAAAGGAAATAATTCAAATCTCACCCAA
CACGATGACATTGGAAACCCAAAAATGAATAATGGCACAAGAGGAAATATAAGTAATAAG
GACACAAGCCACTGTGGCTCACAAGCTACGGACCATACAGGATTGTGCCCATCAGAATGG
CTCAAATATCATAAAAAGTGTTATTGGTTCTCTAATGAGATGAAAAGTTGGAGTGACAGT
TATAGGTATTGTTTGGGAAGAAAATCTCATCTACCAATCATTCAGGACCACATTGAAATG
GCTTTTATACAGAAAAACCTAAAACAATCAAACTACGTGTGGATTGGGCTCAACTTTACA
TCCCTGGAAAAGGCATGGACCTGGGTGGATGGTTCTCCATTAGATTCAAAGACATTTGTC
ATAAAAGGACCAGCTAAAGAAAATAGCTGTGCTGCTACCAAAGAAAACAAAATTTACTCT
GAAACTTGCAGCAGTGTTTTCAAATGGATTTGCCAATACTAG
>KLRF2_Lyncan
ATGGAGAATGAAGATGGCTATATGGTCCTGGATTCCAAGAATCGTTTCAAATCCAGCTCT
AAAGAATGTTCCCTGTATCCACCGAATTATTGTCTTATGCTAGTATGGGGCTGCATTGGG
ATCCTTAGTATCATGATCACACTGATTTGCCTGAACTTTTGGGAGGAAAAAATGGATTTC
TCCCAGAGAGTAAATATCAGCCGTCTAGCAGGAAATAATCATGTGTGCCCAAAAGACTGG
CTACTGAACCAAGGGAAATGCTACAGGTTTTCAATGCCTTCCAAAACTTGGAATGAGAGT
CAACATGATTGTGCATACCTACAAGCACACTTACCGGTGATCCAAAGTTTGAAAGAGCTG
GAGTTCATACAGAAGAGTTTAAAACCTGGAAATCCTGCTTGGATTGGACTATATATTGCA
TCCCCAGGAAAACAATGGATGTGGATAAATAAACACCTTTTTGTGGAAGAAAACAATTTT
CTCATGATTGGACCGACGGATCACACAAGCTGTGCTGTCGCAACAAGAAATCAGGTGTAT
TCTGAAGACTGTAACTCCAACTTTAATGGCATTTGCCAAAGAGACGCTGTCTGA
>KLRD_Lyncan
ATGGCAGCTTCTCAGATCAATCCATGGAATTTGATTTCCGGCATCTTAGGAGTAATCTGC
CTTTCCTTGATGGCTACTACGGGGATTTTGCTGAAACATTTGCTTACTAAACAAAGTATT
CAGCCAACAATGTCTCCAGGACTAACCACAGAAATCCAGAAAGAAGCTGACTGTTGTTCT
TGCCAAGAAAAGTGGATTGGGAACCAATGCAACTGCTACTTCTTTTCTACTGAATTAAAA
ACTTGGGAAGAGAGTCGTGATTTCTGTGCTTCTCAGAATTCCAGTCTACTTCAGATTCAA
AACACAGATGAATTGCATTTTATGAGGTCCAGTACAAGCTTTTACTGGATTGGGCTCCGT
TACAGTGAAAAACATCGTGCCTGGATGTGGGAAAACAACTCCAACGTCTCCCAAGATCTA
TTGCCGTTAATTCAAAATTTAAATACAAAGAAATGCGTAGTGTATAGCCCAGATCGAAGT
GCTTTGGATGAACCCTGTGGAAGTACATATCGTTTTATATGTAAGCAACAGCTGAGGCGC
CCGGGTGGCTCAGTCGGTTGA
>KLRK_Lyncan
ATGAATCTGGTCCGAGATCGGTGGGCTTGTCACAGCATGGCCATGGACGCAGTCCATAAT
TCCAACTCTGAGCTGGTATATCATGGTATTTCCACACGACCAAAGAGAAGGCGTGTATTA
AACACAAGCAAATATAGAGAAAACCCATCTCCATTTTTCCTAGTCCATTCCATTGCTATA
GCTCTGGGGATCCACTTCATTATTATGGTAATGATATGCGGTGCCATAATCATACATTCA
TTATTCCACCAAGAAGCTCCACTTCCTTTACAAGAAAGTTATTGTGGCCCATGTCCTAAA
AACTGGATATGTTATAGAAATACCTGCTACCAATTTTTTAATGAAAGCAAAAGCTGGTAC
CAAAGCCAAGCCTCTTGTGTGTCTCAAAATTCCAGTCTCTTGAAGATATACAGCAGAGAA
CACCAGGATTTCCTAAAATTGGTGAAGTCTTATCATTGGATGGGACTAATACAAACGCCA
CCAAATGGATCATGGCAATGGGAAGATGGCAGCATTCTCTTACCCGACCAACTAACCATG
GTTGACATGCAGAATGGAACCTGTGCAGTTTATGGGTCAAATTTTAAAGCTTATACAGAA
AACTGTTTAACTCCAAACACATACATCTGCATGCAGAGGATTGTGTAA
>KLRC2_Lyncan
ATGGCCCATGCGGAATTCAATCTTCAAGTTGCTTCTCAGGAGCTTCAAGAGACTGACAAG
AACTATCTCTGCAAAGGGAGGTACATTGCTGAGGTTCTGGGAATCATCTGCCTTGTCTTG
ATGTCCACTGTGGTAAAAATAAACGTTATTCCCTACTACTTTAATGTTCAAGCTACTGAA
GGACCAGAGCAGAACAAAACCTCCCTGGAAACAANGATCCAGAAAGCGTGTCTCTGTTGT
CATTGTCTGAAAGAGTGGTTTACGTATTCCAACAATTGCTATTACATTAGCACTGAGGGA
AAATCATGGAATGAGAGTTTGACGTCCTGTGCTTCCAAGAACTCTAACCTGCTCTACTAT
GATGATGAAGAGGACAAGTTTTTGTTGAATTTACTCCCTGCTACTACATGGATTAGAGGC
TCCCAGAGAAGCCATCATAGTTCATCTGTGCAGCCAAAAGCCTTACTATTTTCTTCCGAA
GTGTTGTCAGCATCTTCAGAGAGTGACAAGAATTGTCCATATTTCGATTTTCAAATAAGA
AAAACTTATTTTGCACCCTGCTCAGTAATAAAATCATATGTTTGTAAGCACCAAGTGTTT
TAG
>KLRC1-2_Lyncan
ATGAGCAACCAAGGCGTGATTTATGCGGAACTCCATCATGCTAAGGGCTCAAAAAGACAG
CAAGTGCAACCTAAGGGCACGAAAAGTTCCATTTCAGTAACTGAGGAGGAGATAGCCTAT
GCAGAATTACATCTTCAAAATGCTTCTCGGGACTGTCAAGGGAATGGCAAGAACTCTCCC
TGCAAAGAGAAGCTCATTGCCGGTATCTTGGGAATCCTCTGCCTCGTCTTGATGTCCACT
GTGGTAACAATAGCTGTTATTCCCTCTACTGAAGGACCAGCACAGAACAAAACGTCCCTG
GAAACAAGGATCCAGAAAGCGTGTCTCTGTTGTCATTGTCTGAAAGAGTGGTTTACGTAT
TCCAACAATTGCTATTACATTAGCACTGAGGGAAAATCATGGAACGAGAGTTTGATGTCC
TGTGCTTCTAACAACTCCAACCTGCTCTACTATGATGATGAAGAGGACAAGTTTTTGTTG
AATTTACTCTCTGCTACTACATGGATTAGAGGCTCCCAGAGAAGAAATCATAGTTCATCT
GTGCAGCCAAAGGCCATAACATTTTCTTCTAACATGTTGTCAGCATCTTCTGAGAGTGAC
AAGAAGTGTCCATATTTCAATTTTCAAGTAAAAACATTTTATGCACCCTGCTCAGTAATA
AGACCATATGTTTGTAAGCACCAGGCATTCTAG
>KLRC1-3_Lyncan 
ATGGACAACCAAGGCGTGACTTATGTGGAATTCCATCATGCTAAGGGCTCAAAAAGACAG
CAAGTGCAACCTAAGGGCACAAAAAGTTCCATTTCAGTAACTGAGGAGGAGATAGCCTAT
GCAGAATTACATCTTCAAAATGCTTCTCGGGACTGTCAAGGGAATGGCAAGAACTCTCCC
TGCAAAGAGACGCTCATTGCCGGTATCTTGGGAATCCTCTGCCTCGTCTTGATGTCCACT
GTGGTAACAATAGCTGTTATTCCCTCTACTCAAGGACCAGCGCAGAACAAAACATCCCTG
GAAACGATAATCCAGAAAGCATGTCTCTGTTGTCATTGTCTGAAAGAGTGGTTTACGTAT
TCCAACAATTGCTATTACATTAGCACTGAGGGAAAATCATGGAAGGAGAGTTTGACGTCC
TGTGCTTCTAAGAATTCTAACCTGCTCTACTATGATGATGAAGAGGACAAGTTTTTGTTG
AATTTACTCCGTGCTAGTACATGGATTAGAGGCTCCCAGAGAAGCCATCATAGTTCATCT
GTGCAGCCAAAAGCCTTAACATTTTCTTCCAAAGTGTTGTCAGTATCTTCAGAGATTGAC
AAGAATTGTCAATATATCGATTTTCATACAAAAAAAATTTATTTTGCACCGTGCTCATTA
AGAAGACGATATGTTTGTAAGCACCAGGCATTTTAG
>KLRC1-4_Lyncan
ATGAACAACCAAGGCGTGACTTATGCGGAACTCCATCATGCTAAGGGCTCAAAAAGACAG
CAAGTGCAACCTAAGGGCACGAAAAGTTCCATTTCAGTAACTGAGGAGGAGATAACCTAT
GCAGAATTGAATCTTCAAAATGCTTCTCGGGACCTTCAAGGGAATGGCAAGAACTCTCCC
TGCAAAGAGAAGCTCATTGCTGGTATCTTGGGAATCCTCTGCCTCATCTTGATGTCCACT
GTGGTAACAATAGCTGTTATTCCCTCTACTGAAGGACCAGAGCAGAACAAAACATCCCTG
GAAACAATGATCCAGAAAGCGTGTCTCTGTTGTCATTGTCCGAAAGAGTGGTTTACGTAT
TCCAACAATTGCTATTACATTAGCACTGAGGGAAAATCGTGGAATGAGAGTTTGACGACC
TGTGCTTCTAAGAACTCTAACCTGCTCTACTATGATGATGAAGAGGACAAGTTTTTGTTG
AATTTACTCTCTATTACACCATGGATTAGAGGCTCCCAGAGAAGCAATCATAGTTCATCT
GTGCAGCCAAAAGCCTTAACATTTTCTTCCGAAGTGTTGTCAGTATCTTCAGAGAATGAC
AAGAATTGTCAATATATCGATTTTCGTACAAAAAAATTTTCTTTTGAACCATGCTCAGTA
AGAAGACGATATGTTTGTAAGCACCAGGCATTTTAG
>KLRC1-5_Lyncan
ATGAACAACCAAGGCGTGACTTATGCGGAACTCCATCATGCTAAGGGCTCAAAAAGACAG
CAAGTGCAACCTAAGGGCACGAAAAGTTCCATTTCAGTAACCGAGGAGGAGATAACCTAT
GCAGAATTGAATCTTCAAAATGCTTCTCGGGACCTTCAAGGGAATGGCAAGAACTCTCCC
TGCAAAGAGAAGCTCATTGCTGGTATCTTAGGAATCCTCTGCCTCATCTTGATGTCCACT
GTGGTAAAAATAGCTGTTATCCCCTCTACTGAAGGACCAGAACAGAACAAAACATCCCTG
GAAACAAGGATCCACAAAGCGTGTCTCTGTTGTCATTGTCTGAAAGAGTGGGTTACGTAT
TCCAACAACTGCTATTATATTAGCACTGAGGAAAAATCATGGAACGAGAGTTTGACGTCT
TGTGCTTCTAAGAATTCTACCCTGCTCTACTATGATCATGAAGAGGATGAGTTTTTGTCG
AAATTACTCTCTTATACTGTATGGATTAGAGGCTCCCAGAAAAGCCATCATAGTTCATCT
GTGCAGCCAAAAGCCTTAACGTTTTCTTCCAAAGTGTTGTCAGTATCTTCAAAGAGTGAC
AAGAATTGTCCATATTTCTATTTTTATTTTAAAAAATTTGGTTTTGCACCCTGCTTTGGA
ATAAGACTGTATGTTTGTAAGCACCAGGCATTTTAG
>KLRC3_Lyncan
ATGAATAGCCAAGAAGTTACTTATGCAGAACTTAATCTGATGAAAGACTCAAAGAGACAG
CAAATGAAACCCAAGGGCACTAATATTTCCATTTCAGTAACTGAGCAGGAACTGCTCTAT
GCAGAATTAAATCTTCAAAATGCTTCTCAGGATCTTCAAGGGAATGACAAGAACTATCAC
TGCAAAGGGAAGCTCATTGCTAGGATCCTGGGAATCATCTGCCTTGTCTTGATGTCCACT
GTGGTAACAATAGTAGTTGTTACCCCTACTGAAATACCAGAGCAGAAAAATTTGTCCCTG
ACAACAAAGATCCAGAAAGCACATCACTGTGGTTGTCCAAAAGAGTGGTTTGTGTATTCC
AACAATTGCTATTACATTAGCACTGAGAGAAAATCATGGAATGAGAGTTTTATGTCCTGT
GCTTCTAAGAACTCTAACCTGCTGTACATAGATGATGAAGAAGAAGTGTATATGTTGGAC
TTCTTCATTCGTTCTTCATGGTGTAGAGTCTCCCAGACAAGAAATAATAGTTCATGGCTG
TGGCCCAAAGGCTTAACTTTCCTTTCCAAACCGTTGTCAGTATCTTCAGAGTGGGACCAC
AATTGTACATTTTTATACGTTCAGGCCAAAAAAATTTTAATTGAATCCTGCTTAGAAATA
AAAACATATATTTGTAAGCACCAGGCACTTCAACCTACCTAA
>KLRJ_Lyncan
ATGTCCAATGCTCCAGACTCTCAGCAGCCTCCAGAAATCACAGAGCAGACAGAGACAATT
GTGGACTTGAACCTTCCTCTTCCTCCTCCTCCTCCTGCTCCAGAGGATGAATGGGGCCCA
AATCCCGAGCCTACTAACATGAGTGCTTCTCCTATTCCCTTTTTTCTGTATGGAATCATT
CCTGTGGTCCTGGGAATCTTCAGCTTGCTGCTCTTGGCATTATGTGGATTCTTTGGTTAT
CAGTACTTTCATACTGTTGAGGCATCAGCGACCAAGATGAAGAGCCTTAACGCATTGATT
GAGTCTTTTCAAAGCAAAGCAGACAAATTTCTTCATGTCCAAAATGTTCTTGACCAAAAT
AAAGCCTTATTGTCCTATGTGGAAACCCTAGAGTGGCTGCAAAGCCAGGAGTATCTCCTT
GAGGCTTTACATGAACTAAATCAGAAACAAGGAGTCAGGTGTGGACGTCCTCTGAAACAC
TGGGTTCAATCCAATGACCACTGCTACCACCAAACCATGGAAATGGTTTCTTGGTTAGAC
TGTTTCGATATTTGTGTCTCTTTGAATGCTACATTTTTAAAGACAGAAGGGAGTAGGTTA
AAGAATGTCATGGAATTAATTGCAGTAGGTCCTACTTGGCTTGGCCTGTCTTACAGGGAA
AAGGACAATGAATGGAAGTGGGAAGATGGCTCCTCTCCTTCTCCTGGGCTGGGTTTACCA
GAGCCAAGTCTGGATTTCCAGGGAAAATGTGTGTATGTAAAGGCACACACTCTTGGTACT
GATAACTGCACCATACCCTCTTCATGCCTGTGTGAGAAGGCTGTCCACTAA
>KLRL_Lyncan
ATGAATGAAACACATACAACATATATGGATATCAAACATCCTCCTAAGAAGCAGATGCCA
AAAAAAAGGCCTTCAGTGCCATTCGTCTGGTGTCTCGCTGTAGTGATTCTTGGAATCCTC
TGTTTCCTTCTCCTTGTAACAACTGCAGTCTTGGGATCCATTGTTTTCCAGGGTCATACG
ACAAATGAAACGCAGAAGCTTCCACTGGACAATAGGACCCAGCAAGACGAGTCCACATTT
AAAAACACGACTATCATAGAGTTTCCACTTAACACAGGACACAGGAGGAACATATGTAAA
ACTCAATGGTCATGTTGTGGAGATAAATGTTACCATTTTTCACGTGATTTCAACACTTTT
CAAGACAGTAAGAATATCTGCAAGAATATGGGCGCCACACTTGTTAAGATAGAAGATGAA
GAAGAACTGAACTTCATTCGAAGTCAGATGCACTTGTACACTTGGATTGGGCTCTCCCGT
AAAGGAACCAGCATGTCATGGAAATGGGAAGATAACTCATATCCCTTTCTCCAAGTGATA
AGTCACTGGAAAGAGACAAAAGGTGGAAACTGTGCAAGTATGACAAAAATGAGGATGATT
GCTTCTGACTGTTACAAACTCCTGCCCTTTACTTGTGAGAAGAGAATTCCCTGTGTGGCT
ACCTCATAA
>KLRH1_Lyncan
ATGAATCTGATATCACCCCTTTCAAGGAGACAGATGGATGAAAGATGTTCAAAGGATGAA
AGGAGAGAATTTCCACGGCGTAAGGTTGTATTAACCCTGGGAGTTACATGTATTTTCCTC
CTGCTGGCAAGCACAGGCTTAAGATATATGCTTTTTCACAGGTTTTCTGGAGAAATCAGG
CAAGATATGAAAGCACCAGAAGACAAGAATGCTTCCTTAGCAGAAGTTGAAGATCACTTA
ATTTTACTACCCACTACAGCATGGAATGAAGAAGATGACACATTTCAAGGAAAATGGTAC
TGCCGTGGAAAAAGCTGTTACCACTTTTCAAAAGAGGAGAAAACTTGGGAGAGGAGCATG
GTGTCATGCCAAGATCTGCAGTCTAGTCTCCTGAAGATTGAGACTAAAGAGGAGCAAGTC
CTTATTCAATCAAAAATAAAATACAATCATTGGATTGGATTAAGTAGAGTTCAAGAAAGC
GGGTATCAGTGGAAATGGCTGGATGGCTCACCCCTATCTCAGCAGCTGAGTTTCCGACAG
AGTTTATCTCGTGTGAAATGTGGACACATGAGACCATCAACAATTTATACTGCTGACTGT
AGTAAACTCTTCCATTACATTTGTGAAAAGGAGTTCTCTGGCCCTGATAATTAA
>KLRH2_Lyncan
ATGAGCGAGGAGGGAGTAACATACACAGAGCTGAAATCAGTCCATTCAAGGCAACAGGAG
AAAAGACGTCCAATGGTTAAAAGGAGAGGATTTCCATGGCATATCGTTGCATTAACCCTG
GGATTTCTATGTTTGTTCCTCCTGCTGGCAATCACAGGCTTAGGATATATGTTTTTTCAC
AGGTGTTCTGGAGAAATCAGGCAAGATATGAAAGCACCAGAAGACAAGAATGCTTCCTTA
GCAGAAGTTGAAGATCACTTAATTTTACTACCCACTACAGCATGGAATGAAGACGATGAC
ACATTTCAAGGAAAATGGTACTGCCGTGGAAAAAGCTGTTACCACTTTTCAAAAGAGGAG
AAAACTTGGGAGAGGAGCATGGTGTCATGCCAAGATCTGCAGTCTAGCCTCCTGAAGATT
GATACTAAAGAGGAGCAAGTCCTTATTCAATCAAAAATAAAACACAATCATTGGATTGGA
TTAAGTAGGGTTCAAGAAGGCAGGAATCCCTGGCAATGGCTGGATGGCTCACCCCTATCT
CAGCAGCTGAATTTCCAACAAAGTTTATCTCCTGTGAAATGTGGACACATGAGACCATCA
ACAATTTATACCGCTGACTGTAGTAACCGTTTCCGTTACATTTGTGAAAAGGAGTTCTCT
GGCCCTGATAATTAA
>KLRH3_Lyncan
ATGAGCGAGGAGAGAGTAATATACACAGAGCTGAAATCAGCCCATTCAAGGCAACAGGAC
AAAAGACGTCCAATGTTTAAAAGGAGAGGATTTCCATGGCATATCGTTGCATTAACCCTG
GGATTTCTATGTTTATTCCTCCTGCTGGCAATCACAGGCTTAGGATATATGTTTTCTCAC
GGGTGGTCTGGAGAAATCAGGCAAGATATGAAAGAACCAGAAGACAAGAATGCTTCCTTA
GCAGAAGTTGAAGATCACTTAATTTTACTACCCACTACAGCATGGAATGAAGAAGATGAC
ACATTTCAAGGAAAATGGTACTGCCATGGAAAAAGCTGTTACCACTTTTCAAAAGAGGAG
AAAACTTGGGAGAGGAGCATGGTGTCATGCCAAGATCTGCAGTCTAGTCTCCTGAAGATT
GATACTAAAGAGGAGCAAGTCCGTATTCAATCAAAAATAAAATACAATCATTGGATTGGA
TTAAGTAGAGTTCAAGAAAGTGGGTATCAGTGGAAATGGCTGGATGGCTCACCCCTATCT
CAGCAGCTGAGTTTCCGACGGAGTTTATCTGATGTGAAATGTGGACACCTGAGACCATCA
GCTATTTATAGTGCTGATTGTAGTAAACGCTTCCGTTACATTTGTGAAAAGGAGTTCTCT
GGCCCTGATAATTAA
>KLRH4_Lyncan
ATGAGCGAGGAGAGAGTAATATACACAGAGCTGAAATCAGCCCATTCAAGGCAACAGGAC
AAAAGACGTCCAATGTTTAAAAGGAGAGGATTTCCATGGCATATCGTTGCATTAACCCTG
GGATTTCTATGTTTGTTCCTCCTGCTGGCAATCACAGGCTTAGGATATATGTTTTTTCAC
AGGTGTTCTGGAGAAATCAGGCAAGATATGAAAGCACCAGAAGACAAGAATGCTTCCTTA
GCAGAAGTTGAAGATCACTTAATTTTACTACCCACTACAGCATGGAATGAAGACGATGAC
ACATTTCAAGGAAAATGGTACTGCCGTGGAAAAAGCTGTTACCACTTTTCAAAAGAGGAG
AAAACTTGGGAGAGGAGCATGGTGTCATGCCAAGATCTGCAGGCTAGCCTCCTGAAGATT
GAGACTAAAGAGGAGCAAGTCCTTACTCAATCAAAAATAAAATACAATCATTGGATTGGA
TTAATTAGGGTTCAAGAAGGCAGATATCCCTGGCAATGGCTGGATGGCTCACCCCTATCT
CAGAAGCTGAATTTCCTACAGAGTCTATCTGATGTGAAATGTGGACACCTGAGACCATCA
TCTATTTATAGTGCTGATTGTAGTAAAAGCTTCCGTTACATTTGTGAAAAGGAGTTCTCT
GGCCCTGATAATTAA
>KLRH7_Lyncan
ATGAGCGAGGAGAGAGTAATATACACAGAGCTGAAATCAGCCCATTCAAGGCAACAGGAC
AAAAGACGTCCAATGTTTAAAAGGAGAGGATTTCCATGGCATATCGTTGCATTAACCCTG
GGATTTCTATGTTTGTTCCTCCTGCTGGCAATCACAGGCTTAGGATATATGTTTTTTCAC
AGGTTTTCTGGAGAAATCAGGCAAGATATGAAAGCACCAGAAGACAAGAATGCTTCCTTA
GCAGAAGTTGAAGATCACTTAATTTTACTACCCACTACAGCATGGAATGAAGACGATGAC
ACATTTCAAGGAAAATGGTACTGCCGTGGAAAAAGCTGTTACCACTTTTCAAAAGAGGAG
AAAACTTGGGAGAGGAGCATGGTGTCATGCCAAGATCTGCAGGCTAGCCTCCTGAAGATT
GAGACTAAAGAGGAGCAAGTCCTTACTCAATCAAAAATAAAATATAATCATTGGATTGGA
TTAATTAGGGTTCAAGAAGGCAGATATCCCTGGCAATGGCTGGATGGCTCACCCCTATCT
CAGAAGCTGAATTTCCTACAGAGTCTATCTGATGTGAAATGTGGACACCTGAGACCATCA
TCTATTTATAGTGCTGATTGTAGTAAAAGCTTCCGTTACATTTGTGAAAAGGAGTTCTCT
GGCCCTGATAATTAA
>KLRH8_Lyncan
ATGGATGAAAGATGTGCAATGGATGAAAGGAGAGAATTTCCACGGCGTAAGGTTGCATTA
ACCCTGGGAGTTACATGTTTTTTCCTCCTGCTGGCAAACACAGGCTTGAGATATATGCTT
TTTCATAGGTATTCTGGTGCCACCAGGCAAGATATGAAAAAAACAGAAGAAAAAAATGCT
TCCTTAGCAGAAGTTGGAGATCACTCAAGTCACTGTAATCAATCCAGTATAGACAATGAC
ACATTTCAAGGAAAATGGTACTGTTGTCGAAAAAGCTGTTACCACTTTTCAAAAGAAGAG
GAAACTTGGGAGAGGAGCAAGGTGGCATGCCAAGATCTGCAGTCTAGTCTCATGAACATT
GCTACTAAAGAGGAGCAAATCTTCATTCAATCAAAAATAACATACAATTATTGGATTGGA
TTAAAGGTAGGACCCAAGAATCCCCAAAAGTGGCTGGATGGCTCAATCGTATCTCAGAAT
CTGAATTTAGAACACCGTGGACCGACTGTAAAATGTGCATGCCTCAAGCCATCAATTATT
TTTACTACTAATTGTAGCAGACTCTTTCATTACATTTGTGAAAAGGAGTTCTCTGGCCCT
GATAATTAA
>KLRA_Lyncan construct
ATGAGCGATCAGAAAGTGATTTATTCCACCCTGAGATTTCTTCAGTCTCCTTCAGAGTCA
CAAAATAGAATAAGGCCAGGTAGGACTCAAAGGCCTGGGAAAACTGATGACAAAGAGTTT
TCAGTGCCCTGGCATCTCATTGCAGTGATTCTTGGGATCCTCTGTTTACTACTATCGGTG
ACAGTTGCAGTGTTGGGGACAAAGATTTTTCAGTATATTCAAGAAAACCATCAGCAGAGG
GAAAAGATAAGAAATTTGAGTCAAGAGTACCAAATTGTGCAAAATGACAGCTACTTCAAG
GAGCAACTTTTGACAAATAAGATTTTGGAATGTAACAGTCGTGAAAATGAAAGTCTTCAG
CAGAAAATGAAGCAGGATTTTATAGAAAGGACATGCCAGAGAAAAAATATAGGCAAACTC
TATGAAAGCGACTGGTCCTGTTGTGGAATAAAGTGTTACTATTTTATTCCTGAATATAAA
AACTGGAAGGGATGTAAACAGACATGCCAAAGCTATAATTCATTTCTTCTGAAGATAAAT
GATCAAGATGAACTGACCTTCATTCAAACCCAAACTTATAGGAATTACTACTGGATTGGA
TTATCATATAATCGAGGAGAAAGAAAATGGAAATGGATTGACAGTGACCCACTTTTGGGG
ATGCACTATGCATTCATGAATATTTCTGGGAGAGGACAATGTGCATTTTTATCTTCAACA
AGAATAACAAATGCTGAGTGCTCCCAGATGTACAATTGTATCTGTGAGAAGACAATTGGT
GATATTTTCTTTCCCTGCTTCAATAATTATAAGAAAAGATGA
>KLRG_Lynpar
ATGATTGACAATGATATTTATTCTGTATTACAGTTGTCTACTGAACCTCCAGCCCAGAAT
GACTACAGACCACAGGAAAAAGTGTCTTCTCCCAGGTCCCCTCTCTCGCGCCATGTGGCC
ATAGCTTTGGGACTTCTGAACGCCCTTCTTATGTGTTTGCTGTTTGTCCCGTGGATTCTG
TGCCAGGGTTCCACTCGTGCCAGTTGTCCTAGTTGCCCAGACTTCTGGGTGAGGTATGGC
GACCACTGTTACTACTTCTCAGTGGAGAAAAACAACTGGGATTCTAGTCTGGACTTCTGC
TTAGCTGAAGACTCCCATCTCCTTATGCTTACAGGCAACCAGGAAATGAGCCTGCTTCAA
CCTCTCCTCAAAGAGGACTTTTATTGGATTGGTCTGAGGAACAATTCTGGCTGGAGATGG
GAAGATGGGTCAGCCCTAAACTTTTCAAGGATTATTTCAAACAGCTTGATACAGAAGTGT
GGTACCTTCAGCAAAAGTGGTTTCCTAGGCTCTAGCTGTGAGGCTCTTTTACGGTGGGTC
TGTAAGAAGGTCAGACTTTGA
>KLRB_Lynpar
ATGGACAGACAAGTGACATATGCTGATTTAAACTTATCCAGGGGTCCTTGCCTGGAAAGT
TCATCACCCCCATCTCTTCCTCAGGACATCTGTCAAGGTCCACCTTGGCATCAGTTGGCT
CTGAAACTTGGTTGTACTGGGGTTATTCTTCTTACCTTGACTGTGATTGGGTTGAGTATT
TCAGTAATATTCTTAAGACAAAACTTGTCAATAGAAGAAAGCGGTGTGGATGTTCACGAG
AACAGGAATGAAACAACAGAGAAACCAGATCTGTTAAAGTGCCCAAAAGATTGGCGTCTA
CTCCGAGAAAAATGCTTGTTTTTTTCTCTCGCTTCCAACACTTGGAACTACAGTCTAGCT
GACTGTTCCACAAAAGAATCCAGTTTGCTGCTTTTTCAAGATCCAGAAGAATTGAGACAC
GTACAAAGCCTGATACCTAAAAAAGAATTTCTGTTTTGGATTGGATTAAATTTAACATTA
TCAGAGAAGAAATGGAAGTGGATAAATGGGTCATTTTTAAATCCAAACGTATTACATATT
GTTGGTTATACTAAGAAAAACAGCTGTGTTTACGTCTCACCGACAGGAATTTTTTCTGAG
GACTGTGACACAGACAATAAATGGATCTGCCAGAAAGAACTACAACCTGTCAGAAATAAG
GCGTTTTCTGGCTCTTGA
>KLRF3*_Lynpar
GTGAGCACAACGGTGTTGTGCCTGTGTGCCCAGTATCACGAAAGCCTTCCGGCTACACAG
TCCATATATTTGTCAGTTGCACAGAACGGCATCTCTGAGGCAAAATACTCCAGCCAGTGG
CGAAGGATGTTTGGACAGATGCAAAACACAGAGGGATCAATGATGCAGAAGACAAGAAAG
CATCCCTATCATTGTCAACACAAGTGGACATGCAAAGATTACCCTAAATGTCCCAAGTGG
CATCAGACTGCTCTGAGATTGTCCAGCATTGCACTGGTTATACTCATTGCCATAGTGATA
GGACTCACCATTTTGGTATGTCGCCTAAGTAGTGAGAAAAGAACCAAAGATTGTGATGGC
ATGAATACTTCTCCCAGGAAACAACAGGACAATACAAACTTCACAACAAAGTCCACGCTA
AACTTATGCCCTAATAACTGGCTGCAGAAAAAAGGGAAATGCTATAATTTCTTAAAAACC
TTTAAATCATGGACCGATAGCCAGAAATCCTGCTTAATAATGAAATCACATCTCTTGATG
ATCCAAGACATGGCTGAACTGAATTTCATACAGAGTAGTATACCGGATGGAATTTACTTT
TGGATGGGTCTGAACATCACGCACCCACAAAAGGCATGGACCTGGCTGGACGGCACCCCA
TTAAATCTACAGTTATTTCAAGTCATGGGCCAAGTTGAAGATAACGCCTGTGCTGTAATA
ACAAAGAAGGGTGTGTTTTCCGAAAAGTGTTGTAATGAGAGTTACTGGATTTGTCAACAT
GTGATTTCTTCAGACAATGACTTCTAA
>KLRF1_Lynpar
ATGCAAGATGAAGAAAGATACATGACATTGAATTTACAATGGAAAAAAAGGAGTTCTATG
GAAACATCCCAACTTAAATTTAAAGATTCTTCTGTGATGTTGCCTTGGTCTAAAATCTTA
CTGGGGATATCTGGAACCATAAATGGTATTCTGGTTTTGACTTTGATTTCCCTGTGTTTA
CTGGTTTCTCAGGGAGTATTGCAAAAATGCCAAAAAGGAAATAATTCAAATCTCACCCAA
CACGATGACATTGGAAACCCAAAAATGAATAATGGCACAAGAGGAAATATAAGTAATAAG
GACACAAGCCACTGTGGCTCACAAGCTACGGACCATACAGGATTGTGCCCATCAGAATGG
CTCAAATATCATAAAAAGTGTTATTGGTTCTCTAATGAGATGAAAAGTTGGAGTGACAGT
TATAGGTATTGTTTGGGAAGAAAATCTCATCTACCAATCATTCAGGACCACATTGAAATG
GCTTTTATACAGAAAAACCTAAAACAATCAAACTACGTGTGGATTGGGCTCAACTTTACA
TCCCTGGAAAAGGCATGGACCTGGGTGGATGGTTCTCCATTAGATTCAAAGACATTTGTC
ATAAAAGGACCAGCTAAAGAAAATAGCTGTGCTGCTACCAAAGAAAACAAAATTTACTCT
GAAACTTGCAGCAGTGTTTTCAAATGGATTTGCCAATACTAG
>KLRF2_Lynpar
ATGGAGAATGAAGATGGCTATATGGTCCTGGATTCCAAGAATCGTTTCAAATCCAGCTCT
AAAGAATGTTCCCTGTATCCACCGAATTATTGTCTTATGCTAGTATGGGGCTGCATTGGG
ATCCTTAGTATCATGATCACACTGATTTGCCTGAACTTTTGGGAGGAAAAAATGGATTTC
TCCCAGAGAGTAAATATCAGCCGTCTAGCAGGAAATAATCATGTGTGCCCAAAAGACTGG
CTACTGAACCAAGGGAAATGCTACAGGTTTTCAATGCCTTCCAAAACTTGGAATGAGAGT
CAACATGATTGTGCATACCTACAAGCACACTTACCGGTGATCCAAAGTTTGAAAGAGCTG
GAGTTCATACAGAAGAGTTTAAAACCTGGAAATCCTGCTTGGATTGGACTATATATTGCA
TCCCCAGGAAAACAATGGATGTGGATAAATAAACACCTTTTTGTGGAAGAAAACAATTTT
CTCATGATTGGACCGACGGATCACACAAGCTGTGCTGTCGCAACAAGAAATCAGGTGTAT
TCTGAAGACTGTAACTCCAACTTTAATGGCATTTGCCAAAGAGATGCTGTCTGA
>KLRD_Lynpar 
ATGGCAGCTTCTCAGATCAATCCATGGAATTTGATTTCCGGCATCTTAGGAGTAATCTGC
CTTTCCTTGATGGCTACTACGGGGATTTTGCTGAAACATTTGCTTACTAAACAAAGTATT
CAGCCAACAACGTCTCCAGGACTAACCACAGAAATCCAGAAAGAAGCTGACTGTTGTTCT
TGCCAAGAAAAGTGGATTGGGAACCAATGCAACTGCTACTTCTTTTCTACTGAATTAAAA
ACTTGGGAAGAGAGTCGTGATTTCTGTGCTTCTCAGAATTCCAGTCTACTTCAGATTCAA
AACACAGATGAATTGCATTTTATGAGGTCCAGTACAAGCTTTTACTGGATTGGGCTCCGT
TACAGTGAAAAACATCGTGCCTGGATGTGGGAAAACAACTCCAACATCTCCCAAGATCTA
TTGCCGTTAATTCAAAATTTAAATACAAAGAAATGCGTAGTGTATAGCCCAGATCGAAGT
GCTTTGGATGAACCCTGTGGAAGTACATATCGTTTTATATGTAAGCAACAGCTGAGGCGC
CCGGGTGGCTCAGTCGGTTGA
>KLRK_Lynpar
ATGAATCTGGTCCGAGATCGGTGGGCTTGTCACAGCATGGCCATGGACGCAGTCCATAAT
TCCAACTCTGAGCTGGTATATCATGGTATTTCCACACGACCAAAGAGAAGGCGTGTATTA
AACACAAGCAAATATAGAGAAAACCCATCTCCATTTTTCCTAGTCCATTCCATTGCTATA
GCTCTGGGGATCCACTTCATTATTATGGTAATGATATGCGGTGCCATAATCATACATTCA
TTATTCCACCAAGAAGCTCCACTTCCTTTACAAGAAAGTTATTGTGGCCCATGTCCTAAA
AACTGGATATGTTATAGAAATACCTGCTACCAATTTTTTAATGAAAGCAAAAGCTGGTAC
CAAAGCCAAGCCTCTTGTGTGTCTCAAAATTCCAGTCTCTTGAAGATATACAGCAGAGAA
CACCAGGATTTCCTAAAATTGGTGAAGTCTTATCATTGGATGGGACTAATACAAACGCCA
CCAAATGGATCATGGCAATGGGAAGATGGCAGCATTCTCTTACCCGACCAACTAACCATG
GTTGACATGCAGAATGGAACCTGTGCAGTTTATGGGTCAAATTTTAAAGCTTATACAGAA
AACTGTTTAACTCCAAACACATACATCTGCATGCAGAGGATTGTGTAA
>KLRC1-1_Lynpar
ATGAACAACCAAGGCGTGACTTATGCGGAACTCCATCATGCTAAGGGCTCAAAGAGACAG
CAAGTGCAACCTAAGGGCATGAAAAGTTCCATTTCAGTAACTGAGGAGGAGATAGCCTAT
GCAGAATTAAATCTTCAAAATGCCTCTCGGGCCCTTCAAGGGAATGGCAAGAAGTCTCCC
TGCAAAGAGAAGCTCATTGCTGGGATCCTGGGAATCATCTGTCTTGTCTTGATGTCCACT
GTGGTAATACTAGCTGTTAATCCCGGTACTGACACACCGGAGCAGAATAATTCTTCCCTG
GAAACAAGGATCCAGAAAGCACATCACTGTGGTCATTGCCCAGAAGAGTGGGTTACGTAT
TGCAACAATTGCTATTACATCAGCACTGAAAAAAAAACGTGGAATGAGAGTTTGATGTCC
TGTGCTTCTGAAAACTCTAACCTGCTCTCCGTAGATAATGAAGAGGATGTGTATTTGTTG
AATTTATTCATTCCTACTTCGTGGATTAGAGGTTGCCACAGAAGCAATAAAAATTCATCT
GTGTGGTCAAGAGGCTCAACTGTCTCTTCCAAAGTGTTGCCAGTATCTTCAGAGAGTGAC
CAGAATTGTCCATATTTCAATTTTAAATTAAAGAAGAGCTATTTTGAATCCTGCTTAATC
ACAAGACCATATGTTTGTAAGCACTAGGCATTTTAG
>KLRC2_Lynpar
ATGGCCCATGCGGAATTCAATCTTCAAGTTGCTTCTCAGGAGCTTCAAGGGACTGACAAG
AACTACCACTGCAAAGGGAGGTACATTGCTGAGGTTCTGGGAATCATCTGCCTTGTCTTG
ATGTCCACTGTGGTAAAAATAAACGTTATTCCCTATTACTTGAATGTTCAAGCTACTGAA
GGACCAGAGCAGAACAAAACCTCCCTGGAAACAAAGATCCAGAAAGCGTGTCTCTGTTGT
CATTGTCTGAAAGAGTGGTTTACGTATTCCAACAATTGCTATTACATTAGCACTGAGGGA
AAATCGTGGAATGAGAGTTTGATGTCCTGTGCTTCTAAGAACTCTAACCTGCTCTACTAT
GATGATGAAGAGGACAAGTTTTTGTTGAATTTCCTCCGTGCTGGTACATGGATTAGAGGC
TCCCAGAGAAGCCATCATAGTTCATCTGTGCAGCCAAAAGCCTTAACATTTTCTTCCGAA
GTGTTGTCAGTATCTTCAGAGATTGACAAGAATTGTCCATATATCGATTTTCATACAAAA
AAAATTTATTTTGCACCGTGCTCATTAAGAAGACGATATGTTTGTAAGCACCAGGCATTT
TAG
>KLRC1-6_Lynpar
ATGAACAACCAAGGCGTGACTTATGCGGAACTCCATCATGCTAAGGGCTCAAAAAGACAG
CAAGTGCAACCTAAGGGCACGAAAAGTTCCATTTCAGTAACCGAGGAGGAGATAACCTAT
GCAGAATTGAATCTTCAAAATGCTTCTCGGGACCTTCAAGGGAATGGCAAGAACTCTCCC
TGCAAAGGTGCAGAGAAGCTCATTGCTGGTATCTTAGGAATCCTCTGCCTCGTCTTGATG
TCCACTGTGGTAAAAATAGCTGTTATCCCCTCTACTGAAGGACCAGAGCAGAACAAAACA
TCCCTGGAAACAAGGATCCACAAAGCGTGTCTCTGTTGTCATTGTCTGAAAGAGTGGGTT
ACGTATTCCAACAACTGCTATTACATTAGCACTGAGGGAAAATCATGGAACGAGAGTTTG
ACGTCTTGTGCTTCTAAGAATTCTACCCTGCTCTACTATGATGATGAAGAGGATGAGTTT
TTGTCGAAATTACTCTCTTATACTGTATGGATTAGAGGCTCCCAGAAAAGCCATCATAGT
TCATCTGTGCAGCCAAAAGCCTTAACGTTTTCTTCCAAAGTGTTGTCAGTATCTTCAAAG
AGTGACAAGAATTGTCCATATTTCTATTTTTATTTTAAAAAATTTGGTTTTGCACCCTGC
TTTGGAATAAGACTGTATGTTTGTAAGCACCAGGCATGTTAG
>KLRC3_Lynpar
ATGAATAGCCAAGAAGTTACTTATGCAGAACTTAATCTGATGAAAGACTCAAAGAGACAG
CAAATGAAACCCAAGGGCACTAATATTTCCATTTCAGTAACTGAGCAGGAACTGCTCTAT
GCAGAATTAAATCTTCAAAATGCTTCTCAGGATCTTCAAGGGAATGACAAGAACTATCAC
TGCAAAGGGAAGCTCATTGCTAGGATCCTGGGAATCATCTGCCTTGTCTTGATGTCCACT
GTGGTAACAATAGTAGTTGTTACCCCTACTGAAATACCAGAGCAGAAAAATTTGTCCCTG
ACAACAAAGATCCAGAAAGCACATCACTGTGGTTGTCCAAAAGAGTGGTTTGTGTATTCC
AACAATTGCTATTACATTAGCACTGAGAGAAAATCATGGAATGAGAGTTTTATGTCGTGT
GCTTCTAAGAACTCTAACCTGCTGTACATAGATGATGAAGAAGAAGTGTATATGTTGGAC
TTCTTCATTCGTTCTTCATGGTGTAGAGTCTCCCAGACAAGAAATAATAGTTCATGGCTG
TGGCCCAAAGGCTTAACTTTCCTTTCCAAACCGTTGTCAGTATCTTCAGAGTGGGACCAC
AATTGTACATTTTTATACGTTCAGGCCAAAAAAATTTTAATTGAATCCTGCTTAGAAATA
AAAACATATATTTGTAAGCACCAGGCACTTCAACCTACCTAA
>KLRJ_Lynpar
ATGTCCAATGCTCCAGACTCTCAGCAGCCTCCAGAAATCACAGAGCAGACAGAGACAATT
GTGGACTTGAACCTTCCTCTTCCTCCTCCTCCTCCTGCTCCAGAGGATGAATGGGGCCCA
AATCCCGAGCCTATTAACATGAGTGCTTCTCCTATTCCCTTTTTTCTGTATGGAATCATT
CCTGTGGTCCTGGGAATCTTCAGCTTGCTGCTCTTGGCATTATGTGGATTCTTTGGTTAT
CAGTACTTTCATACTGTTGAGGCATCAGCGACCAAGATGAAGAGCCTTAACGCATTGATT
GAGTCTTTTCAAAGCAAAGCAGACAAATTTCTTCATGTCCAAAATGTTCTTGACCAAAAT
AAAGCCTTATTGTCCTATGTGGAAACCCTAGAGTGGCTGCAAAGCCAGGAGTATCTCCTT
GAGGCTTTACATGAACTAAATCAGAAACAAGGAGTCAGGTGTGGACGTCCTCTGAAACAC
TGGGTTCAATCCAATGACCACTGCTACCACCAAACCATGGAAATGGTTTCTTGGTTAGAC
TGTTTCGATATTTGTGTCTCTTTGAATGCTACATTTTTAAAGACAGAAGGGAGTAGGTTA
AAGAATGTCATGGAATTAATTGCAGTAGGTCCTACTTGGCTTGGCCTGTCTTACAGGGAA
AAGGACAATGAATGGAAGTGGGAAGATGGCTCCTCTCCTTCTCCTGGGCTGGGTTTACCA
GAGCCAAGTCTGGATTTCCAGGGAAAATGTGTGTATGTAAAGGCACACACTCTTGGTACT
GATAACTGCACCATACCCTCTTCATGCCTGTGTGAGAAGGCTGTCCACTAA
>KLRL_Lynpar
ATGAATGAAACACATACAACATATATGGATATCAAACATCCTCCTAAGAAGCAGATGCCA
AAAAAAAGGCCTTCAGTGCCATTCGTCTGGTGTCTCGCTGTAGTGATTCTTGGAATCCTC
TGTTTCCTTCTCCTTGTAACAACTGCAGTCTTGGGATCCATTGTTTTCCAGGGTCATACG
ACAAATGAAACGCAGAAGCTTCCACTGGACAATAGGACCCAGCAAGACGAGTCCACATTT
AAAAACACGACTATCATAGAGTTTCCACTTAACACAGGACACAGGAGGAACATATGTAAA
ACTCAATGGTCATGTTGTGGAGATAAATGTTACCATTTTTCACGTGATTTCAACACTTTT
CAAGACAGTAAGAATATCTGCAAGAATATGGGCGCCACACTTGTTAAGATAGAAGATGAA
GAAGAACTGAACTTCATTCGAAGTCAGATGCACTTGTACACTTGGATTGGGCTCTCCCGT
AAAGGAACCAGCATGTCATGGAAATGGGAAGATAACTCATATCCCTTTCTCCAAGTGATA
AGTGACTGGAAAGAGACAAAAGGTGGAAACTGTGCAAGTATGACAAAAATGAGGATGATT
GCTTCTGACTGTTACAAACTCCTGCCCTTTACTTGTGAGAAGAGAATTCCCTGTGTGGCT
ACCTCATAA
>KLRA*_Lynpar
ATGAGCGATCAGAAAGTGATTTATTCCACCCTGAGATTCCTTCAGTCTCCTACAGAGTCA
CAAAATAGAATAAGGCCAGGAAGGACTCAAAGGCCTGGGAAAACTGATGACAAAGAGTTT
TCAGTGCCCTGGCATCTCATTGCAGTGATTCTTGGGATCCTCTGTTTACTACTATCGGTG
ACAGTTGCAGTGTTGGGGACAAAGATTTTTCAGTATATTCAAGAAAACCATCAGCAGAGG
GAAAAGATAAGAAATTTGAGTCAAGAGTACCAAATTGTGCAAAATGACAGCTACTTCAAG
GAGCAACTTTTGACAAATAAGATTTTGGAATGTAACAGTCGTGAAAATGAAAGTCTTCAG
CAGAAAATGAAGCAGGATTTTATAGAAAGGACATGCCAGAGAAAAAATATAGGCAAACTC
TATGAAAGCGACTGGTCCTGTTGTGGAATAAAGTGTTACTATTTTATTCCTGAATATAAA
AACTGGAAGGGATGTAAACAGACATGCCAAAGCTATAATTCATTTCTTATGAAGATAAAT
GAATCAAGATGAACTGACCTTCATTCAAACCCAAACTTATAGGAATTACTACTGGATTGG
ATTATCATATAATCGAGGAGAAAGAAAATGGAAATGGATTGACAGTGACCCACTTTTGGG
GATGCACTATGCATTCATGAATATTTCTGGGAGAGGACAATGTGCATTTTTATCTTCAAC
AAGAATAACAAATGCTGAGTGCTCCCAGATGTACAATTGTATCTGTGAGAAGACAATTGG
TGATATTTTCTTTCCCTGCTTCAATAATTATAAGAAAAGATGA
>KLRG_Lynruf
ATGATTGACAATGATATTTATTCTGTATTACAGTTGTCTACTGAACCTCCAGCCCAGAAT
GACTACAGACCACAGGAAAAAGTGTCTTCTCCCAGGTCCCCTCTCTCGCGCCATGTGGCC
ATAGCTTTGGGACTTCTGAACGCCCTTCTTATGTGTTTGCTGTTTGTCCCGTGGATTCTG
TGCCAGGGTTCCACTCGTGCCAGTTGTCCTAGTTGCCCAGACTTCTGGGTGAGGTATGGC
GACCACTGTTACTACTTCTCAGTGGAGAAAAACAACTGGGATTCTAGTCTGGACTTCTGC
TTAGCTGAAGACTCCCATCTCCTTATGCTTACAGGCAACCAGGAAATGAGCCTGCTTCAA
CCTCTCCTCAAAGAGGACTTTTATTGGATTGGTCTGAGGAACAATTCTGGCTGGAGATGG
GAAGATGGGTCAGCCCTAAACTTTTCAAGGGTTATTTCAAACAGCTTGATACAGAAGTGT
GGTACCTTCAGCAAAAGTGGTTTCCTAGGCTCTAGCTGTGAGGCTCTTTTACGGTGGGTC
TGTAAGAAGGTCAGACTTTGA
>KLRB_Lynruf
ATGGACAGACAAGTGACATATGCTGATTTAAACTTATCCAGGGGTCCTTGCCTGGAAAGG
TCATCACCCCCATCTCTTCCTCAGGACATCTGTCAAGGTCCACCTTGGCATCAGTTGGCT
CTGAAACTTGGTTGTACTGGGGTTATTCTTCTTACCTTGACTGTGATTGGGTTGAGTATT
TCAGTAATATTCTTAAGACAAAACTTGTCAATAGAAGAAAGCGGTGTGGATGTTCACGAG
AACAGGAATGAAACAACAGAGAAACCAGATCTGTTAAAGTGTCCAAAAGATTGGCGTCTA
CTCCGAGAAAAATGCTTGTTTTTTTCTCTCGCTTCCAACACTTGGAACTACAGTCTAGCT
GACTGTTCCACAAAAGAATCCAGTTTGCTGCTTTTTCGAGATCCAGAAGAATTGAGACAC
GTACAAAGCCTGATACCTAAAAAAGAATTTCTGTTTTGGATTGGATTAAATTTAACATTA
TCAGAGAAGAAATGGAAGTGGATAAATGGGTCATTTTTAAATCCAAACATATTACATATT
GTTGGTTATACTAAGAAAAACAGCTGTGTTTACGTCTCACCGACAGGAATTTTTTCTGAG
GACTGTGACACAGACAATAAATGGATCTGCCAGAAAGAACTACAACCTGTCAGAAATAAG
GCGTTTTCTGGCTCTTGA
>KLRF3*_Lynruf
GTGAGCACAACGGTGTTGTGCCTGTGTGCCCAGTATCACGAAAGCCTTCCGGCTACACAG
TCCATATATTTGTCAGTTGCACAGAACGGCATCTCTGAGGCAAAATACTCCAGCCAGTGG
CGAAGGATGTTTGGACAGATGCAAAACACAGAGGGATCAATGATGCAGAAGACAAGAAAG
CATCCCTATCATTGTCAACACAAGTGGACATGCAAAGATTACCCTAAATGTCCCAAGTGG
CATCAGACTGCTCTGAGATTGTCCAGCATTGCACTGGTTATACTCATTGCCATAGTGATA
GGACTCACCATTTTGGTATGTCGCCTAAGTAGTGAGAAAAGAACCAAAGATTGTGATGGC
ATGAATATTTCTCCCAGGAAACAACAGGACAATACAAACTTCACAACAAAGTCCACGCTA
AACTTATGCCCTAATAACTGGCTGCAGAAAAAAGGGAAGTGCTATAATTTCTTAAAAACC
TTCAAATCATGGACCGATAGCCAGAAATCCTGCTTACTAATGAAATCACATCTCTTGATG
ATCCAAGACATGGCTGAACTGAATTTCATACAGAGTAGTATACCGGATGGAATTTACTTT
TGGATGGGTCTGAACATCACGCACCCACAAAAGGCATGGACCTGGCTGGACGGCACCCCA
TTAAATCTACAGTTATTTCAAGTCATGGGCCAAGTTGAAGATAACGCCTGTGCTGTAATA
ACAAAGAAGGGTGTGTTTTCCGAAAAGTGTTGTAATGAGAGTTACTGGATTTGTCAACAT
GTGATTTCTTCAGACAATGACTTCTAA
>KLRF1_Lynruf
ATGCAAGATGAAGAAAGATATATGACATTGAATTTACAATGGAAAAAAAGGAGCTCTATC
GAAACATCCCAACTTAAATTTAAAGATTCTTCTGTGATGTTGCCTTGGTCTAAAATCTTA
CTGGGGATATCTGGAACCATAAATGGTATTCTGGTTTTGACTTTGATTTCCCTGTGTTTA
CTGGTTTCTCAGGGAGTATTGCAAAAATGCCAAAAAGGAAATAATTCAAATCTCACCCAA
CACGATGACATTGGAAACCCAAAAATGAATAATGGCACAAGAGGAAATATAAGTAATAAG
GACACAAGCCACTGTGGCTCACAAGCTACGGACCATACAGGATTGTGCCCATCAGAATGG
CTCAAATATCATAAAAAGTGTTATTGGTTCTCTAATGAGATGAAAAGTTGGAGTGACAGT
TATAGGTATTGTTTGGGAAGAAAATCTCATCTACCAATCATTCAGGACCACATTGAAATG
GCTTTTATACAGAAAAACCTAAAACAATCAAACTACGTGTGGATTGGGCTCAACTTTACA
TCCCTGGAAAAGGCATGGACCTGGGTGGATGGTTCTCCATTAGATTCAAAGACATTTGTC
ATAAAAGGACCAGCTAAAGAAAATAGCTGTGCTGCTACCAAAGAAAACAAAATTTACTCT
GAAACTTGCAGCAGTGTTTTCAAATGGATTTGCCAATATTAG
>KLRF2_Lynruf
ATGGAGAATGAAGATGGCTATATGGTCCTGGATTCCAAGAATCGTTTCAAATCCAGCTCT
AAAGAATGTTCCCTGTATCCACCGAATTATTGTCTTATGCTAGTATGGGGCTGCATTGGG
ATCCTTAGTATCATGATCACACTGATTTGCCTGAACTTTTGGGAGGAAAAAAAGGATTTC
TCCCAGAGAGTAAATATCAGCCGTCTAGCAGGAAATAATCATGTGTGCCCAAAAGACTGG
CTACTGAACCAAGGGAAATGCTACAGGTTTTCAATGCCTTCCAAAACTTGGAATGAGAGT
CAACATGATTGTGCATACCTACAAGCACACTTACCGGTGATCCAAAGTTTGAAAGAGCTG
GAGTTCATACAGAAGAGTTTAAAACCTGGAAATCCTGCTTGGATTGGACTATATATTGCA
TCCCCAGGAAAACAATGGATGTGGATAAATAAACACCTTTTTGTGGAAGAAAACAATTTT
CTCATGATTGGACCAACGGATCACACAAGCTGTGCTGTCGCAACAAGAAATCAGGTGTAT
TCTGAAGACTGTAACTCCAACTTTAATGGCATTTGCCAAAGAGACGCTGTCTGA
>KLRD_Lynruf 
ATGGCAGCTTCTCAGATCAATCCATGGAATTTGATTTCCGGCATCTTAGGAGTAATCTGC
CTTTCCTTGATGGCTACTACGGGGATTTTGCTGAAACATTTGCTTACTAAACAAAGTAGT
CAGCCAATAATGTCTCCAGGACTAACCACAGAAATCCAGAAAGAAGCTGACTGTTGTTCT
TGCCAAGAAAAGTGGATTGGGAACCAATGCAACTGCTACTTCTTTTCTACTGAATTAAAA
ACTTGGGAAGAGAGTCGTGATTTCTGTGCTTCTCAGAATTCCAGTCTACTTCAGATTCAA
AACACAGATGAATTGCATTTTATGAGGTCCAGTACAAGCTTTTACTGGATTGGGCTCCGT
TACAGTGAAAAACATCGTGCCTGGATGTGGGAAAACAACTCCAACGTCTCCCAAGATCTA
TTGCCGTTAATTCAAGATTTAAATACAAAGAAATGCGTACTGTATAGCCCAAACCTAAGA
GCTTTGGATGAACCCTGTGGAAGTACATACCGTTTTATATGTAAGCAACAGCTGAGGCGC
CCGGGTGGCTCAGTCGGTTGA
>KLRK_Lynruf
ATGAATCTGGTCCGAGATCGGTGGGCTTGTCACAGCATGGCCATGGACGCAGTCCGTAAT
TCCAACTCTGAGCTGGTATATCATGGTATTTCCACACGACCAAAGAGAAGGCGTGTATTA
AACACAAGCAAATATAGAGAAAACCCATCTCCATTTTTCCTAGTCCATTCCATTGCTATA
GCTCTGGGGATCCACTTCATTATTATGGTAATGATATGCGGTGCCATAATCATACATTCA
TTATTCCACCAAGAAGCTCCACTTCCTTTACAAGAAAGTTATTGTGGCCCATGTCCTAAA
AACTGGATATGTTATAGAAATACCTGCTACCAATTTTTTAATGAAAGCAAAAGCTGGTAC
CAAAGCCAAGCGTCTTGTGTGTCTCAAAATTCCAGTCTCTTGAAGATATACAGCAGAGAA
CACCAGGATTTCCTAAAATTGGTGAAGTCTTATCATTGGATGGGACTAATACAAACGCCA
CCAAATGGATCATGGCAATGGGAAGATGGCAGCATTCTCTTACCCGACCAACTAACCATG
GTTGACATGCAGAATGGAACCTGTGCAGTTTATGGGTCAAATTTTAAAGCTTATACAGAA
AACTGTTTAACTCCAAACACATACATCTGCATGCAGAGGATTGTGTAA
>KLRC1-1_Lynruf
ATGAACAACCAAGGCGTGACTTATGTGGAACTCCACCACGCTAAGGGCTCAAAAAGACAG
CAAGTGCAACCTAAGGGCACGAAAAGTTCCATTTCAGTAACTGAGGAGGAGATAGCCTAT
GCAGAATTAAATCTTCAAAATGCTTCTTGGGCCCTTCAAGGGAATGGCAAGAAGTCTCCC
TGCAAAGAGAAGCTCATTGCTGGGATCCTGGGAATCATCTGTCTTGTCTTGATGTCCACT
GTGGTAATACTAGCTGTTAATCCCGGTACTGACACACCGGAGCAGAATAATTCTTCCCTG
GAAACAAGGATCCAGAAAGCACATCACTGTGGTCATTGCCCAGAAGAGTGGGTTACGTAT
TGCAACAATTGCTATTACATCAGCACTGAAAAAAAAACGTGGAATGAGAGTTTGATGTCC
TGTGCTTCTGAAAACTCTAACCTGCTCTCCGTAGATAATGAAGAGGATGTGTATTTGTTG
AATTTATTCATTCCTACTTCGTGGATTAGAGGTTGCCACAGAAGCAATAAAAATTCATCT
GTGTGGTCAAGAGGCTCAACTGTCTCTTCCAAAGTGTTGCCAGTATCTTCAGAGAGTGAC
CAGAATTGTCCATATTTCAATTTTAAATTAAAGAAGAGCTATTTTGAATCCTGCTTAATC
ACAAGACCATATGTTTGTAAGCACTAGGCATTTTAG
>KLRC2-1*_Lynruf
ATGGCCCATGCGGAATTCAATCTTCAAGTTGCTTCTCAGGAGCTTCAAGAGACTGACAAG
AACTATCTCTGCAAAGGGAGGTACATTGCTGAGGTTCTGGGAATCATCTGCCTTGTCTTG
ATGTCCACTGTGGTAAAAATAAACGTTATTCCCTACTACTTTAATGTTCAAGCTACTGAA
GGACCAGAGCAGAACAAAACCTCCCTGGAAACAA-GATCCAGAAAGCGTGTCTCTGTTGT
CATTGTCTGAAAGAGTGGTTTACGTATTCCAACAATTGCTATTACATTAGCACTGAGGGA
AAATCGTGGAATGAGAGTTTGACGTCCTGTGCTTCCAAGAACTCTAACCTGCTCTACTAT
GATGATGAAGAGGACAAGTTTTTGTTGAATTTACTCCGTGCTACTACATGGATTAGAGGC
TCCCAGAGAAGCCATCATAGTTCATCTGTGCAGCCAAAAGCCTTACTATTTTCTTCCGAA
GTGTTGTCAGCATCTTCAGAGAGTGACAAGAATTGTCCATATTTCGATTTTCAAATAAGA
AAAACTTATTTTGCACCCTGCTCAGTAATAAAATCATATGTTTGTAAGCACCAAGTGTTT
TAG
>KLRC1-2_Lynruf
ATGAACAACCAAGGCGTGACTTATGCAGAACTCCATCATGCTAAGGGCTCAAAAAGACAG
CAAGTGCAACCTAAGGGCACGAAAAGTTCCATTCCAGTAACTGAGGAGGAGATAGCCTAT
GCAGAATTGAATCTTCAAAATGCTTCTCGGGACCTTCAAGGGAATGGCAAGAACTCTCCC
TGCAAAGAGAAGCTCATTGCCGGTATCTTGGGAATCCTCTGCCTCGTCTTGATGTCCACT
GTGGTAACAATAGCTGTTATTCCCTCTACTGAAGGACCAGCACAGAACAAAACGTCCCTG
GAAACAAGGATCCAGAAAGCGTGTCTCTGTTGTCATTGTCTGAAAGAGTGGTTTACGTAT
TCCAACAATTGCTATTACATTAGCACTGAGGGAAAATCATGGAACGAGAGTTTGATGTCC
TGTGCTTCTAACAACTCCAACCTGCTCTACTATGATGATGAAGAGGACAAGTTTTTGTTG
AATTTACTCTCTGCTACTACATGGATTAGAGGCTCCCAGAGAAGAAATCATAGTTCATCT
GTGCAGCCAAAGGCCATAACATTTTCTTCTAACATGTTGTCAGCATCTTCAGAGAGTGAC
AAGAAGTGTCCATATTTCAATTTTCAAGTAAAAACGTTTTATGCACCCTGCTCAGTAATT
AAGACCTTATGTTTGTAAGCACCAGACATTCTAG
>KLRC1-3_Lynruf 
ATGGACAACCAAGGCGTGACTTATGTGGAATTCCATCATGCTAAGGGCTCAAAAAGACAG
CAAGTGCAACCTAAGGGCACGAAAAGTTCCATTTCAGTAACTGAGGAGGAGATAGCCTAT
GCAGAATTGAATCTTCAAAATGCTTCTCGGGACTGTCAAGGGAATGGCAAGAACTCTCCC
TGCAAAGAGAAGCTCATTGCCGGTATCTTGGGAATCCTCTGCCTCGTCTTGATGTCCACT
GTGGTAACAATAGCTGTTATTCCCTCTACTCAAGGACCAGCACAGAACAAAACATCCCTG
GAAACGACATTCCAGAAAGCATGTCTCTGTTGTCATTGTCTGAAAGAGTGGTTTACGTAT
TCCAACAATTGCTATTACATTAGCACTGAGGGAAAATCATGGAAGGAGAGTTTGACGTCC
TGTGCTTCTAAGAATTCTAACCTGCTCTACTATGATGATGAAGAGGACAAGTTTTTGTTG
AATTTACTCCGTGCTAGTACATGGATTAGAGGCTCCCAGAGAAGCCATCATAGTTCATCT
GTGCAGCCAAAAGCCTTAACTTTTTCTTCCGAAGTGTTGTCAGTATCTTCAGAGATTGAC
AAGAATTGTCAATATATCGATTTTCGTACAAAAAAAATTTATTTTGCACCGTGCTCATTA
AGAAGACGATATGTTTGTAAGCACCAGGCATTTTAG
>KLRC2-2_Lynruf
ATGGCCCATGCGGAATTCAATCTTCAAGTTGCTTCTCAGGAGCTTCAAGGGACTGACAAG
AACTATCTCTGCAAAGGGAGGTACATTGCTGAGGTTCTGGGAATCATCTGCCTTGTCTTG
ATGTCCACTGTGGTAAAAATAAACGTTATTCCCTATTACTTGAATGTTCAAGCTACTGAA
GGACCAGAGCAGAACAAAACCTCCCTGGAAGCAAAGATCCAGAAAGCGTGTCTCTGTTGT
CATTGTCTGAAAGAGTGGTTTACGTATTCCAACAATTGCTATTACATTAGCACTGAGGGA
AAATCGTGGAATGAGAGTTTGATGTCCTGTGCTTCTAAGAACTCTAACCTGCTCTACTAT
GATGATGAAGAGGACAAGTTTTTGTTGAATTTCCTCCGTGCTGGTACATGGATTAGAGGC
TCCCAGAGAAGCCATCATAGTTCATCTGTGCAGCCAAAAGCCTTAACATTTTCTTCCGAA
GTGTTGTCAGTATCTTCAGAGATTGACAAGAATTGTCCATATATCGATTTTCATACAAAA
AAAATTTATTTTGCACCGTGCTCATTAAGAAGACGATATGTTTGTAAGCAGCAGGCATTT
TAG
>KLRC1-4*_Lynruf
ATGAACAACCAAGGCGTGACTTATGAGGAACTCCACCATGCTAAGGGTTCAAAAAGACAT
CAAGTGCAACCTAAGGGCACGAAAAGTTCCATTCCAGTAACTGAGGAGGAGATAGCCTAT
GCAGAATTGAATCTTCAAAATGCTTCTCGGGACCTTCAAGGGAATGGCAAGAACTCTCCC
TGCAAAGAGAAGCTCATTGCGGGTATCTTGGGAATCCTCTGCCTCGTCTTGATGTCCACT
GTGGTAACAATAGCTGTTATTCCCTCTACTGAAGGACCAGAGCAGAACAAAACATCGCTG
GAAACAACAATCCAGAAAGCATGTCTCTGTTGTCATTGTCTGAAAGAGTGGTTTACGTAT
TCCAACAATTGCTATTACATTAGCACTGAGAGAAAATCATGGAAGGAGAGTTTGACGTCC
TGTACTTCTAAGAACTCTAACCTGCTCTACTATGATGATGAAGAGGACTAATTTTTGTTG
AATTTACTCTCTGCTACTACGTGGATTAGAGGCTCCCAGAGAAGAAATCATAGTTCATCT
GTGCAGCCAAAAGCCTTAACATTTTCTTCCGAAGTGTTGTCAGCATCTTCAGAGAGTGAC
AAGAAGTGTCCATATTTCAATTTTCCAGTAAAAAAAACTTATTTTGCACCCTGCTCAGTA
ATAAGACCATATGTTTGTAAGCACCAGGCATTCTAG
>KLRC1-5_Lynruf 
ATGAACAACCAAGGCGTGACTTATGCGGAACTCCACCATGCTAAGGGTTCAAAAAGACAG
CAAGTGCAACCTAAGGGCACGAAAAGTTCCATTCCAGTAACTGAGGAGGAGATAGCCTAT
GCAGAATTACATCTTCAAAATGCTTCTCGGGACCTTCAAGGGAATGGCAAGAACTCTCCC
TGCAAAGAGAAGCTCATTGCTGGTATCTTGGGAATCCTCTGCCTCGTCTTGATGTCCACT
GTGGTAACAATAGCTGTTATTCCCTCTACTGAAGGACCAGAGCAGAACAAAACATCCCTG
GAAACAATGATCCAGAAAGCGTGTCTCTGTTGTCATTGTCCGAAAGAGTGGTTTACGTAT
TCCAACAATTGCTATTACATTAGCACTGAGGGAAAATCGTGGAATGAGAGTTTGACGACC
TGTGCTTCTAAGGACTCTAACCTGCTCTACTATGATGATGAAGAGGACAAGTTTTTGTGG
AATTTACTCTCTATTACACCATGGATTAGAGGCTCCCAGAGAAGCAATCATAGTACATCT
GTGCAGCCAAAAGCCTTAACATTTTCTTCCGAAGTGTTGTCAGTATCTTCAGAGATTGAC
AAGAATTGTCCATATATCGATTTTGATACAAAACAATTTTATTTTGAACCGTGCTCAGTA
AGAAGACGATATGTTTGTAAGCACCAGGCATTTTAG
>KLRC1-6*_Lynruf
ATGAACAACCAAGGCGTGACTTATGCGGAACTCCATCATGCTAAGGGCTCAAAAAGACAG
CAAGTGCAACCTAAGGGCACGGAAAGTTCCATTTCAGTAACCGAGGAGGAGATAACCTAT
GCAGAATTGAATCTTCAAAATGCTTCTCGGGACCTTCAAGGGAATGGCAAGAACTCTCCC
TGCAAAGGTGCAGAGAAGCTCATTGCTGGTATCTTAGGAATCCTCTGCCTCGTCTTGATG
TCCACTGTGGTAAAAATAGCTGTTATCCCCTCTACTGAAGGACCAGAACAGAACAAAACA
TTCCTGGAAACAAGGATCCACAAAGCGTGTCTCTGTTGTCATTGTCTGAAAGAGTGGGTT
ACGTATTCCAACAACTGCTATTACATTAGCACTGAGGAAAAATCATGGAACGAGAGTTTG
ACGTCTTGTGCTTCTAAGAATTCTACCCTGCTCTACTATGATGATGAAGAGGATGAGTTT
TTGTCGAAATTACTCTCTTATACTGTATGGATTAGAGGCTCCCAGAAAAGCCATCATAGT
TCATCTGTGCAGCCAAAAGCCTTAACGTTTTCTTCCAAAGTGTTGTCAGTATCTTCAAAG
AGTGACAAGAATTGTCCATATTTCTATTTTTATTTAAAAAAATTTGGTTTTGCACCCTGC
TTTGGAATAAGACTGTATGTTTGTAAGCACCAGGCATGTTAG
>KLRC1-7_Lynruf
ATGAACAACCAAGGCGTGACTTATGCGGAACTCCATCATGCTAAGGGCTCAAAAAGACAG
CAAGTGCAACCTAAGGGCACGAAAAGTTGCATTTCAGTAACTGAGGAGGAGATAACCTAT
GCAGAATTGAATCTTCAAAATGCTTCTCGGGACCTTCAAGGGAATGGCAAGAACTCTCCC
TGCAAAGAGAAGCTCATTGCCGGTATCTTGGGAATCCTCTGCCTCGTCTTGATGTCCACT
GTGGTAACAATAGCTGTTATTCCCTCTACTGAAGGACCAGAGCAGAACAAAACATCCCTG
GAAACAATGATCCAGAAAGCGTGTCTCTGTTGTCATTGTCCGAAAGAGTGGTTTACGTAT
TCCAACAATTGCTATTACATTAGCACTGAGGGAAAATCGTGGAATGAGAGTTTGACGACC
TGTGCTTCTAAGAACTCTAACCTGCTCTACTATGATGATGAAGAGGACAAGTTTTTGTTG
AATTTACTCTCTATTACACCTTGGATTAGAGGCTCCCAGAGAAGCCATCATAGTTCATCT
GTGCAGCCAAAAGCCTTAACATTTTCTTCCGAAGTGTTGTCAGTATCTTCAGAGAATGAC
AAGAATTGTCAATATATCGATTTTGGTACAAACAAATTTTCTTTTGAACCGTGCTCAGTA
AGAAGACGATATGTTTGTAAGCACCAGGCATTTTAG
>KLRC1-8*_Lynruf
ATGAACAACCAAGGCGTGACTTATGCGGAACTCCATCATGCTAAGGGCTCAAAAAGACAG
CAAGTGCAACCTAAGGGCACGGAAAGTTCCATTTCAGTAACTGAGGAGGAGATAACCTAT
GCAGAATTGAATCTTCAAAATGCTTCTCGGGACCTTCAAGGGAATGGCAAGAACTCTCCC
TGCAAAGAGAAGCTCATTGCTGGTATCTTAGGAATCCTCTGCCTCGTCTTGATGTCCACT
GTGGTAAAAATAGCTGTTATCCCCTCTACTGAAGGACCAGAACAGAACAAAACATCCCTG
GAAACAAGGATCCACAAAGCGTGTCTCTGTTGTCATTGTCTGAAAGAGTGGGTTACGTAT
TCCAACAACTGCTATTACATTAGCACTGAGGAAAAATCATGGAACGAGAGTTTGACGTCT
TGTGCTTCTAAGAATTCTACCCTGCTCTACTATGATGATGAAGAGGATGAGTTTTTGTCG
AAATTACTCTCTTATACTATATGGATTAGAGGCTCCCAGAAAAGCCATCATAGTTCATCT
GTGCAACCAAAAGCCTTAACGTTTTCTTCCAAAGTGTTGTCAGTATCTTCAAAGAGTGAC
AAGAATTGTCCATATTTCTATTTTTATTTTAAAAAATTTGGTTTTGCACCCTGCTTTGGA
ATAAGACTGTATGTTTGTAAGCACCAGGCATGTTAG
>KLRC1-9_Lynruf
ATGAACAACCAAGGCGTGACTTATGCGGAACTCCATCATGCTAAGGGCTCAAAAAGACAG
CAAGTGCAACCTAAGGGCACGAAAAGTTGCATTTCAGTAACTGAGGAGGAGATAACCTAT
GCAGAATTGAATCTTCAAAATGCTTCTCGGGACCTTCAAGGGAATGGCAAGAACTCTCCC
TGCAAAGAGAAGCTCATTGCCGGTATCTTGGGAATCCTCTGCCTCGTCTTGATGTCCACT
GTGGTAACAATAGCTGTTATTCCCTCTACTGAAGGACCAGAGCAGAACAAAACATCCCTG
GAAACAATGATCCAGAAAGCGTGTCTCTGTTGTCATTGTCCGAAAGAGTGGTTTACGTAT
TCCAACAATTGCTATTACATTAGCACTGAGGGAAAATCGTGGAATGAGAGTTTGACGACC
TGTGCTTCTAAGAACTCTAACCTGCTCTACTATGATGATGAAGAGGACAAGTTTTTGTTG
AATTTACTCTCTATTACACCTTGGATTAGAGGCTCCCAGAGAAGCCATCATAGTTCATCT
GTGCAGCCAAAAGCCTTAACATTTTCTTCCGAAGTGTTGTCAGTATCTTCAGAGATTGAC
AAGAATTGTCAATATATCGATTTTGGTACAAACAAATTTTCTTTTGAACCATGCTCAGTA
AGAAGACGATATGTTTGTAAGCACCAGGCATTTTAG
>KLRC1-10*_Lynruf
ATGAACAACCAAGGCGTGACTTATGCGGAACTCCATCATGCTAAGGGCTCAAAAAGACAG
CAAGTGCAACCTAAGGGCACGAAAAGTTCCATTTCAGTAACTGAGGAGGAGATAACCTAT
GCAGAATTGAATCTTCAAAATGCTTCTCAGGACCTTCAAGGGAATGGCAAGAACTCTCCC
TGCAAAGGTGCAGAGAAGCTCATTGCTGGTATCTTGGGAATCCTCTGCCTTGTCTTGATG
TCCACTGTGGTAACAATAGCTGTTATTCCCTCTACTGAAGGACCAGAGCGGAACAAAACA
TCCCTGGAAACAAGGATCCACAAAGCGTGTCTCTGTTGTCATTGTCTGAAAGAGTGGGTT
ACGTATTCCAACAATTGCTATTACATTAGCACTGAGGGAAAATCATGGAACGAGAGTTTG
ACGTCTTGTGCTTCTAAGAATTCTACCCTGCTCTACTATGATGATGAAGAGGATGAGTTT
TTGTCGAAATTACTCTCTTATACTGTATGGATTAGAGGCTCCCAGAAAAGCCAACATAGT
TCATCTGTGCAGCCAAAAGCCTTAACGTTTTCTTCCAAAGTGTTGTCAGTATCTTCAAAG
AGTGACAAGAATTGTCCATATTTCTATTTTTATTTAAAAAAATCTGGTTTTGCACCCTGC
TTTGGAATAAGACTGTATGTTTGTAAGCACCAGGCATGTTAG
>KLRC3_Lynruf
ATGAATAGCCAAGAAGTTACTTATGCAGAACTTAATCTGATGAAAGACTCAAAGAGACAG
CAAATGAAACCCAAGGGCACTAATATTTCCATTTCAGTAACTGAGCAGGAACTGCTCTAT
GCAGAATTAAATCTTCAAAATGCTTCTCAGGATCTTCAAGGGAATGACAAGAACTATCAC
TGCAAAGGGAAGCTCATTGCTAGGATCCTGGGAATCATCTGCCTTGTCTTGATGTCCACT
GTGGTAACAATAGTAGTTGTTACCCCTACTGAAATACCAGAGCAGAAAAATTTGTCCCTG
ACAACAAAGATCCAGAAAGCACATCACTGTGGTTGTCCAAAAGAGTGGTTTGTGTATTCC
AACAATTGCTATTACATTAGCACTGAGAGAAAATCATGGAATGAGAGTTTTATGTCCTGT
GCTTCTAAGAACTCTAACCTGCTGTACATAGATGATGAAGAAGAAGTGTATATGTTGGAC
TTCTTCATTCGTTCTTCATGGTGTAGAGTCTCCCAGACAAGAAATAATAGTTCATGGCTG
TGGCCCAAAGGCTTAACTTTCCTTTCCAAACCGTTGTCAGTATCTTCAGAGTGGGACCAC
AATTGTACATTTTTATACGTTCAGGCCAAAAAAATTTTAATTGAATCCTGCTTAGAAATA
AAAACATATATTTGTAAGCACCAGGCACTTCAACCTACCTAA
>KLRJ_Lynruf
ATGTCCAATGCTCCAGACTCTCAGCAGCCTCCAGAAATCACAGAGCAGACAGAGACAATT
GTGGACTTGAACCTTCCTCTTCCTCCTCCTCCTCCTGCTCCAGAGGATGAATGGGGCCCA
AATCCCGAGCCTACTAACATGAGTGCTTCTTCTATTCCCTTTTTTCTGTATGGAATCATT
CCTGTGGTCCTGGGAATCTTCAGCTTGCTGCTCTTGGCATTATGTGGATTCTTTGGTTAT
CAGTACTTTCATACTGTTGAGGCATCAGCGACCAAGATGAAGAGCCTTAACGCATTGATT
GAGTCTTTTCAAAGCAAAGCAGACAAATTTCTTCACGTCCAAAATGTTCTTGACCAAAAT
AAAGCCTTATTGTCCTATGTGGAAACCCTAGAGTGGCTGCAAAGCCAGGAGTATCTCCTT
GAGGCTTTACATGAACTAAATCAGAAACAAGGAGTCAGGTGTGGACGTCCTCTGAAACAC
TGGGTTCAATCCAATGACCACTGCTACCACCAAACCATGGAAATGGTTTCTTGGTTAGAC
TGTTTCGATATTTGTGTCTCTTTGAATGCTACATTTTTAAAGACAGAAGGGAGTAGGTTA
AAGAATGTCATGGAATTAATTGCAGTAGGTCCTACTTGGCTTGGCCTGTCTTACAGGGAG
AAGGACAATGAATGGAAGTGGGAGGATGGCTCCTCTCCTTCTCCTGGGCTGGGTTTACCA
GAGCCAAGTCTGGATTTCCAGGGAAAATGTGTGTATGTAAAGGCACACACTCTTGGTACT
GATAACTGCACCATACCCTCTTCATGCCTGTGTGAGAAGGCTGTCCACTAA
>KLRL_Lynruf
ATGAATGAAACACATACAACATATATGGATATCAAACATCCTCCTAAGAAGCAGATGCCA
AAAAAAAGGCCTTCAGTGCCATTCGTCTGGTGTCTCGCTGTAGTGATTCTTGGAATCCTC
TGTTTCCTTCTCCTTGTAACAACTGCAGTCTTGGGATCCATTGTTTTCCAGGGTCATACG
ACAAATGAAACGCAGAAGCTTCCACTGGACAATAGGACCCAGCAAGACGAGTCCACATTT
AAAAACACGACTATCATAGAGTTTCCACTTAACACAGGACACAAGAGGAACATATGTAAA
ACTCAATGGTCATGTTGTGGAGATAAATGTTACCATTTTTCACGTGATTTCACCACTTTT
CAAGACAGTAAGAATATCTGCAAGAATATGGGCGCCACACTTGTTAAGATAGAAGATGAA
GAAGAACTGAACTTCATTCGAAGTCAGATGCACTTGTACACTTGGATTGGGCTCTCCCGT
AAAGGAACCAGCATGTCATGGAAATGGGAAGATAACTCATATCCCTTTCTCCAAGTGATA
AGTGACTGGAAAGAGACAAAAGGTGGAAACTGTGCAAGTATGACAAAAATGAGGATGATT
GCTTCTGACTGTTACAAACTCCTGCCCTTTACTTGTGAGAAGAGAATTCCCTGTGTGGCT
ACCTCATGA
>KLRH1_Lynruf
ATGAATCTGATATCACCCCTTTCAAGGAGACAGATGGATGAAAGATGTTCAAAGGATGAA
AGGAGAGAATTTCCACGGCGTAAGGTTGTATTAACCCTGGGAGTTACATGTATTTTCCTC
CTGCTGGCAAGCACAGGCTTAAGATATATGCTTTTTCACAGGTTTTCTGGAGAAATCAGG
CAAGATATGAAAGCACCAGAAGACAAGAATGCTTCCTTAGCAGAAGTTGAAGATCACTTA
ATTTTACTACCCACTACAGCATGGAATGAAGAAGATGACACATTTCAAGGAAAATGGTAC
TGCCGTGGAAAAAGCTGTTACCACTTTTCAAAAGAGGAGAAAACTTGGGAGAGGAGCATG
GTGTCATGCCAAGATCTGCGGTCTAGTCTCCTGAAGATTGAGACTAAAGAGGAGCAAGTC
CTTATTCAATCAAAAAAAAAATACAATCATTGGATTGGATTAAGTAGAGTTCAAGAAAGC
GGGTATCAGTGGAAATGGCTGGATGGCTCACCCCTATCTCAGCAGCTGAGTTTCCGACAG
AGTTTATCTCGTGTGAAATGTGGACACATGAGACCATCAACAATTTATACTGCTGACTGT
AGTAAACTCTTCCGTTACATTTGTGAAAAGGAGTTCTCTGGCCCTGATAATTAA
>KLRH2_Lynruf
ATGAGCGAGGAGGGAGTAACATACACAGAGCTGAAATCAGTCCATTCAAGGCAACAGGAG
AAAAGACGTCCAATGGTTAAAAGGAGAGGATTTCCATGGCATATCGTTGCATTAACCCTG
GGATTTCTATGTTTGTTCCTCCTGCTGGCAATCACAGGCTTAGGATATATGTTTTTTCAC
AGGTGTTCTGGAGAAATCAGGCAAGATATGAAAGCACCAGAAGACAAGAATGCTTCCTTA
GCAGAAGTTGAAGATCACTTAATTTTACTACCCACTACAGCATGGAATGAAGACGATGAC
ACATTTCAAGGAAAATGGTACTGCCGTGGAAAAAGCTGTTACCACTTTTCAAAAGAGGAG
AAAACTTGGGAGAGGAGCATGGTGTCATGCCAAGATCTGCAGTCTAGCCTCCTGAAGATT
GAGACTAAAGAGGAGCAAGTCCTTATTCAATCAAAAATAAAACACAATCATTGGATTGGA
TTAAGTAGGGTTCAAGAAGGCAGGAATCCCTGGCAATGGCTGGATGGCTCACCCCTATCT
CAGCAGCTGAATTTCCAACAGAGTTTATCTCCTGTGAAATGTGGACACATGAGACCATCA
ACAATTTATACCGCTGACTGTAGTAACCATTTCCGTTACATTTGTGAAAAGGAGTTCTCT
GGCCCTGATAATTAA
>KLRH3_Lynruf
ATGAGCGAGGAGAGAGTAATATACACAGAGCTGAAATCAGCCCATTCAAGGCAACAGGAC
AAAAGACGTCCAATGTTTAAAAGGAGAGGATTTCCATGGCATATCGTTGCATTAATCCTG
GGATTTCTATGTTTATTCCTCCTGCTGGCAATCACAGGCTTAGGATATATGTTTTCTCAC
GGGTGGTCTGGAGAAATCAGGCAAGATATGAAAGCACCAGAAGACAAGAATGCTTCCTTA
GCAGAAGTTGAAGATCACTTAATTTTACTACCCACTACAGCATGGAATGAAGAAGATGAC
ACATTTCAAGGAAAATGGTACTGCCATGGAAAAAGCTGTTACCACTTTTCAAAAGAGGAG
AAAACTTGGGAGAGGAGCATGGTGTCATGCCAAGATCTGCAGTCTAGTCTCCTGAAGATT
GATACTAAAGAGGAGCAAGTCCGTATTCAATCAAAAATAAAATACAATCATTGGATTGGA
TTAAGTAGAGTTCAAGAAAGTGGGTATCAGTGGAAATGGCTGGATGGCTCGCCCCTATCT
CAGCAGCTGAGTTTCCGACGGAGTTTATCTGATGTGAAATGTGGACACCTGAGACCATCA
GCTATTTATAGTGATGATTGTAGTAAACGCTTCCGTTACATTTGTGAAAAGGAGTTCTCT
GGCCCTGATAATTAA
>KLRH4*_Lynruf
ACGAGTCTGGTATCACCCTTTTCAAGGAGACAGATGGACGAAAGATGTTCAAAGGATGAA
AGGAGAGAATTTCCACGGCGTAAGGTTGTATTTACCCTGGGAGTTACATGTATTTTCCTC
CTGCTGGCAAGCACAGGCTTAAGATATATGCTTTTTCACAGGTGTTCTGCAGAAATCAGG
CAAGATATGAAAGCACCAGAAGACAAGAATGCTTCCTTAGCAGAAGTTGAAGATCACATT
TTACTAACCACTACAGCATGGAATGAAGACGATGACACATTTCAAGGAAAATGGTACTGC
CGTGGAAAAAGCTGTTACCACTTTTCAAAAGAGGAGAAAACTTGGGAAAGGAGCATGATG
TCCTGCCAAGATCTGCAGGCTAGCCTCCTGAAGATTGAGACTAAAGAAGAGCAAGTCCTT
ATTCAATCAAAAATAAAAGACAATCATTGGATTGGATTAATTAGGGTTCAAGAAGGCAGG
TATCCCTGGCAATGGCTGGATGGCTCACCCTTATCTCAGAAGCTGAATTTCCTACAGAGT
CTATCTGATGTGAAATGTGGACACCTGAGACCATCAGCTATTTATAGTGCTGATTGTAGT
AAAAGCTTCCGTTACATTTGTGAAAAGGAGTTCTCTGGCCCTGATAATTAA
>KLRH5*_Lynruf
ATGAGCGAGGAGGGAGGAACATACACAGAGCTGAAATCAGTCCATTCAAGGCAACAGGAG
AAAAGAAGTCCAATGGTTAAAAGGAGAGGATTTCCATGGCATATCATTGCATTAACCCTG
GGATTTCTATGTTTGTTCCTTCTGCTGGCAATCACAGGCTTAGGATATATGTTTTTTCAC
AGGTGTTCTGGAGAAATCAGGCAAGATATGAAAGCACCAGAAGACAAGAATGCTTCCTTA
GCAGAAGTTGAAGATCACTTAATTTTACTACCCACTACAGCATGGAATGAAGACGATGAC
ACATTTCAAGGAAAATGGTACTGCCGTGGAAAAAGCTGTTACCACTTTTCAAAAGAGGAG
AAAAC--GGGAGAGGAGCATGGTGTCATGCCAAGATCTGCAGTCTAGTCTCCTGAAGATT
GATACTAAGGAGGAGCAAGTCCTTATTCAATCAAAAATAAAACACAATCATTGGATTGGA
TTAAGTAGGGTTCAAGAAGGCAGGTATCCCTGGCAATGGCTGGATGGCTCACCCCTATCT
CAGCAGCTGAATTTCCAACAGAGTTTATCTCCTGTGAAATGTAGACACATGAGACCATCA
ACAATTTATACCGCTGACTGTAGTAACCGTTTCCGTTACATTTGTGAAAAGGAGTTCTCT
GGCCCTGATAATTAA
>KLRH6_Lynruf
ATGAGCGAGGAGAGAGTAATATACACAGAGCTGAAATCAGCCCATTCAAGGCAACAGGAC
AAAAGACGTCCAATGTTTAAAAGGAGAGGATTTCCATGGCATATCGTTGCATTAATCCTG
GGATTTCTATGTTTATTCCTCCTGCTGGCAATCACAGGCTTAGGATATATGTTTTCTCAC
GGGTGGTCTGGAGAAATCAGGCAAGATATGAAAGCACCAGAAGACAAGAATGCTTCCTTA
GCAGAAGTTGAAGATCACTTAATTTTACTACCCACTACAGCATGGAATGAAGAAGATGAC
ACATTTCAAGGAAAATGGTACTGCCATGGAAAAAGCTGTTACCACTTTTCAAAAGAGGAG
AAAACTTGGGAGAGGAGCATGGTGTCATGCCAAGATCTGCAGTCTAGTCTCCTGAAGATT
GATACTAAAGAGGAGCAAGTCCGTATTCAATCAAAAATAAAATACAATCATTGGATTGGA
TTAAGTAGAGTTCAAGAAAGTGGGTATCAGTGGAAATGGCTGGATGGCTCGCCCCTATCT
CAGCAGCTGAGTTTCCGACGGAGTTTATCTGATGTGAAATGTGGACACCTGAGACCATCA
GCTATTTATAGTGCTGATTGTAGTAAACGCTTCCGTTACATTTGTGAAAAGGAGTTCTCT
GGCCCTGATAATTAA
>KLRH7*_Lynruf
ACGAGTCTGGTATCACCCTTTTCAAGGAGACAGATGGACGAAAGATGTTCAAAGGATGAA
AGGAGAGAATTTCCACGGCGTAAGGTTGTATTTACCCTGGGAGTTACATGTATTTTCCTC
CTGCTGGCAAGCACAGGCTTAAGATATATGCTTTTTCACAGGTGTTCTGCAGAAATCAGG
CAAGATATGAAAGCACCAGAAGACAAGAATGCTTCCTTAGCAGAAGTTGAAGATCACATT
TTACTAACCACTACAGCATGGAATGAAGACGATGACACATTTCAAGGAAAATGGTACTGC
CGTGGAAAAAGCTGTTACCACTTTTCAAAAGAGGAGAAAACTTGGGAAAGGAGCATGATG
TCCTGCCAAGATCTGCAGGCTAGCCTCCTGAAGATTGAGACTAAAGAAGAGCAAGTCCTT
ATTCAATCAAAAATAAAAGACAATCATTGGATTGGATTAATTAGGGTTCAAGAAGGCAGG
TATCCCTGGCAATGGCTGGATGGCTCACCCTTATCTCAGAAGCTGAATTTCCTACAGAGT
CTATCTGATGTGAAATGTGGACACCTGAGACCATCAGCTATTTATAGTGCTGATTGTAGT
AAAAGCTTCCGTTACATTTGTGAAAAGGAGTTCTCTGGCCCTGATAATTAA
>KLRH8*_Lynruf
ATGAGCGAGGAGGGAGGAACATACACAGAGCTGAAATCAGTCCATTCAAGGCAACAGGAG
AAAAGAAGTCCAATGGTTAAAAGGAGAGGATTTCCATGGCATATCATTGCATTAACCCTG
GGATTTCTATGTTTGTTCCTTCTGCTGGCAATCACAGGCTTAGGATATATGTTTTTTCAC
AGGTGTTCTGGAGAAATCAGGCAAGATATGAAAGCACCAGAAGACAAGAATGCTTCCTTA
GCAGAAGTTGAAGATCACTTAATTTTACTACCCACTACAGCATGGAATGAAGACGATGAC
ACATTTCAAGGAAAATGGTACTGCCGTGGAAAAAGCTGTTACCACTTTTCAAAAGAGGAG
AAAAC--GGGAGAGGAGCATGGTGTCATGCCAAGATCTGCAGTCTAGTCTCCTGAAGATT
GATACTAAGGAGGAGCAAGTCCTTATTCAATCAAAAATAAAACACAATCATTGGATTGGA
TTAAGTAGGGTTCAAGAAGGCAGGTATCCCTGGCAATGGCTGGATGGCTCACCCCTATCT
CAGCAGCTGAATTTCCAACAGAGTTTATCTCCTGTGAAATGTAGACACATGAGACCATCA
ACAATTTATACCGCTGACTGTAGTAACCGTTTCCGTTACATTTGTGAAAAGGAGTTCTCT
GGCCCTGATAATTAA
>KLRH9_Lynruf
ATGAGCGAGGAGAGAGTAATATACACAGAGCTGAAATCAGCCCATTCAAGGCAACAGGAC
AAAAGACGTCCAATGTTTAAAAGGAGAGGATTTCCATGGCATATCGTTGCATTAATCCTG
GGATTTCTATGTTTATTCCTCCTGCTGGCAATCACAGGCTTAGGATATATGTTTTCTCAC
GGGTGGTCTGGAGAAATCAGGCAAGATATGAAAGCACCAGAAGACAAGAATGCTTCCTTA
GCAGAAGTTGAAGATCACTTAATTTTACTACCCACTACAGCATGGAATGAAGAAGATGAC
ACATTTCAAGGAAAATGGTACTGCCATGGAAAAAGCTGTTACCACTTTTCAAAAGAGGAG
AAAACTTGGGAGAGGAGCATGGTGTCATGCCAAGATCTGCAGTCTAGTCTCCTGAAGATT
GATACTAAAGAGGAGCAAGTCCGTATTCAATCAAAAATAAAATACAATCATTGGATTGGA
TTAAGTAGAGTTCAAGAAAGTGGGTATCAGTGGAAATGGCTGGATGGCTCGCCCCTATCT
CAGCAGCTGAGTTTCCGACGGAGTTTATCTGATGTGAAATGTGGACACCTGAGACCATCA
GCTATTTATAGTGCTGATTGTAGTAAACGCTTCCGTTACATTTGTGAAAAGGAGTTCTCT
GGCCCTGATAATTAA
>KLRH10_Lynruf
ATGAGCGAGGAGAGAGTAATATACACAGAGCTGAAATCAGCCCATTCAAGGCAACAGGAC
AAAAGACGTCCAATGTTTAAAAGGAGAGGATTTCCATGGCCTATCGTTGCATTAACCCTG
GGATTTCTATGTTTGTTCCTCCTGCTGGCAATCACAGGCTTAGGATATATGTTTTTTCAC
AGGTGTTCTGGAGAAATCAGGCAAGATATGAAAGCACCAGAAGACAAGAATGCTTCCTTA
GCAGAAGTTGAAGATCACTTAATTTTACTACCCACTACAGCATGGAATGAAGACGATGAC
ACATTTCAAGGAAAATGGTACTGCCGTGGAAAAAGCTGTTACCACTTTTCAAAAGAGGAG
AAAACTTGGGAGAGGAGCATGGTGTCATGCCAAGATCTGCAGGCTAGACTCCTGAAGATT
GAGACTAAAGAGGAGCAAGTCCTTACTCAATCAAAAATAAAATACAATCATTGGATTGGA
TTAATTAGGGTTCAAGAAGGCAGGTATCCCTGGCAATGGCTGGATGGCTCACCCCTATCT
CAGAAGCTGAATTTCCTACAGAGTCTATCTGATGTGAAATGTGGACACCTGAGACCATCA
GCTATTTATAGTGCTGATTGTAGTAAAAGCTTCCGTTACATTTGTGAAAAGGAGTTCTCT
GGCCCTGATAATTAA
>KLRH11*_Lynruf
ATGGACGAAAGATGTGCAATGGATGAAAGGAGAGAATTTCCACGGCGTAAGGTTGCATTA
ACCCTGGGAGTTACATGTTTTTTCCTCCTGCTGGCAAACACAGGCTTGAGATATATGATT
TTTCATAGGTATTCTGGTGCCACCAGGCAAGATATGAAAAAAACAGAAGAAAAAAATGCT
TCCTTAGCATAAGTTGGAGATCACTCAAGTCACTGTAATCAATCCAGTATAGACAATGAC
ACATTTCAAGGAAAATGGTACTGTTGTCGAAAAAGCTGTTACCACTTTTCAAAAGAAGAG
GAAACTTGGGAGAGGAGCAAGGTGGCATGCCAAGATCTGCAGTCTAGTCTCATGAAAATT
GCTACTAAAGAGGAGCAAATCTTCATTCAATCAAAAATAACATACAATTATTGGATTGGA
TTAAAGGTAGGACCCAAGAATCCCCGAAAGTGGCTGGATGGCTCAATCGTATCTCAGAAT
CTGAATTTAGAACACCGTGGACCGACTCTAAAATGTGCATGCCTCAAGCCATCAATTATT
TTTACTACTAATTGTAGCAGACTCTTTCATTACATTTGTGAAAAGGAGTTCTCTGGCCCT
GATAATTAA
>KLRA_Lynruf
ATGAGCGATCAGAAAGTGATTTATTCCACCCTGAGATTTCTTCAGTCTCCTTCAGAGTCA
CAAAATAGAATAAGGCCAGGTAGGACTCAAAGGCCTGGGAAAACTGATGACAAAGAGTTT
TCAGTGCCCTGGCATCTCATTGCAGTGATTCTTGGGATCCTCTGTTTACTACTATCGGTG
ACAGTTGCAGTGTTGGGGACAAAGATTTTTCAGTATATTCAAGAAAACCATCAGCAGAGG
GAAAAGATAAGAAATTTGAGTCAAGAGTACCAAATTGTGCAAAATGACAGCTACTTCAAG
GAGCAACTTTTGACAAATAAGATTTTGGAATGTAACAGTCGTGAAAATGAAAGTCTTCAG
CAGAAAATGAAGCAGGATTTTATAGAAAGGACATGCCAGAGAAAAAATATAGGCAAACTC
TATGAAAGCGACTGGTCCTGTTGTGGAATAAAGTGTTACTATTTTATTCCTGAATATAAA
AACTGGAAGGGATGTAAACAGACATGCCAAAGCTATAATTCATTTCTTCTGAAGATAAAT
GATCAAGATGAACTGACCTTCATTCAAACCCAAACTTATAGGAATTACTACTGGATTGGA
TTATCATATAATCGAGGAGAAAGAAAATGGAAATGGATTGACAGTGACCCACTTTTGGGG
ATGCACTATGCATTCATGAATATTTCTGGGAGAGGACAATGTGCATTTTTATCTTCAACA
AGAATAACAAATGCTGAGTGCTCCCAGATGTACAATTGTATCTGTGAGAAGACAATTGGT
GATATTTTCTTTCCCTGCTTCAATAATTATAAGAAAAGATGA
>KLRG_Neodia
ATGATTGACAATGATATTTATTCTGTATTACAATTGTCTACTGAACCTCCAGCCCAGAAT
GACTACAGACCACAGGAAAAAGTTTCTTCTCCCAGGTCCCCTCTCTCGCGCCATGTGGCA
ATAGCTTTGGGACTTCTGAACGCCCTTCTTATGTGTTTGCTGCTTGTCCCGTGGATTCTG
TGCCAAGGTTCCACTTGTGCCAGTTGTCCTAGTTGCCCAGACTTCTGGGTGAGGTATGGC
GACTACTGTTACTACTTCTCAGTGGAGAAAAACAACTGGGATTCTAGTCTGGACTTCTGC
TTAGCTGAAGACTCCCATCTCCTTATGCTTACAGGCAACCAGGAAATGAGCCTGCTTCAA
CCTCTCCTCAAAGAGGACTTTTATTGGATTGGTCTGAGGAACAATTCTGGCTGGAGGTGG
GAAGATGGGTCAGCCCTAAACTTTTCAAGGATTATTTCAAACAGCTTGATACAGAAGTGT
GGTACCTTCAGCAAAAGTGGTTTCCTAGGCTCTAGCTGTGAGGCTCTTTTACAGTGGGTC
TGTAAGAAGGTCAGACTTTGA
>KLRB_Neodia
ATGGACAGACAAGTGACATATGCTGATTTAAACTTATCCAGGGGTCCTTGCCTGGAAAGC
TCATCACCCCCATCTCTTCCTCAGGACATCTGTCAAGGTCCACCTTGGCATCAGTTTGCT
CTGAAACTTGGTTGTACTGGGGTTATTCTTCTCACCTTGACTGTGATTGGGTTGAGTGTT
TCAGTAATATTCTTAAGGCAAAACTTATCAATAGAAGAAAGCGGTGTGGATGTTCAAGAG
AACAGGAATGAAACAACAGAGAAGCCAGATCTGTTAAAGTGCCCAAAAGATTGGCGTCTA
CTCCGAGAAAAATGTTTGTTTTTTTCTCTCGCTTCCAACACTTGGAACTACAGTCTAGCT
GACTGTTCCACAAAAGAATCCAGTTTGCTGCTTTTTCAAGATCCAGAAGAATTGAGACAC
GTACAAAGCCTGATACTCAAAAAAGAATTTCTGTTTTGGATTGGATTAAATTTAACATTA
TCAGAGAAGAAATGGAAGTGGATAAATGGGTCATTTTTAAATCCAAACGTATTACGTATT
GTTGGTTATACTAAGAAAAACAGCTGTGTTTACGTCTCACCGACAGGAATTTTTTCTGAG
GACTGTGACACAGACAATAAATGGATCTGCCAGAAAGAACTACAACCTGTCAGAAATAAG
GCGTGTTCTGGCTCTTGA
>KLRF3*_Neodia
GTGAGCACAACGGTGTTGTGCCTGTGTGCCCAATATCATGAAAGCCTTCCGGCTGCACAG
TCCCTATATTTGTCAGTTGCACAGAACGGCATCTCTGAGGCAAAATACTCCAGCCAGTGG
CGAAGGATGTTTGGACAGATGCAAAACACAGAGGGATCAATGATGCAGAAGACAAGAAAG
CATCCCTATCATTGTCAACACAAGTGGACATGCAAAGATTACCCTAAATGTCCCAAGTGG
CATCAGACTGCTCTGAGATTGTCCAGCATTGCACTGGTTATACTCATTGCCATAGTGATA
GGACTAACCATTTTGGTATGTCGCCTAAGTAGTGAGAAAGGAACCAAAGATTGTGATGGC
ATGAATATTTCTCCCAGGAAACAACAGGACAATACAAACTTCACAACAAAGTCCACGCTA
AACTTATGCCCTAATAACTGGCTGCAGAAAAAAGGGAAATGCTATAATTTCTTAAAAACC
TTTAAATCATGGACCGATAGCCAAAAATCCTGTTTAATAATGAAATCACATCTCTTGATG
ATCCAAGACATGGCTGAACTGAATTTCATACAGAGTAGTATACCGGATGGAATTTACTTT
TGGATGGGTCTGAACATCACGCACCCACAAAAGGCATGGACCTGGCTGGACGGCACCCCA
TTAAATCTACAGTTATTTCAAGTCATGGGCCAAGTTGAAGATAACGCCTGTGCCGTAATA
ACAAAGAAGGGTGTGTTTTCCGAAAAGTGTTGTAATGAGAGTTACTGGATTTGTCAACAT
GTGATTTCTTCAGACAATAACTTCTAA
>KLRF1_Neodia
ATGCAAGATGAAGAAAGATACATGACATTGAATTTACAATGGAAAAAAAGGAGTTCTATC
GAAACATCCCAACTTAAATTTAAAGATTCTTCTGTGATGTTGCCTTGGTCTAAAATCTTA
CTGGGAATATCTGGAACCATAAATGGTATTCTGGTTTTGACTTTGATTTCCCTGTGTTTA
CTGGTTTCTCAGGGAGTATTGCAAAAATGCCAAAAAGGAAATAATTCAAATCTCACCCAA
CACGATGACATTGGAAACCCAAAAATGAATAATGGCACAAGAGGAAATTTAAGTAATAAG
GATACAAGCCACTGTGGCTCAAAAGCTACGGACCATACAGGATTGTGCCCATCAGAATGG
CTCAAATATCATAAAAAGTGTTATTGGTTCTCTAATGAGATGAAAAGTTGGAGTGACAGT
TATAGGTATTGTTTGGGAAGAAAATCTCATCTACCAATCATTCAGGACCAAATTGAAATG
GCTTTTATACAGAAAAACCTAAAACAATCAAACTACGTGTGGATTGGGCTCAACTTTACA
TCCCTGGAAAGGGCATGGACCTGGGTGGATGGTTCTCCGTTAGATTCAAAGACATTTGTC
ATAAAAGGACCAGCTAAAGAAAATAGCTGTGCTGCTACCAAAGAAAACAAAATTTACTCT
GAAACTTGCAGCAGTGTTTTCAAATGGATTTGCCAATATTAG
>KLRF2_Neodia
ATGGAGAATGAAGATGGCTATATGGTCCTGGATTCCAAGAATCGTTTCAAATCCAGCTCT
AAAGAATGTTCCCTGTATCCACGGTATTATTGTCTTATGCTAGTATGTGGCTGCATTGGG
ATCCTTATTATCATGATCACACTGATTTGCCTGAACTTTTGGGAGGAAAAAAAGGATTTC
TCCCAGAAAGGAAATATCAGCCGTCTAGCAGGAAATAATCATGGGTGCCCAAAAGACTGG
CTGCTGAACCAAGGGAAATGCTACAGGTTTTCAATGCCTTCCAAAACTTGGAATGAGAGT
CAACATGATTGTGCATACCTACAGGCACATTTACCGGTGATCCAAAGTTTGAAAGAGCTG
GAGTTCATACAGAAGAGTTTAAAACCTGGAAATCCTGCTTGGATTGGACTATATATTGCA
TCCCCAGGAAAACAATGGATGTGGATAAATAAACACCTTTTTGTGGAAGAAAACAATTTT
CTCATGATTGGACCAACGGATCACACAAGCTGTGCTGTCACAACAAGAAATCAGGTGTAT
TCTGAAGACTGTAACTCCAACTTTAATGGCATTTGCCAAAGAGACGCAGTCTGA
>KLRD_Neodia
ATGGCAGCTTCTCAGATCAATCCATGGAATTTGATTTCCGGCATTTTAGGAGTAATCTGC
CTTTCCTTGATGGCTACTACGGGGGTTTTGCTGAAACATTTACTTACTAAACAAAGTGTT
CAGTCAACAATGCCAACAATGTCTCCAGGACTAACCACAGAAATCCAGAAAGAAGCTGAC
TGTTGTTCTTGCCAAGAAAAGTGGATTGGGAACCAATGCAACTGCTACTTTTTTTCTACT
GAATTAAAAACTTGGGAAGAGAGTCGTGATTTCTGTGCTTCTCAGAATTCCAGTCTACTT
CAGATTCAAAACACAGATGAATTGCATTTTATGAGGTCCAGTACAAGCTTTTACTGGATT
GGGCTCCATTACAGTGAAAAACATCGTGCCTGGTTGTGGGAAAACAACTCCAACGTCTCC
CAAGATCTATTGCCATTAATTCAAGATTTAAATACAAAGAAATGCGTAGTATATAGCCCA
AACCTAAGAGCTTTGGATGAACCCTGTGGAAGTACATATCGTTTTATATGTAAGCAACAG
CTGAGGCGCCCGGGTGGCTCAGTCGGTTGA
>KLRK_Neodia
ATGAATCTGGTCCGAGATCGGTGGGCTTGTCACAACATGGCCATGGACGCAGTCCGTAAT
TCCAACTCTGAGCTGGTATATAATGGTATTTCCACACGACCAAAGAGAAGGCGTGTATTA
AACACAAGCAAATATAGAGAAAACCCATCTCCGTTTTTCCTAGTCCATTCCATTGCTATA
GCTCTGGGGATCCACTTCATTATTATGGTAATGATATGCGGTGCCATAATCATACATTCA
TTATTCCACCAAGAAGCTCCACTTCCTTTACAAGAAAGTTATTGTGGCCCATGTCCTAAA
AACTGGATATGTTATAGAAATACCTGCTACCAATTTTTTAATGAAAGCAAAAGCTGGTAC
CAAAGCCAAGCCTCTTGTGTGTCTCAAAATTCCAGTCTCTTGAAGATATACAGCAGAGAA
CACCAGGATTTCCTAAAATTGGTGAAGTCTTATCATTGGATGGGACTAATACAAACTCCA
CCAAATGGATCATGGCAATGGGAAGATGGCAGCATTCTCTTACCCGACCAACTAACCATG
GTTGACATGCAGAATGGAACCTGTGCAGTTTATGGATCAAATTTTAAAGCTTATACAGAA
AACTGTTTAACTCCAAACACATACATCTGCATGCAGAGGATTGTGTAA
>KLRC1-1*_Neodia
ATGAACAACCAAGGCGTGACTTATGCGGAACTCCATCATGCTAAGGGCTCAAAAAGACAG
CAAGTACAACCTAAGGGCACGAAGTGTTCCATTTCAGTAACTGAGGAGGAGATAGCCTAT
GCAGAATTAAATCTTCAAAATGCTTCTCGGGCCCTTCAAGGGAATGGCAAGAGCTCTCCC
TGCAAAGAGAAGCTCATTGCTGGGATCCTGGGAATCATCTGTCTCGTCTTGATGTCCACT
GTGGTAATACTAGCTGTTAATCCCGGTACTGACACACCGGAGCAGAATAATTCTTCCCCG
GAAACAAGGATCCAGAAAGCACATCACTGTGGTCGTTGTCCAGAAGAGTGGGTTACGTAT
TGCAACAATTGCTATTACATCAGCACTGAAAAAAAACCGTGGAATGAG--TTTGATGTCC
TGTGCTTCTAAAAACTCTAACCTGCTCTCTGTAGATAATGAAGAGGATGTGTATTTGTTG
AATTTATTCATTCCTACTTCGTGGATTAGAGGTTGCCACAGAAGCAATAAAAATTCATCT
GTGTGGTCAAGAGGCTCAACTGTCTCTTCCAAAGTGTTGCCAGTATCTTCAGAGAGTGAC
CAGAATTGTCCATATTTCAATTTTAAATTAAAGAAGAGCTATTTTGAATCCTGCTTAATC
ACAAGACCATATGTTTGTAAGCACCAGGCACTTTAG
>KLRC2-1_Neodia
ATGGCCCATGCGGGATTCAATGTTCAAGTTGCTTCTCAGGAGCTTCAAGGGACTGACAAG
AACTACCTCTGCAAAGGGAGGTACATTGCTGAGATTCTGGGAATCATCTGCCTTGTCTTG
ATGTCCACTGTGGTAAAAATAAACGTTATTCCCTATTACTTTAATGTTCAAGCTACTGAA
GGACCAGAGCAGAACAAAACATCCCTGGAAACAAAGATCCAGAAAGCATGTCTCTGTTGT
CATTGTCTGAAAGAGTGGTTTACGTATTCCAACAATTGCTATTACATTAACACTGAGAGA
AAATCATGGAAGAAGAGTTTGACGTCCTGTGCTTCTAAGAACTCTAACCTGCTCTACTAT
GATGATGAAGAGGACAAATTTTTGTGGAATTTACTCTCTACTACTACATGGATTAGAGGA
TCCCCGAGAAGCCATCATAGTTCATCTGTGCAGCCAAAAGCCTTAACATTTTCTCCCAAA
GTGTCGTCAGCATCTTCAGAGAGTGACAAGAAGTGTCCATATTTCAATTTTCAAATAAGA
AAAACTTATTTTGCACCCTGCTCAGTAATAAGACCATATGTTTGTAAGCACCAGGCATTT
TAG
>KLRC1-2*_Neodia
ATGAACAACCAAGGCGTGACTTATGCGGAACTCCATCATGCTAAGGGCTCAAAAAGACAG
CAAGTGCAACCTAAGGGCACGAAAAGTTCCATTTCAGTAACTGAGGAGGAGATAGCCTAT
GCAGAATTAAATCTTCAAAATGCTTCTCGGGCCCTTCATGGGAATGGCAAGAGCTCTCCC
TGCAAAGAGAAGCTCATTGCCAGTATCTTGGGAATCCTCGGCCTCGTCTTGATGTCCACT
GTGGTAACAATAGCTGTTATTCCCTCTACTGAAGGACCAGAGCAGAACAAAACGTCCCTG
GAAACAAAGATCCAGAAAGCATGTCTCTGTTGTCATTGTCTGAAAGAGTGGTTTACGTAT
TCCAACAATTGCTATTACATTAGCACTGAGAGAAAATCATGGAAGGAGAGTTTGACGTCC
TGTACTTCTAAGAAATCTAACCTGCTCTACTATGATGATGAAGAGGACAAGTTTTTGTTG
AATTTACTCTCTGATACTACATGGATTAGAGGCTCCAATAGAAGCCATAATAGTTCATCT
GTGCAGCCAAAAGCCTTAATGTTTTCTTCCGAAGTGTTGTCAGTATCTTCAGAGAGTGAC
AAGAATTGTCCATATTTCGATTTTCGTGCGAAAAAACC-TATTTTGCACCCTGCTCAGTA
AGAAGACCATATGTTTGTAAGCACCAGGCATTTTAG
>KLRC1-5_Neodia
ATGAACAACCAAGGCGTGACTTATGCGGAACTCCATCATGCTAAGGGCTCAAAAAGACAG
CAAGTGCAACTTAAGGGCACGAAAAGTTCCATTTCAGTAACTGAGGAGGAGATAGCCTAT
GCAGAACTAAATCTTCAAAATGCTTCTCGGGACCTTCAAGGGAATGGCAAGAACTCTCCC
TGCAAAGAGAAGCTCATTGCCGGTATCTTGGGAATCCTCTGCCTCATCTTGATGTCCACT
GTGGTAACAATAGCTGTTATTCCCTCTACTGAAGGACCAGCGCGGAACAAAACGTCCCTG
GAAACAAGGATCCAAAAAGCTTGTCTCTGTTGTCATTGTCTGAAAGAGTGGTTTACATAT
TCCAACAATTGCTATTACATTAGCACTGAGGGAAAATCATGGAACGAGAGTTTGGCATCC
TGTGCTTCTAACAACTCTAACCTGCTCTACTATGATGATGATGAGGACAAGTTTTTGTTG
AATTTACTCTCTGCTACTACATGGGTCAGAGGCTCCCAGAGAAGAAATCATAGTTCATCT
GTGCAGCCAAAAGCCTTAACATTTTCTTCTGAACTGTTGTCAGTATCTTCAGAGAGTGAC
AAGAATTGTCCATATTTCGATTTTCTTGCAAAAAAAACTTATTTTGCACCGTGCTCAGTA
ATAAGACCATATATTTGTAAGCACCAGGCATTCTAG
>KLRC1-7_Neodia
ATGAACAACCAAGGCGTGACTTATGCGGAACTCCATCATGCTAAGGGCTCAAAAAGACAG
CAAGTGCAACCTAAGGGCACGAAAAGTTCCATTTCAGTAACTGAGGAGGAGATAGCCTAT
GCAGAATTAAATCTTCAAAATGCTTCTCGGGCCCTTCAAGGGAATGGCAAGAACTCTCCC
TGCAAAGAGAAGCTCATTGCTGGTATCTTGGGAATCCTCTGCCTCGTCCTGATGTCCACT
GTGGTAACAATAGCTGTTATCCCCTGTACTGAAGGATCAGAGCGGAACAAAACGTCCCTG
GAAACGACAATCCAGAAAGCATGTCTCTGTTGTCATTGTCTGAAAGAGTGGTTTACGTAT
TCCAACAATTGCTATTACATTAGCACTGAGAGAAAATCATGGAAGGAGAGTTTGACGTTC
TGTACTTCTAAGAAATCTAACCTGCTCTACTATGATGATGAAGAGGACAAGTTTTTATTG
AATTTACTCTCTGCTACAACATGGATTAGAGGCTCCAATAGAAGCCATCATAGTTCATCT
GTGCAGCCAAAAGCCTTAACGTTTTCTTCCGAAGTGTTGTCAGTATCTTCAGAGATTGAC
AAGAATTGTCCATATATCGATTTTCGTCTAAAAAAAATTTATTTTTCACCGTGCTCAGTA
ATAAGACCATATGTGTGTAAGCACCAGGCATTTTAG
>KLRC1-8_Neodia
ATGAACAACCAAGGCGTGACTTATGCGGAACTCCATCATGCTAAGGGCTCAAGAAGACAG
CAAGTGCAACCTAAGGGCACGAAAAGTTCCATTTCAGTAACTGAGGAGGAGATAGCCTAT
GCAGAATTAAATCTTCAAAATGCTTCTCGGGACCTTCAAGGGAATGGCAAGAACTCTCCC
TGCAAAGAGAAGCTCATTGCCAGTATCTTGGGAACCCTCTGCCTCGTCTTGATGTCCACT
GTGGTAACAATAGCTGTTATTCCCTCTACTGAAGGACCAGTGCAGAACAAAACATCCCTG
GAAACAATGATCCAGAAAGCGTGTCTCTGTTGTCATTGTCTGAAAGAGTCGTTTACGTAT
TCCAACAATTGCTATTATGTTAGCACTGAGGGAAAATTGTGGAATGAGAGTTTGATGTCC
TGTGCTTCTAAGAACTCTAACCTGCTCTACTATGATGATGAAGAGGACAAGTTTTTGTTG
AATTTACTCTCTATTACTACATGGATTAGAGGCTCCCAGAGAAGCAATCATAGTTCATCT
GTGCAGCCAAAAGCCTTAACATTTTCTCCCGAAGTGTTGTCAGTATCTTCAGAGATCGAC
AAGAATTGTCCATATATCGATTTTCGTACAGAAAAAATTAATTTTGCACCATGCTCAGTA
AGAAGACGATATGTTTGTAAGCACCAGGCATTGTAG
>KLRC1-9_Neodia
ATGGACAACCAAGGCGTGACTTATGCGGAACTCCATCATGCTAAGGGCTCAAAAAGACAG
CAAGTGAAACCTAAGGGCATGAAGAGTTCCATTTCAGTAACTGAGGAGGAGATAGCCTAT
GCAGAATTGAATCTTCAAAATGCTTCTCGGGACCTTCAAGGGAATGGCAAGAATTCTCCC
TGCAAAGGTGCAGAGAAGCTCATTGCTGGTATCTTGGGAATCCTCTGCCTTGTCTTGATG
TCCACTGTGGTAACAATAGCTGTTATCCCCTCTACTGAAGGACCAGAGCAGAACAAAACA
TCCCTGGAAACAAGGATCCACAAAGCGTGTCTCTGTTGTCATTGTCCGAAAGAGTGGGTT
ACGTATTCCAACAATTGCTATTACATTAGCACTGAGGGAAAATCATGGAACGAGAGTTTG
ATGTCTTGTGCTTCTAAGAACTCTAACCTGCTCTACTATGATGATGAAGAGGACGAGTTT
TTGTCGAAATTACACTCTTATACTATATGGATTAGAGGCTCCCAGAGAAGCCATCATAGT
TCTTCTGTGCAGCCAAAAGCCTTAACATTTTCTTCCAAAGTGTTGTCAGTATCTTCAGAG
AGTGACAAGAAATGTCCATATTTCTCTTTTCATTTTAAAACATTTGGTTTTGCACGCTGC
TTTGGAATAAGACTGTATGTTTGTAAGCACCAGGCATTTTAG
>KLRC3_Neodia
ATGAATAGCCAAGAAGTCACTTATGCAGAACTTAATCTGATGAAAGACTCAAAGAGACAG
CAAATGAAACCCAAGGGCACTAAAAGTTCCATTTCAGTAACTGAGCAGGAACTGCTCTAT
GCAGAGTTAAATCTTCAAAATGCTTCTCAGGATCTTCAAGGGAATGACAAGAATTATCAC
TGCAAAGGGAAGCTCATTGCTAGGATCCTGGGAATCATCTGCCTTGTCTTGATGTCCACT
GTGGTAACAATAGTAGTTGTTACCCCTACTGAAATACCAGAGCAGAAAAATTTGTCCCTG
ACAACAAAGATCCAGAAAGCACATCACTGTGGTTGTCCCGAAGAGTGGTTTGTGTATTCC
AACAATTGCTATTACATTAGCACTGAGAGAAAATCATGGAATGAGAGTTTTATGTCCTGT
GCTTCTAACAACTCTAACCTGCTGTACATAGATGATGAAGAAGAAATGTATATGTTGGAC
TTCTTCATTCGTTCTTCATGGTGTAGAGTCTCCCAGACAAGAAATAATAGTTCATGGCTG
TGGCCAAAAGGCTTAACTTTCCTTTCCAAACCGTTGTCAGTATCTTCAGAATGGGACCAC
AATTGTACATTTTTATACGTTCAGGCCAAAAAAATTTTAATTGAATCCTGCTTAGAAATA
AAAACATATATTTGTAAGCACCAGGCACGTCAACCTACCTAA
>KLRJ_Neodia
ATGTCCAATGCTCCAGACTCTCAGCAGCCTCCAGAAATCACAGAGCAGACAGAGACAATT
GTGGACTTGAACCTTCCTCTTCCTCCTCCTCCTCCTGCTCCAGAGGATGAATGGGGCCCA
AATCCCGAGCCTACTCACATGAGTGCTTCTTCTATTCCCTTTTTTCTGTATGGAATCATT
CCTGTGGTCCTGGGAATCTTCAGCTTGCTGCTCTTGGCATTATGTGGATTCTTTGGTTAT
CAGTACTTTCATACTGTTGAGGCATCAGCGACCAAGATGAAGAGCCTTAACGCATTGATT
GAGTCTTTTCAAAGCAAAGCAGACAAATTTCTTCATGTCCAAAATGTTCTTGACCAAAAT
AAAGCCTTATTGTCCTATGTGGAAACCCTAGAGTGGCTGCAAAGCCAGGAGTATCTCCTT
GAGGTTTTACATGAACTAAATCAGAAACAAGGAGTCAGGTGTGGACATCCTCTGAAACAC
TGGGTTCAATCCAATGACCACTGCTACCACCAAACCATGGAAATGGTTTCTTGGTTAAAC
TGTTCCGATCTTTGTGTCTCTTTGAATGCTACGTTTTTAAAGACAGAAGGGAGTAGGTTA
AAGAATGTCATGGAATTAATTGCAGTAGGTCCTACTTGGCTTGGCCTGTCTTACAAGAAG
GAAGACAATGAATGGAAGTGGGAGGATGGCTCCTCTCCTTCTCCTGGGCTGGGTTTACCA
GAGCCAAGTCTGGATTTCCAGGGAAAATGTGTGTATGTAAATGCACACACTCTTGGTACT
GATAACTGCACCATACCCTCTTCATGCCTGTGTGAGAAGGCTGTCCACTAA
>KLRL_Neodia
ATGAATGAAACACATACAACATATATGGATATCAAACATCCTCCTAAGAAGCAGATGCCC
AAAAAAAGGCCTTCAGTGCCATTTGTCTGGTGTCTCGCTGTAGTGATTCTTGGAATCCTC
TGTTTCCTTCTCCTTGTAACAACTGCAGTCTTGGGATCCATTGTTTTCCAGGGTCATACG
ACAAATGAAACGCAGAAGCTTCCACTGGACAATAGGACCCAGCAAGACGAGTCCACATTT
AAAAACACGACTATCATAGAGTTTCCACTTAACACAGGACACAAGAGGAACATATGTAAA
ACTCAATGGTCATGCTGTGGAAATAAATGTTACCATTTTTCACGTGATTTCAACACTTTT
CAAGACAGTAAGAATATCTGCAAGAATATGGGCGCCACACTTGTTAAGATAGAAGATGAA
GAAGAACTGAACTTCATTCGAAGTCAGATGCACTTGTACACTTGGATTGGGCTCTCCCGT
AAAGGAACCAACAGGTCATGGAAATGGGAAGATAACTCAAATCCCTTTCTCCAAGTGATA
AGTGACTGGAAAGAGACAAAAGGTGGAAACTGTGCAAGTATGACAAAAATGAGGATGATT
GCTTCTGACTGTTACAAACTACTGCCCTTTACTTGTGAGAAGAGAATTCCCTGTGTGGCT
ACCTCATAA
>KLRH1*_Neodia
ATGGCCATCGGCTATCTTTCTCCTGACAGGGTCTCTCTGAGAGTCAGTCAAGCACGTCAA
CGAGTACCTTCTGGAGTCAAAGCAGAGGCAAAAGGTCCGCAGAGTCAGCACATCATCATA
GCTGTGATCCTGACCAAGCTCTTTTCTGGCTGTGAAATCCCAAGAATTGAGCCGTGTTTT
TTGACTGCAGCCCTCAGAAATGAGCGAGGAGAGAGTAACATACACAGAGCTGAAATCAGT
CCATTCAAGGCAACAGGACAAAAGACGTCCAATGGTTAAAAGGAGAGGGTTTCCATGGCA
TATCGTTGCATTAACCCTGGGATTTCTATGTTTATGCCTCCTGCTGGGGATCACAGGCTT
AGGATATATGTTTTCTCACAGGTGTTCTGGAGAAATCGGGCAAGATATGAAAGAACCAGA
AGACAAGAATGCTTCCTTAGCAGAGGTTGAAGATCGCTTAATTTTACTACCCACTACAGC
ATGGAATGAAGACGATGACACATTTCAAGGAAACTGGTACTGCCGTGGAAAAAGCTGTTA
CCACTTTTCAAAAGAGGAGAAAACTTGGGAGAGGAGCGTGGTGTCATGCCAAGATCTGCA
GTCTAGTCTCCTGAAGATTGATACTAAAGAGGAGCAAGTCCTTATTCAATCAAAAGTAAA
ACACAATCATTGGATTGGATTAAGTAGGGTTCAAGAAGGCAGGTATCCCTGGCAATGGCT
GGATGGCTCACCCCTATCTCAGAAGCTAAATTTCCAACAGAGCTTATCTCCTGTGAAATG
TGGACACATGAGACCATCAACAATTTATACCGCTGCCTGTAGTAACCGTTTCCGTTACAT
TTGTGAAAAGAAGTTCTCTGGCCCTGATAATTAA
>KLRH2*_Neodia
ATGGACGAAAGATGTTCAATGGATGAAAGGAGAGAATTTCCATGGCGTAAGGTTGCATTA
ACCCTGGGAGTTACATGTTTTTTCCTCCTGCTGGCAAACACAGGCTTGAGATATATGCTT
TTTCATAGGTATTCTGGTGCCACCAGGCAAGATATGAAAAAAACAGAAGAAAAAAATGCT
TCCTTAGCAGAAGTTGGAGATCACTCAATTCACTGTAATCAATTCAGTACAGACAATGAC
ACATTTCAAGGAAAATGGTACTGTTGTCGAAAAA-CTGTTACCACTTTTCAAAAGAAGAG
GAAACTTGGGAGAGGAGAAAGGTGGCATGCCAGGATCTGCAGTCTAGTCTCGTGAAGATT
GATACTAAAGAGGAGCAAATCTTCATTCAATCAAAAATAACATACAATTATTGGATTGGA
TTAAAGGTAGGACTCAAGAATCCCCGAAAGTGGCTGGATGGCTCAATCATATCTCAGAAT
CTGAATTTAGAACACCGTGGACCGACTGTAAAATGTGCATGCCTCAAGCCATCAATTATT
TTTACTACTAATTGTAGCAGACTCTTTCATTACATTTGTGAAAAGGAGTTCTCTGGCCCT
GATAATTAA
>KLRA_Neodia
ATGAGCGATCAGAAAGTGATTTATTCCACCCTGAGATTTCTTCAGTCTCCTTCAGAGTCA
CAAAATAGAATAAGGCCAGGTAGGACTCAAAGGCCTGGGAAAACTGATGACAAAGAGTTT
TCAGTGCCCTGGCATCTCATTGCGGTGATTCTTGGGATCCTCTGTTTACTACTATTGGTG
ACAGTTGCAGTGTTGGGAACAAAGATTTTTCAGTATATTCAAGAAAACCACCAGCAGAGG
GAAAAGATAAGAAATTTGAGTCAAGAGTACCAAATTGTGCAAAATGACAGCTACTTCAAG
GAGCAACTTTTGACAAATAAGATTTTGGAATATAACAGTCGTGAAAATGAAAGTCTTCAG
CAGAAAATGAAGCAGGATTTTATAGAAAGGACATGCCAGAGAAAAAATATAGGCAAACTC
TATGAAAGCCACTGGTCCTGTTGTGGAATAAAGTGTTACTATTTTATTCCTGAATATAAA
AACTGGAAGGGATGTAAACAGACATGCCAAAGCTATAATTCATTTCTTCTGAAGATAAAT
GATCAAGATGAACTGACCTTCATTCAAACCCAAACTTATAGGAATTACTACTGGATTGGA
TTATCATATAAAGGAGAAGAAAGAAAATGGAAATGGATTGACAGTGACCCACTTTTGGGG
ATGCACTATGCATTCATGAATATTTCTGGGAGAGGACAATGTGCATTTTTATCTTCAACA
AGAATAACAAATGCTGAGTGCTCTCAGATGTACAATTGTATCTGTGAGAAGACAATTGGT
GATATTTTCTTTCCCTGCTTCAATAATTATAAGAAAAGATGA
>KLRG_Neoneb
ATGATTGACAATGATATTTATTCTGTATTACAATTGTCTACTGAACCTCCAGCCCAGAAT
GACTACAGACCACAGGAAAAAGTTTCTTCTCCCAGGTCCCCTCTCTCGCGCCATGTGGCA
ATAGCTTTGGGACTTCTGAACGCCCTTCTTATGTGTTTGCTGCTTGTCCCGTGGATTCTG
TGCCAAGGTTCCACTCGTGCCAGTTGTCCTAGTTGCCCAGACTTCTGGGTGAGGTATGGC
GACTACTGTTACTACTTCTCAGTGGAGAAAAACAACTGGGATTCTAGTCTGGACTTCTGC
TTAGCTGAAGACTCCCATCTCCTTATGCTTACAGGCAACCAGGAAATGAGCCTGCTTCAA
CCTCTCCTCAAAGAGGACTTTTATTGGATTGGTCTGAGGAACACTTCTGGCTGGAGGTGG
GAAGATGGGTCAGCCCTAAACTTTTCAAGGATTATTTCAAACAGCTTGATACAGAAGTGT
GGTACCTTCAGCAAAAGTGGTTTCCTAGGCTCTAGCTGTGAGGCTCTTTTACAGTGGGTC
TGTAAGAAGGTCAGACTTTGA
>KLRB_Neoneb
ATGGACAGACAAGTGACATATGCTGATTTAAACTTATCCAGGGGTCCTTGCCTGGAAAGC
TCATCACCCCCATCTCTTCCTCAGGACATCTGTCAAGGTCCACCTTGGCATCAGTTTGCT
CTGAAACTTGGTTGTACTGGGGTTATTCTTCTCACCTTGACTGTGATTGGGTTGAGTGTT
TCAGTAATATTCTTAAGGCAAAACTTATCAATAGAAGAAAGCGGTGTGGATGTTCAAGAG
AACAGGAATGAAACAACAGAGAAACCAGATCTGTTAAAGTGCCCAAAAGATTGGCGTCTA
CTCCGAGAAAAATGTTTGTTTTTTTCTCTTGCTTCCAACACTTGGAACTACAGTCTAGCT
GACTGTTCCACAAAAGAATCCAGTTTGCTGCTTTTTCAAGATCCAGAAGAATTGAGACAC
GTACAAAGCCTGATACTTAAAAAAGAATTTCTGTTTTGGATTGGATTAAATTTAACATTA
TCAGAGAAGAAATGGAAGTGGATAAATGGGTCATTTTTAAATCCAAACGTATTACGTATT
GTTGGTTATACTAAGAAAAACAGCTGTGTTTACGTCTCACCGACAGGAATTTTTTCTGAG
GACTGTGACACAGACAATAAATGGATCTGCCAGAAAGAACTACAACCTGTCAGAAATAAG
GCGTGTTCTGGCTCTTGA
>KLRF3*_Neoneb
GTGAGCACAACGGTGTTGTGCCTGTGTGCCCAATATCATGAAAGCCTTCCGGCTGCACAG
TCCCTATATTTGTCAGTTGCACAGAACGGCATCTCTGAGGCAAAATACTCCAGCCAGTGG
CGAAGGATGTTTGGACAGATGCAAAACACAGAGGGATCAATGATGCAGAAGACAAGAAAG
CATCCCTATCATTGTCAACACAAGTGGACATGCAAAGATTACCCTAAATGTCCCAAGTGG
CATCAGACTGCTCTGAGATTGTCCAGCATTGCACTGGTTATACTCATTGCCATAGTGATA
GGACTAACCATTTTGGTATGTCGCCTAAGTAGTGAGAAAGGAACCAAAGATTGTGATGGC
ATGAATATTTCTCCCAGGAAACAACAGGACAATACAAACTTCACAACAAAGTCCACGCTA
AACTTATGCCCTAATAACTGGCTGCAGAAAAAAGGGAAATGCTATAATTTCTTAAAAACC
TTTAAATCATGGACCGATAGCCAAAAATCCTGTTTAATAATGAAATCACATCTCTTGATG
ATCCAAGACATGGCTGAACTGAATTTCATACAGAGTAGTATACCGGATGGAATTTACTTT
TGGATGGGTCTGAACATCACGCACCCACAAAAGGCATGGACCTGGCTGGACGGCACCCCA
TTAAATCTACAGTTATTTCAAGTCATGGGCCAAGTTGAAGATAACGCCTGTGCCGTAATA
ACAAAGAAGGGTGTGTTTTCCGAAAAGTGTTGTAATGAGAGTTACTGGATTTGTCAACAT
GTGATTTCTTCAGACAATAACTTCTAA
>KLRF1_Neoneb
ATGCAAGATGAAGAAAGATACATGACATTGAATTTACAATGGAAAAAAAGGAGTTCTATC
GAAACATCCCAACTTAAATTTAAAGATTCTTCTGTGATGTTGCCTTGGTCTAAAATCTTA
CTGGGAATATCTGGAACCATAAATGGTATTCTGGTTTTGACTTTGATTTCCCTGTGTTTA
CTGGTTTCTCAGGGAGTATTGCAAAAATGCCAAAAAGGAAATAATTCAAATCTCACCCAA
CACGATGACATTGGAAACCCAAAAATGAATAATGGCACAAGAGGAAATTTAAGTAATAAG
GATACAAGCCACTGTGGCTCAAAAGCTACGGACCATACAGGATTGTGCCCATCAGAATGG
CTCAAATATCATAAAAAGTGTTATTGGTTCTCTAATGAGATGAAAAGTTGGAGTGACAGT
TATAGGTATTGTTTGGGAAGAAAATCTCATCTACCAATCATTCAGGACCAAATTGAAATG
GCTTTTATACAGAAAAACCTAAAACAATCAAACTACGTGTGGATTGGGCTCAACTTTACA
TCCCTGGAAAGGGCATGGACCTGGGTGGATGGTTCTCCGTTAGATTCAAAGACATTTGTC
ATAAAAGGACCAGCTAAAGAAAATAGCTGTGCTGCTACCAAAGAAAACAAAATTTACTCT
GAAACTTGCAGCAGTGTTTTCAAATGGATTTGCCAATATTAG
>KLRF2_Neoneb
ATGGAGAATGAAGATGGCTATATGGTCCTGGATTCCAAGAATCGTTTCAAATCCAGCTCT
AAAGAATGTTCCCTGTATCCACGGTATTATTGTCTTATGCTAGTATGTGGCTGCATTGGG
ATCCTTATTATCATGATCACACTGATTTGCCTGAACTTTTGGGAGGAAAAAAAGGATTTC
TCCCAGAAAGGAAATATCAGCCGTCTAGCAGGAAATAATCATGGGTGCCCAAAAGACTGG
CTGCTGAACCAAGGGAAATGCTACAGGTTTTCAATGCCTTCCAAAACTTGGAATGAGAGT
CAACATGATTGTGCATACCTACAGGCACATTTACCGGTGATCCAAAGTTTGAAAGAGCTG
GAGTTCATACAGAAGAGTTTAAAACCTGGAAATCCTGCTTGGATTGGACTATATATTGCA
TCCCCAGGAAAACAATGGATGTGGATAAATAAACACCTTTTTGTGGAAGAAAACAATTTT
CTCATGATTGGACCAACGGATCACACAAGCTGTGCTGTCACAACAAGAAATCAGGTGTAT
TCTGAAGACTGTAACTCCAACTTTAATGGCATTTGCCAAAGAGACGCAGTCTGA
>KLRD_Neoneb
ATGGCAGCTTCTCAGATCAATCCATGGAATTTGATTTCCGGCATCTTAGGAGTAATCTGC
CTTTCCTTGATGGCTACTACGGGGGTTTTGCTGAAACATTTACTTACTAAACAAAGTATT
CAGTCAACAATGCCAACAATGTCTCCAGGACTAACCACAGAAATCCAGAAAGAAGCTGAC
TGTTGTTCTTGCCAAGAAAAGTGGATTGGGAACCAATGCAACTGCTACTTCTTTTCTACT
GAATTAAAAACTTGGGAAGAGAGTCGTGATTTCTGTGCTTCTCAGAATTCCAGTCTACTT
CAGATTCAAAACACAGATGAATTGCATTTTATGAGGTCCAGTACAAGCTTTTACTGGATT
GGGCTCCGTTACAGTGAAAAACATCGTGCCTGGTTGTGGGAAAACAACTCCAACGTCTCC
CAAGATCTATTGCCATTAATTCAAGATTTAAATACAAAGAAATGCGTAGTATATAGCCCA
AACCTAAGAGCTTTGGATGAACCCTGTGGAAGTACATATCGTTTTATATGTAAGCAACAG
CTGAGGCGCCCGGGTGGCTCAGTCGGTTGA
>KLRK_Neoneb
ATGAATCTGGTCCGAGATCGGTGGGCTTGTCACAACATGGCCATGGACGCAGTCCGTAAT
TCCAACTCTGAGCTGGTATATAATGGTATTTCCACACGACCAAAGAGAAGGCGTGTATTA
AACACAAGCAAATATAGAGAAAACCCATCTCCCTTTTTCCTAGTCCATTCCATTGCTATA
GCTCTGGGGATCCACTTCATTATTATGGTAATGATATGCGGTGCCATAATCATACATTCA
TTATTCCACCAAGAGGCTCCACTTCCTTTACAAGAAAGTTATTGTGGCCCATGTCCTAAA
AACTGGATATGTTATAGAAATACCTGCTACCAATTTTTTAATGAAAGCAAAAGCTGGTAC
CAAAGCCAAGCCTCTTGTGTGTCTCAAAATTCCAGTCTCTTGAAGATATACAGCAGAGAA
CACCAGGATTTCCTAAAATTGGTGAAGTCTTATCATTGGATGGGACTAATACAAACTCCA
CCAAATGGATCATGGCAATGGGAAGATGGCAGCATTCTCTTACCCGACCAACTAACCATG
GTTGACATGCAGAATGGAACCTGTGCAGTTTATGGATCAAATTTTAAAGCTTATACAGAA
AACTGTTTAACTCCAAACACATACATCTGCATGCAGAGGATTGTGTAA
>KLRC2-1_Neoneb
ATGGCCCATGCGGAATTCAATCTTCAAGTTGCTTCTCAGGAGCTTCAAGGGACTGACAAG
AACTATCTCTGCAAAGGGAGGTACATTGCTGAGATTCTGGGAATCATCTGCCTTGTCTTG
ATGTCCACTGTGGTAAAAATAAACATTATTCCCTATTACTTTAATGTTCAAGCTACTGAA
GGACCAGAGCAGAACAAAACGTCCCTGGAAACAAAGATCCAGAAAGCATGTCTCTGTTGT
CATTGTCTGAAAGAGTGGTTTACGTATTCCAACAATTGCTATTACATTAGCACTGACAGA
AAATCGTGGAAGGAGAGTTTGACGTCCTGTGCTTCTAAGAATTCTAACCTGCTCTACTAT
GATGATGAAGAGGACAAGTTTTTGTGGAATTTACTCTCTATTACTACATGGATTAGAGGA
TCCCCGAGAAGCCATCATAGTTCATCTGCGCAGCCAAAAGCCTTAACATTTTCTCCCAAA
GTGTTGTCAGCATCTTCAGAGAGTGACAAGAAGTGTCCATATTTCAATTTTCAAATAAGA
AAAACTTATTTTGCACCCTGCTCAGTAATAAGACCATATGTTTGTAAGCACCAGACATTT
TAG
>KLRC1-2_Neoneb
ATGAACAACCAAGGCGTGACTTATGTGGAACTCCATCATGCCAAGGGCTCAAAAAGACAG
CAAGTGCGACCTAAGGGCACCAAAAGTTCCATTTCAGTAACTGAGGAGGAGATAGCCTAT
GCAGAAGTAAATCTTCAAAATGCTTCTCGGGCCCTTCATGGGAATGGCAAGAGCTCTCCC
TGCAAAGAGAAGCTCATTGCCGGTATCTTGGGAATCCTCGGCCTCGTCTTGATGTCCACT
GTGGTAACAATAGCTGTTATTCCCTCTACTGAAGGACCAGAGCAGAACAAAACGTCCCTG
GAAACAAAGATCCAGAAAGCATGTCTCTGTTGTCATTGTCTGAAAGAGTGGTTTACGTAT
TCCAACAATTGCTATTACATTAGCACTGAGAGAAAATCATGGAAGGAGAGTTTGATGTCC
TGTACTTCTAAGAAATCTAACCTGCCCTACTATGATGATGAAGAGGACAAGTTTTTGTTG
AATTTATTCTCTGATACTACATGGATTAGAGGCTCCGATAGAAGCCATAATAGTTCATCT
GTGCAGCCAAAAGCCTTAACGTTTTCTTCTGAAGTGTTGTCAGTATCTTCAGAGAGTGAC
AAGAATTGTCCATATTTCGATTTTCGTGCGAAAAAACCTTATTTTGCACCCTGCTCAGTA
AGAAGACCATATGTTTGTAAGCACCAGGCATTTTAG
>KLRC2-2_Neoneb
ATGGCCCATGCGGAATTCAATCTTCAAGTTGCTTCTCAGGAGCTTCAAGGGACTGATAAG
AACTACCACTGCAAAGGGAGGTACATTGCTGAGATTCTGGGAATCATCTGCCTTGTCTTG
ATGTCCACTGTGGTAAAAATAAACGTTATTCCCTATTACTTTAATGTTCAAGCTACTGAA
GGACCAGAGCAGAACAAAACATCCCTGGAAACAAAGATCCAGAAAGCATGTCTCTGTTGT
CATTGTCTGAAAGAGTGGTTTACGTATTCCAACAATTGCTATTACATTAGCACTGACAGA
AAATCATGGAATGAGAGTTTGACATCCTGTGCCTCTAACAACTCTAACCTGCTCTACTAT
GATGATGAAGAGGACAAGTTTTTATTGAATTTACTCTCTGCTACAACATGGATTAGAGGC
TCCAATAGAAGCCATCATAGTTCATCTGTGCAGCCAAAAGCCTTAACGTTTTCTTCTGAA
GTGTTGTCAGTATCTTCAGAGATTGACAAGAATTGTCCATATATCGATTTTCGTCTAAAA
AAAATTTATTTTTCACCTTGCTCAGTAATAAGACCATATGTGTGTAAGCACCAGGCATTT
TAG
>KLRC1-3_Neoneb
ATGAACAACCAAGGTGTGACTTATGCGGAACTCCATCATGCTAAGGGCTCAAAAAGACAG
CAAGTGCAACCTAAGGGCACGAAGTGTTCCATTTCAGTAACAGAGGAGGAGATAGCCTAT
GCAGAATTAAATCTTCAAAATGCTTCTCGGGCCCTTCAAGGGAATGGCAAGAACTCTCCC
TGCAAAGGCATCCCTTCTCAGTGTTTGAATTTCTCTTCCTACTATTCACCTTTATGTCCA
GAGAAGCTCATTGCCGGTATCTTGGGAATCCTCTGCCTCGTCTTGATGTCCACTGTGGTA
ACAATAGCTGTTATGCCCTCTACTGAAGGACCAGAGCAGAACAAAACATCCCTGGAAACG
ACAATCCAGAAAGAGTGGTTTACGTATTCCAACAATTGCTATTACATTAGCACTGAGAGA
CAATCATGGAAGGAGAGTTTGACGTCCTGTGCTTCTAACAACTCTAACCTGCTCTACAAT
GATGATGAAGAGGACAAGTTTTTGTTGAATTTACTCTCTGCTACTACATGGGTTAGAGGC
TCCCAGAGAAGAAATCATAGTTCATCTGTGCAGCCAAAAGCCTTAACATTTTCTTCTGAA
CTGTTGTCAGCATCTTCAGAGAGTGACAAGAATTGTCCATATTTCGATTTTCATGAAAAA
AAAACGTATTTTGCACCCTGCTCAGTAAGAAGACCATATGTTTGTAAGCACCAGGCATTT
TAG
>KLRC1-4_Neoneb
ATGAACAACCAAGGCGTGACTTATGCGGAACTCCATCATGCTAAGGGCTCAAAAAGACAG
CAAGTAGAACCTAAGGGCACCAAAAGTTCCATTTCAGTAACTGAGGAGGAGATAGCCTAT
GCAGAACTAAGTCTTCAAAATGCTTCTCGGACCCCTCAAGGGAATGGCAAGAACTCTCCC
TGCAAAGAGAAGCTCATTGCCGGTATCTTGGGAATCCTCTGCCTCGTCTTGATGTCCACT
GTGGTAACAATAGCTGTTATTCCCTCTACTGAAGGACCAGCGCAGAACGAAACATCCCTG
GAAACGACAATCCAGAAAGCGTGTCTCTGTTGTCATTGTCTGAAAGAGTGGTTTACGTAT
TCCAACAATTGCTATTACATTAGCACTGAGGGAAAATTATGGAAGGAGAGTTTGATGTCC
TGTGCTTCTAAGAATTCTAACCTGCTCTACTATGATGATGAAGAGGACAAGTTTTTGCTG
AATTTACTCCGTGCTACTACATGGATTAGAGGCTCCCAGAGAAGCCATCATAGTTCATCT
GTGCAACCAAAAGCCTTAACATTTTCTTCCAAAGTGTTGTCAGTATCTTCAGAGATCCAC
AAGAATTGTCCATATATCGATTTCCGTACAAAAAAAATGTATTTTGCACCGTGCTCATTT
AGAAGACGATATGTTTGTAAGCACCAGGCATTTTAG
>KLRC2-3*_Neoneb
ATGGCCCATGCGGGATTCAATGTTCAAGTTGCTTCTCAGGAGCTTCAAGGGACTGACAAG
AACTACCTCTGCAAAGGGAGGTACATTGCTGAGATTCTGGGAATCATCTGCCTTGTCTTG
ATGTCCACTGTGGTAAAAATAAACGTTATTCCCTATTACTTTAATGTTCAAGCTACTGAA
GGACCAGAGCAGAACAAAACATCCCTGGAAACAAAGATCCAGAAAGCATGTCTCTGTTGT
CATTGTCTGAAAGAGTGGTTTACGTATTCCAACAATTGCTATTACATTAACACTGAGAGA
AAATCATGGAAGGAGAGTTTGACGTCCTGTGCTTCTAAGAACTCTAACCTGCTCTACTAT
GATGATGAAGAGGACAAATTTTTGTTGAATTTACTCTCTACTACTACATGGATTAGAGGC
TCCCAGAGAAGAATCATAGTTCACCTGTGCAGCCAAAAGCCTTAACATTTTCTCCCGAAG
TGTGGTCAGTATCTTCAGAGATGGACAAGAATTGCCCATATATAGATTTTCATACAAAAA
AAATTTATTTTGCACCGTGCTCAGTAAGAAGACGATATGTTTGTAAGCACCAGGCATTTT
AG
>KLRC1-5_Neoneb
ATGAACAACCAAGGCGTGACTTATGCGGAACTCCATCATGCTAAGGGCTCAAAAAGACAG
CAAGTGCAACCTAAGGGCACGAAAAGTTCCATTTCAGTAACTGAGGAGGAGATAGCCTAT
GCAGAACTAAATCTTCAAAATGCTTCTCGGGACCTTCAAGGGAATGGCAAGAACTCTCCC
TGCAAAGAGAAGCTCATTGCCGGTATCTTGGGAATCCTCTGCCTCATCTTGATGTCCACT
GTGGTAACAATAGCTGTTATTCCCTCTACTGAAGGACCAGCGCGGAACAAAACGTCCCTG
GAAACAAGGATCCAAAAAGCTTGTCTCTGTTGTCATTGTCTGAAAGAGTGGTTTACATAT
TCCAACAATTGCTATTACATTAGCACTGAGGGAAAATCATGGAACGAGAGTTTGGCATCC
TGTGCTTCTAACAACTCTAACCTGCTCTACTATGATGATGATGAGGACAAGTTTTTGTTG
AATTTACTCTCTGCTACTACATGGGTCAGAGGCTCCCAGAGAAGAAATCATAGTTCATCT
GTGCAGCCAAAAGCCTTAACATTTTCTTCTGAACTGTTGTCAGTATCTTCAGAGAGTGAC
AAGAATTGTCCATATTTCGATTTTCTTGCAAAAAAAACTTATTTTGCACCGTGCTCAGTA
ATAAGACCATATATTTGTAAGCACCAGGCATTCTAG
>KLRC2-4_Neoneb
ATGGCCCATGCGGAATTCAATCTTCAAGTTGCTTCTCAGGAGCTTCAAGGGATTGACAAG
AACTGTCTCTGCAAAGGGAGGTACATTGCTGAGATTCTGGGAATCATCTGCCTTGTCTTG
ATGTCCACTGTGGTAAAAATAAACGTTATTCCCTATTATTTTAATGTTCAAGCTACTGAA
GGACCAGAGCAGAACAAAACCTCCCTGGAAACAAAGATCCAGAAAGCATGTCTCTGTTGT
CATTGTCTGAAAGAGTGGTTTACGTATTCCAACAATTGCTATTACATTAGCACTGAGGGA
AAATCATGGAAGGAGAGTTTGACGTCCTGTGCTTCTAAGAACTCTAACCTGCTCTACTAT
GATGATGAAGAGGACAAGTTTTTGTTGAATTTACTCTCTGCTACTACATGGGTTAGAGGC
TCCCAGAGAAGAAATCATAGTTCATCTGTGCAGCCAAAAGCCTTAACATTTTCTTCCGAA
GTGTTGTCAGTATCTTCAGAGATCCACAAGAATTGTCCATATATCGATTTCCGTACAAAA
AAAATGTATTTTGCACCGTGCTCATTTAGAAGACGATATGTTTGTAAGCACCAGGCATTG
TAG
>KLRC1-6_Neoneb
ATGAACAACCAAGGCGTGACTTATGCGGAACTCCATCATGCTAAGGGCTCAAAAAGACAG
CAAGTGCAACCTAAGGGCACGAAAAGTTCCATTTCAGTAACTGAGGAGGAGATAGCCTAT
GCAGAATTAAATCTTCAAAATGTTTCTCGGGACCTTCAAGGGAATGGCAAGAACTCTCCC
TGCAAAGAGAAGCTCATTGCCGGTATCTTGGGAATCCTCTGCCTCGTCTTGATGTCCACT
GTGGTAACAATAGCTGTTATTCCCTCTACTGAAGGACCAGAGCAGAACAAAACATCCGTG
GAAACGACCATCCAGAAAGCATGTCTCTGTTGTCATTGTCTGAAAGAGTGGTTTACGTAT
TCCAACAATTGCTATTACATTAGCACTGAGAGAAAATCATGGAAGGAGAGTTTGACGTCC
TGTACTTCTAAGAAATCTAACCTGCTCTACTATGATGATGAAGAGGACAAGTTTTTGTTG
AATTTACTCTCTGCCACTACATGGATTAGAGGCTCCCAGAGAAGAAATCATAGTTCATCT
GTGCAGCCAAAAGCCTTAACATTTTCTTCCGAAGTGCTGTCAGCATCTTCAGAGAGTGAC
AAGAAGTGTCCATATTTCAATTTTCCAGTAAAAAAAATGTATTATGCACCCTGCTCAGTA
ATAAGACCATGTATTTGTAAGCACCAGGCATTCTAG
>KLRC1-7_Neoneb
ATGAACAACCAAGGCGTGACTTATGCGGAACTCCATCATGCTAAGGGCTCAAAAAGACAG
CAAGTGCAACCTAAGGGCACGAAAAGTTCCATTTCAGTAACTGAGGAGGAGATAGCCTAT
GCAGAATTAAATCTTCAAAATGCTTCTCGGGCCCTTCAAGGGAATGGCAAGAACTCTCCC
TGCAAAGAGAAGCTCATTGCTGGTATCTTGGGAATCCTCTGCCTCGTCCTGATGTCCACT
GTGGTAACAATAGCTGTTATCCCCTCTACTGAAGGATCAGAGCGGAACAAAACGTCCCTG
GAAACGACAATCCAGAAAGCATGTCTCTGTTGTCATTGTCTGAAAGAGTGGTTTACGTAT
TCCAACAATTGCTATTACATTAGCACTGAGAGAAAATCATGGAAGGAGAGTTTGACGTTC
TGTACTTCTAAGAAATCTAACCTGCTCTACTATGATGATGAAGAGGACAAGTTTTTATTG
AATTTACTCTCTGCTACAACATGGATTAGAGGCTCCAATAGAAGCCATCATAGTTCATCT
GTGCAGCCAAAAGCCTTAACGTTTTCTTCCGAAGTGTTGTCAGTATCTTCAGAGATTGAC
AAGAATTGTCCATATATCGATTTTCGTCTAAAAAAAATTTATTTTTCACCTTGCTCAGTA
ATAAGACCATATGTGTGTAAGCACCAGGCATTTTAG
>KLRC1-8_Neoneb
ATGAACAACCAAGGCGTGACTTATGCGGAACTCCATCATGCTAAGGGCTCAAAAAGACAG
CAAGTGCAACCTAAGGGCACGAAAAGTTCCATTTCAGTAACTGAGGAGGAGATAGCCTAT
GCAGAATTAAATCTTCAAAATGCTTCTCGGGACCTTCAAGGGAATGGCAAGAACTCTCCC
TGCAAAGAGAAGCTCATTGCCAGTATCTTGGGAACCCTCTGCCTCGTCTTGATGTCCACT
GTGGTAACAATAGCTGTTATTCCCTCTACTGAAGGACCAGCGCAGAACAAAACATCCCTG
GAAACAATGATCCAGAAAGCGTGTCTCTGTTGTCATTGTCTGAAAGAGTCGTTTACGTAT
TCCAACAATTGCTATTATGTTAGCACTGAGGGAAAATTGTGGAATGAGAGTTTGATGTCC
TGTGCTTCTAAGAACTCTAACCTGCTCTACTATGATGATGAAGAGGACAAGTTTTTGTTG
AATTTATTCTCTATTACTACATGGATTAGAGGCTCCCAGAGAAGCAATCATAGTTCATCT
GTGCAGCCAAAAGCCTTAACATTTTCTCCCGAAGTGTTGTCAGTATCTTCAGAGATCGAC
AAGAATTGTCCATATATCGATTTTCATACAGAAAAAATTAATTTTGCACCATGCTCAGTA
AGAAGACGATATGTTTGTAAGCACCAGGCATTGTAG
>KLRC1-9_Neoneb
ATGGACAACCAAGGCGTGACTTATGCGGAACTCCATCATGCTAAGGGCTCAAAAAGACAG
CAAGTGAAACCTAAGGGCATGAAGAGTTCCATTTCAGTAACTGAGGAGGAGATAACCTAT
GCAGAATTGAATCTTCAAAATGCTTCTCGGGACCTTCAAGGGAATGGCAAGAATTCTCCC
TGCAAAGGTCCAGAGAAGCTCATTGCTGGTATCTTGGGAATCCTCTGCCTTGTCTTGATG
TCCACTGTGGTAACAATAGCTGTTATCCCCTCTACTGAAGGACCAGAGCAGAACAAAACA
TCCCTGGAAACAAGGATCCACAAAGCGTGTCTCTGTTGTCATTGTCCGAAAGAGTGGGTT
ACGTATTCCAACAATTGCTATTACATTAGCGCTGAGGGAAAATCATGGAACGAGAGTTTG
ATGTCTTGTGCTTCTAAGAACTCTAACCTGCTCTACTATGATGATGAAGAGGACGAGTTT
TTGTCGAAATTACACTCTTATACTATATGGATTAGAGGCTCCCAGAGAAGCCATCATAGT
TCTTCTGTGCAGCCAAAAGCCTTAACATTTTCTTCCAAAGTGTTGTCAGTATCTTCAGAG
AGTGACAAGAAATGTCCATATTTCTCTTTTCATTTTAAAACATTTGGTTTTGCACGCTGC
TTTGGAATAAGACTGTATGTTTGTAAGCACCAGGCATTTTAG
>KLRC3_Neoneb
ATGAATAGCCAAGAAGTCACTTATGCAGAACTTAATCTGATGAAAGACTCAAAGAGACAG
CAAATGAAACCCAAGGGCACTAAAAGTTCCATTTCAGTAACTGAGCAGGAACTGCTCTAT
GCAGAGTTAAATCTTCAAAATGCTTCTCAGGATCTTCAAGGGAATGACAAGAATTATCAC
TGCAAAGGGAAGCTCATTGCTAGGATCCTGGGAATCATCTGCCTTGTCTTGATGTCCACT
GTGGTAACAATAGTAGTTGTTACCCCTACTGAAATACCAGAGCAGAAAAACTTGTCCCTG
ACAACAAAGATCCAGAAAGCACATCACTGTGGTTGTCCCAAAGAGTGGTTTGTGTATTCC
AACAATTGCTATTACATTAGCACTGAGAGAAAATCATGGAATGAGAGTTTTATGTCCTGT
GCTTCTAACAACTCTAACCTGCTGTACATAGATGATGAAGAAGAAATGTATATGTTGGAC
TTCTTCATTCGTTCTTCATGGTGTAGAGTCTCCCAGACAAGAAATAATAGTTCATGGCTG
TGGCCAAAAGGCTTAACTTTCCTTTCCAAACCGTTGTCAGTATCTTCAGAATGGGACCAC
AATTGTACATTTTTATACGTTCAGGCCAAAAAAATTTTAATTGAATCCTGCTTAGAAATA
AAAACATATATTTGTAAGCACCAGGCACGTCAACCTACCTAA
>KLRJ_Neoneb
ATGTCCAATGCTCCAGACTCTCAGCAGCCTCCAGAAATCACAGAGCAGACAGAGACAATT
GTGGACTTGAACCTTCCTCTTCCTCCTCCTCCTCCTGCTCCAGAGGATGAATGGGGCCCA
AATCCCGAGCCTACTCACATGAGTGCTTCTTCTATTCCCTTTTTTCTGTATGGAATCATT
CCTGTGGTCCTGGGAATCTTCAGCTTGCTGCTCTTGGCATTATGTGGATTCTTTGGTTAT
CAGTACTTTCATACTGTTGAGGCATCAGCGACCAAGATGAAGAGCCTTAACGCATTGATT
GAGTCTTTTCAAAGCAAAGCAGACAAATTTCTTCATGTCCAAAATGTTCTTGACCAAAAT
AAAGCCTTATTGTCCTATGTGGAAACCCTAGAGTGGCTGCAAAGCCAGGAGTATCTCCTT
GAGGTTTTACATGAACTAAATCAGAAACAAGGAGTCAGGTGTGGACATCCTCTGAAACAC
TGGGTTCAATCCAATGACCACTGCTACCACCAAACCATGGAAATGGTTTCTTGGTTAAAC
TGTTCCGATCTTTGTGTCTCTTTGAATGCTACGTTTTTAAAGACAGAAGGGAGTAGGTTA
AAGAATGTCATGGAATTAATTGCAGTAGGTCCTACTTGGCTTGGCCTGTCTTACAAGAAG
GAAGACAATGAATGGAAGTGGGAGGATGGCTCCTCTCCTTCTCCTGGGCTGGGTTTACCA
GAGCCAAGTCTGGATTTCCAGGGAAAATGTGTGTATGTAAATGCACACACTCTTGGTACT
GATAACTGCACCATACCCTCTTCATGCCTGTGTGAGAAGGCTGTCCACTAA
>KLRL_Neoneb
ATGAATGAAACACATACAACATATATGGATATCAAACATCCTCCTAAGAAGCAGATGCCC
AAAAAAAGGCCTTCAGTGCCATTTGTCTGGTGTCTCGCTGTAGTGATTCTTGGAATCCTC
TGTTTCCTTCTCCTTGTAACAACTGCAGTCTTGGGATCCATTGTTTTCCAGGGTCATACG
ACAAATGAAACGCAGAAGCTTCCACTGGACAATAGGACCCAGCAAGACGAGTCCACATTT
AAAAACACGACTATCATAGAGTTTCCACTTAACACAGGACACAAGAGGAACATATGTAAA
ACTCAATGGTCATGCTGTGGAAATAAATGTTATCATTTTTCACGTGATTTCAACACTTTT
CAAGACAGTAAGAATATCTGCAAGAATATGGGCGCCACACTTGTTAAGATAGAAGATGAA
GAAGAACTGAACTTCATTCGAAGTCAGATGCACTTGTACACTTGGATTGGGCTCTCCCGT
AAAGGAACCAACAGGTCATGGAAATGGGAAGATAACTCAAATCCCTTTCTCCAAGTGATA
AGTGACTGGAAAGAGACAAAAGGTGGAAACTGTGCAAGTATGACAAAAATGAGGATGATT
GCTTCTGACTGTTACAAACTACTGCCCTTTACTTGTGAGAAGAGAATTCCCTGTGTGGCT
ACCTCATAA
>KLRH1*_Neoneb
ATGGCCATCGGCTATCTTTCTCCTGACACGGTCTCTCTGAGAGTCAGTCAAGCACGTCAA
CTAGTACCTTGTGGAGTCAAAGCAGAGGCGAAAGGCCCCCAGAGCCAGCACATCATCGTA
GCTGTGATCCTGACCAAGCTCTTTTCCGGCTGTGAAATCCCAGGAATCAAGCCTTGTTGT
TTGACTGCAGCCCTCAGAAATGAGCGAGGAGAGAGTAACATACACAGAGCTGAAATCAGT
CCATTCAAGGCAACAGGACAAAAGACGTCCAATGGTTAAAAGGAGAGGGTTTCCATGGCA
TATCGTTGCAGTAACCCTGGGATTTCTATGTTTATTTCTCTTGCTGGTAATCACAGGCTT
AGGATATATGTTTTTTCACAGGTGTTCTGGAGAAATCAGGCAAGATATGAAAGAACCAGA
AGACAAGAATGCTTCCTTAGCAGAAGTTGAAGATCACTTAATTGTACTAACCACTACAGC
ATGGAATGAAGACGATGACACATTTCAAGGAAACTGGTACTGCGGTGGAAAAAGCTGTTA
CCACTTTTCAAAAGAGGAGAAAACTTGGGAGAGGAGCGTGGTGTCATGCCAAGATCTGCA
GTCTAGTCTCCTGAAGATTGATACTAAAGAGGAGCAAGTCCTTATTCAATCAAAAATAAA
ATACAATCATTGGATTGGATTAAGTAGAGTTCAAGAAAGCGGGTATCACTGGCAATGGCT
GGATGGCTCACCCCTATCTCAGCAGCTGAGTTTCCGACGGAGTTTATCTCATGTGAAATG
TGGACACCTGAGACCATCAAATATTTATAGTGCTGATTGTAGTAAAAGCTTCCGTTACAT
TTGTGAAAAGGAGTTCTCTGACCCTGATAATTAA
>KLRH2*_Neoneb
ATGGCCATCGGCTATCTTTCTCCTGACAAGGTCTCTCTGAGAGTCAGTCAAGCACGTCAA
CTAGTACCTTCTGGAGGCAGGGCAGAGGCGAAAGGCCCCCAGAGCCAGCACATCATCATA
GCTGTGATCCTGACCAAGCTCTTTTCCGGCTGTGAAATCCCAGGAATTGAGCCGTGTTTT
TTGACTGCAGCCCTCAGAAATGAGCGAGGAGAGAGTAACATACACAGAGCTGAAATCAGT
CCATTCAAGGCAACAGGACAAAAGACGTCCAATGGTTAAAAGGAGAGGATTTCCATGGCA
TATCGTTGCATTAACCCTGGGATTTCTATGTTTATGCCTCCTGCTGGGGATCACAGGCTT
AGGATATATGTTTTCTCACAGGTGTTCTGGAGAAATCGGGCAAGATATGAAAGAACCAGA
AGACAAGAATGCTTCCTTAGCAGAGGTTGAAGATCGCTTAATTTTACTACCCACTACAGC
ATGGAATGAAGACGATGACACATTTCAAGGAAACTGGTACTGCCGTGGAAAAAGCTGTTA
CCACTTTTCAAAAGAGGAGAAAACTTGGGAGAGGAGCATGGTGTCATGCCAAGATCTGCA
GTCTAGTCTCCTGAAGATTGATACTAAAGAGGAGCAAGTCCTTATTCAATCAAAAATAAA
ACACAATCATTGGATTGGATTAAGTAGGGTTCAAGAAGGCAGGTATCCCTGGCAATGGCT
GGATGGCTCACCCCTATCTCAGAAGCTAAATTTCCAACAGAGCTTATCTCCTGTGAAATG
TGGACACATGAGACCATCAACAATTTATACCGCTGCCTGTAGTAACCGTTTCCGTTACAT
TTGTGAAAAGAAGTTCTCTGGCCCTGATAATTAA
>KLRH3*_Neoneb
ATGGCCATCGGCTGTCTTTCTCCTGACAGGGTCTCTCTGAGAGTCAGTCAAGCACGTCAA
CGAGTACCTTCTGGAGTCAAAGCAGAGGCAAAAGGTCCGCAGAGTCAGCACATCATCATA
GCTGTGATCCTGACCAAGCTCTTTTCTGGCTGTGAAATCCCAAGAATCGAGCCGTGTTGT
TTGACTGCAGCCCTCAGAAATGAGCGAGGAGAGAGCAAGATACACAGAGCTGAAATCAGT
CCATTCAAGGCAACAGGACAAAAGACGTCCAATGGTTAAAAGGAGAGGGTTTCCATGGCA
TATCTTTGCATTAACCCTGGGATTTCTATGTTTATGCCTCCTGCTGGGGATCACAGGCTT
AGGAGATATGTTTTTTCACAGGTGTTCTGGAGAAATCGGGCAAGATATGAAAGAACCAGA
AGACAAGAATGCTTCCTTAGCAGACGTTGAAGATCGCTTAATTTTACTACCCAATACAGC
ATGGAATGAAGACAATGACACATTTCAAGGAAACTGGTACTGCTGTGGAAAAAGCTGTTA
CCACTTTTCAAAAGAGGAGAAAACTTGGGAGAGGAGCATGGTGTCATGCCAAGATCTGCA
GGCTAGTCTCCTGAAGATTGATACTAAAGAAGAGCAAGTCCTTATTCAATCAAAAATAAA
ATACAATCATTGGATTGGATTAATTAAGGTTCAAGAAGGCAGGTATCCCTGGCAATGGCT
GGATGGCTCACCCTTATCTCAGAAGCTGAATTTCCAACAGAGTTTATCTCATGTGAAATG
TGGACACCTGAAACCATCAAATATTTACAGTGCTGATTGTAGTAAAAGCTTCCGTTACAT
TTGTGAAAAGGAGTTCTCTGGCCCTGATAATTAA
>KLRH4*_Neoneb
ATGGACGAAAGATGTTCAATGGATGAAAGGAGAGAATTTCCATGGCGTAAGGTTGCATTA
ACCCTGGGAGTTACATGTTTTTTCCTCCTGCTGGCAAACACAGGCTTGAGATATATGCTT
TTTCATAGGTGTTCTGGTGCCACCAGGCAAGATATGAAAAAAACAGAAGAAAAAAATGCT
TCCTTAGCAGAAGTTGGAGATCACTCAATTCACTGTAATCAATTCAGTACAGACAATGAC
ACATTTCAAGGAAAATGGTACTGTTGTCGAAAAACTGTTACCACTTTTCAAAAGAAGAGG
AAACTTGGGAGAGGAGAAAGGTGGCATGCCAGGATCTGCAGTCTAGTCTCGTGAAGATTG
ATACTAAAGAGGAGCAAATCTTCATTCAATCAAAAATAACATACAATTATTGGATTGGAT
TAAAGGTAGGACTCAAGAATCCCCGAAAGTGGCTGGATGGCTCAATCATATCTCAGAATC
TGAATTTAGAACACCGTGGACCGACTGTAAAATGTGCATGCCTCAAGCCATCAATTATTT
TTACTACTAATTGTAGCAGACTCTTTCATCACATTTGTGAAAAGGAGTTCTCTGGCCCTG
ATAATTAA
>KLRA_Neoneb
ATGAGCGATCAGAAAGTGATTTATTCCACCCTGAGATTTCTTCAGTCTCCTTCAGAGTCA
CAAAATAGAATAAGGCCAGGTAGGACTCAAAGGCCTGGGAAAACTGATGACAAAGAGTTT
TCAGTGCCCTGGCATCTCATTGCGGTGATTCTTGGGATCCTCTGTTTACTACTATTGGTG
ACAGTTGCAGTGTTGGGAACAAAGATTTTTCAGTATATTCAAGAAAACCACCAGCAGAGG
GAAAAGATAAGAAATTTGAGTCAAGAGTACCAAATTGTGCAAAATGACAGCTACTTCAAG
GAGCAACTTTTGACAAATAAGATTTTGGAATATAACAGTCGTGAAAATGAAAGTCTTCAG
CAGAAAATGAAGCAGGATTTTATAGAAAGGACATGCCAGAGAAAAAATATAGGCAAACTC
TATGAAAGCCACTGGTCCTGTTGTGGAATAAAGTGTTACTATTTTATTCCTGAATATAAA
AACTGGAAGGGATGTAAACAGACATGCCAAAGCTATAATTCATTTCTTCTGAAGATAAAT
GATCAAGATGAACTGACCTTCATTCAAACCCAAACTTATAGGAATTACTACTGGATTGGA
TTATCATATAAAGGAGGGAAAGAAAATGGAAATGGATTGACAGTGACCCACTTTTGGGGA
TGCACTATGCATTCATGAATATTTCTGGGAGAGGACAATGTGCATTTTTATCTTCAACAA
GAATAACAAATGCTGAGTGCTCTCAGATGTACAATTGTATCTGTGAGAAGACAATTGGTG
ATATTTTCTTTCCCTGCTTCAATAATTATAAGAAAAGATGA
>KLRG_Otoman
ATGATTGACAATGATATTTATTCTGTATTACAGTTGTCTACTGAACCTCCAGCCCAGAAT
GACTACAGACCACAGGAAAAAGTGTCTTCTCCCAGGTCCCCTCTCTCGCGCCATGTGGCG
ATAGCTTTGGGACTTCTGAACGCCCTTCTTATGTGTTTGCTGCTTGTCCCGTGGATTCTG
TGCCAAGGTTCCACTCGTGCCAGTTGTCCTAGTTGCCCAGACTTCTGGGTGAGGTATGGC
GACCACTGTTACTACTTCTCAGTGGAGAAAACCAACTGGGATTCTAGTCTGGACTTCTGC
TTAGCTGAAGACTCCCATCTCCTTATGCTTACAGGCAACCAGGAAATGAGCCTGCTTCAA
CCTCTCCTCAAAGAGGACTTTTATTGGATTGGTCTGAGGAACAATTCTGGCTGGAGATGG
GAAGATGGGTCAGCCCTAAACTTTTCAAGGATTATTTCAAACAGCTTGATACAGAAGTGT
GGTACCTTCAGCAAAAGTGGTTTCCTAGGCTCTAGCTGTGAGGCTCTTTTACGGTGGGTC
TGTAAGAAGGTCAGACTTTGA
>KLRB_Otoman
ATGGACAGACAAGTGACATATGCTGATTTAAACTTATCCAGGGGTCCTTGCCTGGAAAGT
TCATCACCCCCATCTCTTCCTCAGGACATCTGTCAAGGTCCACCTTGGCATCAGTTGGCT
CTGAAACTTGGTTGTACTGGGGTTATTCTTCTTACCTTGACTGTGATTGGGTTGAGTATT
TCAGTAATATTCTTAAGACAAAACTTGTCAATAGAAGAAAGCCGTGTGGATGTTCAAGAG
AACAGGAATGAAACAACAGAGAAACCAGATCTGTTAAAGTGCCCAAAAGATTGGCGTCTA
CTCCGAGAAAAATGCTTGTTTTTTTCTCTCACCTCCAACACTTGGAACTACAGTCTAGCT
GACTGTTCCACAAAAGAATCCAATTTGCTGCTTTTTCAAGATCCAGAAGAATTGAGACAC
GTACAAAGCCTGATACCTAAAAAAGAATTTCTGTTTTGGATTGGATTAAATTTAACATTA
TCAGAGAAGAAATGGAAGTGGATAAATGGGTCATTTTTAAATCCAAACGTATTACGTATT
GTTGGTTATACTAAGAAAAACAGCTGTGTTTACGTCTCACCGACAGGAATTTTTTCTGAG
GACTGTGACACAGACAATAAATGGATCTGCCAGAAAGAACTACAACCTGTCAGAAATAAG
GCGTGTTCGGGCTCTTGA
>KLRF3_Otoman
ATGAGCACAACGGTGTTGTGCCTGTGTGCCCAATATCACGAAAGCCTTCCGGCTACACAG
TCCCTATATTTGTCAGTTGCACTGAACGGCATCTCTGAGGCAAAATACTCCAGCCAGTGG
CGAAGGATGTTTGGACAGATGCAAAACACAGAGGGATCAATGATGCAGAAGACAAGAAAG
CATCCCTATCATTGTCAACACAAGTGGACATGCAAAGATTACCCTAAATGTCCCAAGTGG
CATCAGACTGCTCTGAGATTGTCCAGCATTGCACTGGTTATACTCATTGCCATAGTGATA
GGACTAACCATTTTGGTGTGTCGCCTAAGCAGTGAGAAAGGAACCAAAGATTGTGATGGC
ATGAATATTTCTCCCAGGAAACAACAGGACAATACAAACTTCACAACAAAGTCCACGCTA
AACTTATGCCCTAATAACTGGCTGCAGAAAAAAGGGAAATGCTATAATTTCTTAAAAACC
TTTAAATCATGGACCGATAGCCAAAAATCCTGCTTAATAATGAAATCACATCTCTTGATG
ATCCAAGACATGGCTGAACTGAATTTCATACAGAGTAGTATACCGGATGGAATTTACTTT
TGGATGGGTCTGAACATCACGCACCCACAAAAGGCATGGACCTGGCTGGACGGCACCCCA
TTAAATCTACAGTTATTTCAAGTCATGGGCCAAGTTGAAGATAACGCCTGTGCTGTAATA
ACAAAGAAGGGTGTGTTTTCCGAAAAGTGTCGTAATGAGAGTTACTGGATTTGTCAACAT
GTGATTTCTTCAGACAATGACTTCTAA
>KLRF1_Otoman
ATGCAAGATGAAGAAAGATACATGACATTGAATTTACAATGGAAAAAAAGGAGTTCTTTG
GAAACATCCCAACTTAAATTGAAAGATTCTTCGGTGATATTGCCTTGGTCTAAAATCTTA
CTGGGAATATCTGGAACCATAAATGGTATTCTGGTTTTGACTTTGATTTCCCTGTGTTTA
CTGGTTTCTCAGGGAGTACTGCAAAAATGCCAAAAAGGAAATAATTCAAATCTCACCCAA
CACGATGACATTGGAAACCCAAAAATGAATAACGGCACAAGAGGAAATATAAGTAGTAAG
GACACAAGCCACTGTGGCTCACAAGCTACGGACCATACAGGATTGTGCCCATCAGAATGG
CTCAAATATCATAAAAAGTGTTATTGGTTCTCTAATGAGATGAAAAGTTGGAGTGACAGT
TATAGGTATTGTTTGGGAAGAAAATCTCATCTACCAATCATTCAGGACCACATTGAAATG
GCTTTTATACAGAAAAACCTAAAACAATCAAACTACGTGTGGATTGGGCTCAACTTTACA
TCCCTGGAAAAGGCATGGACCTGGGTGGATGGTTCTCCGTTAGATTCAAAGACATTTTTC
ATAAAAGGACCAGCCAAAGAAAATAGCTGTGCTGCTACCAAAGAAAACAAAATTTACTCT
GAAACTTGCAGCAGTGTTTTCAAATGGATTTGCCAATATTAG
>KLRF2_Otoman
ATGGAGAATGAAGATGGCTATATGGTCCTGGATTCCAAGAATCGTTTCAAATCCAGCTCT
AAAGAATGTTCCCTGTATCCACCGTATTATTGTCTTATGCTAGTATGTGGCTGCATTGGG
ATCCTTATTATCATGATCACACTGATTTGCCTGAACTTTTGGGAGGAAAAAAAGGATTTC
TCCCAGAAAGTAAATATCAGCCATCTAGCAGGAAATAATCATGTGTGCCCAAAAGACTGG
CTGCTGAACCAAGGGAAATGCTACAGGTTTTCAATGCCTTCCAAAACTTGGAATGAGAGT
CAACATGATTGTGCGTACCTACAGGCACATTTACCGGTGATCCAAAGTTTGAAAGAGCTG
GAGTTCATACAGAAGAGTTTAAAACCTGGAAATCCTGCTTGGATTGGACTATATATTGCA
TCCCCAGGGAAACAATGGATGTGGATAAATAAACACCTTTTTGTGGAAGAAAACAATTTT
CTCATGATTGGACCAACGGATCACACAAGCTGTGCTGTCGCAACAAGAAATCAGGTGTAT
TCTGAAGACTGTAACTCCAACTTTAATGGCATTTGCCAAAGAGACGCTGTCTGA
>KLRD_Otoman
ATGGCAGCTTCTCAGATCAATCCATGGAATTTGATTTCCGGCATCTTAGGAGTAATCTGC
CTTTCCTTGATGGCTACTACGGGGATTTTGCTGAAACATTTGCTTACTAAACAAAGTATT
CAGCCAACAATGTCTCCAGGACTAACCACAGAAATCCAGAAAGAAGCTGACTGTTGTTTT
TGCCAAGAAAAGTGGATTGGGAACCAATGCAACTGCTACTTCTTTTCTACTGAATTAAAA
ACTTGGGAAGAGAGTCGTGATTTCTGTGCTTCTCAGAATTCCAGTCTACTTCAGATTCAA
AACACAGATGAATTGCATTTTATGAGGTCCAGTACAAGCTTTTACTGGATTGGGCTCCGT
TACAGTGAAAAACATCGTGCCTGGTTGTGGGAAAACAACTCCAACGTCTCCCAAGATCTA
TTGCCGTTAATTCAAAATTTAAATACAAAGAAATGCGTACTGTATAGCCCAGATCGAAGT
GCTTTGGATGAACTCTGTGAAAGTACATATCGTTTTATATGTAAGCAACAGCTGAGGCGC
CCGGGTGGCTCAGTCGGTTGA
>KLRK_Otoman
ATGAATCTGGTCCGAGATCGGTGGGCTTGTCACAGCATGGCCATGGATGCAGTCCGTAAT
TCCAACTCTGAGCTGGTATATCATGGTATTTCCACACGACCAAAGAGAAGGCGTGTATTA
AACACAAGCAAATATAGAGAAAACCCATCTCCATTTTTCCTAGTCCATTCCATTGCTATA
GCTCTGGGGATCCACTTCATTATTATGGTAATGATATGCGGTGCCATAATCATACATTCA
TTATTCCACCAAGAAGCTCCACTTCCTTTACAAGAAAGTTATTGTGGCCCATGTCCTAAA
AACTGGATATGTTATAGAAATACCTGCTACCAATTTTTTAATGAAAGCAAAAGCTGGTAC
CAAAGCCAAGCCTCTTGTGTGTCTCAAAATTCCAGTCTCTTGAAGATATATAGCAGAGAA
CACCAGGATTTCCTAAAATTGGTGAAGTCTTATCATTGGATGGGACTAATACAAACTCCA
CCAAATGGATCATGGCAATGGGAAGATGGCAGCATTCTCTTACCCGACCAACTAGCCATG
GTTGACATGCAGAATGGAACCTGTGCAGTTTATGGATCAAATTTTAAAGCTTATACAGAA
GACTGTTTAACTCCAAACACATACATCTGCATGCAGAGGATTGTGTAA
>KLRC1-1*_Otoman
ATGAATAACCAAGGCGTGACTTATGTGGAACTCCATCATGCTAAGGGCTCAAAAAGACAG
CAAGTGCAACGTAAGGGCACGAAAAGTTCCATTTCAGTAACTGAGGAGGAGATAGCCTAT
GCAGAATTAAATCTTCAAAACGCTTCTCAGGCCCTTCAAGGGAATGGCAAGAACTCTCCC
TGCAAAGAGAAGCTCATTGCTGGGATCCTGGGAATCATCTGTCTTGTCTTGATGTCCACT
GTGGTAATACTAGCTGTTAATCCCGGTACTGACACACCGGAGCAGAATAATTCTTCCCTG
GAAACAAGGATCCAGAAAGCACATCACTGTGGTCGTTGTCCAGAAGAGTGGGTTACGTAT
TGCAACAATTGCTATTACATCAGCACTGAAAAAAAACCGTGGAATGAGAGTTTGATGTCC
TGTGCTTCTAAAAACTCTAACCTGCTCTCCGTAGATAATGAAGAGGATGTGTATTTGTTG
AATTTATTCATTCCTACTTCATGGATCAGAGGTTGCCACAGAAGCAATAAAAATTCATCT
GTGTGGTCAAGAGGCTCAACTGTCTTCCAAAGTGTTGCCAGTATCTTCAGAGAGTGACCA
GAATTGTCCATATTTCAATTTTAAATTAAAGAAGAGCTATTTTGAATCCTGCTTAATCAC
AAGACCATATGTTTGTAAGCACTAGGCATTTTAG
>KLRC1-2_Otoman
ATGAACAACCAAGGCGTGACTTATGCAGAACTCCATCATGCTAAGGGCTCAAAAAGACAG
CAAGTGCAACCTAAGGGCACGAAAAGTTCCATTTCAGTAACTGAGGAGGAGATAACCTAT
GCAGAACTGAATCTTCAAAATGCTTCTCGGGACCTTCAAGGGAGTGGCAAGAACTCTCCC
TGCAAAGGCATCCTTTCTCAGTGTTTGCATTTGTCTTCCTACTACTCACCTTCATGTCCA
GCGAAGCTCATTGCTAGTATCTTGGGAATCCTCTGCCTCGTCTTGATGTCCACTGTGGTA
ACAATAGCTTATATTCCCTCTACTGAAGGACCAGAGCAGAACAAAACATCCCTGGAAACA
AGGATCCACAAAGAGTGGTTTATGTATTCCAACAATTGTTATTACATTAGCACTGAGAGA
AAATCATGGAAGGAGAGTTTGACGTCCTGTACTTCTAAGAACTCTAACCTGCTCTACTAT
GATGATGAAGAGGACAAGTTTTTGTTGGATTTACTCTCTGCTACTACATGGATTAGAGGC
CTCCAGAGAAGAAATCATAGTTCATCTGTGCAGCCAAAGGCCATAACATTTTCTTCTAAC
ATGTTGTCAGCATCTTCAGAGAGTGACAAGAAGTGTCCATATTTCAATTTTCAAGTAAAA
ACGTTTTATGCACCCTGCTCAGTAATAAGACCATATGTTTGTAAGCACCAGGCATTCTAG

>KLRC1-5_Otoman
ATGAACAACCAAGGCGTGACTTATGCGGAACTCCATCATGCTAAGGGCTCAAAAAGACAG
CAAGTGCAACCTAAGGGCACAAAAAGTTCCATTTCAGTAACTGAGGAGGAGATAACCTAT
GCAGAACTGAATCTTCAAAATGCTTCTCGGGACCTTCAAGGGAGTGGCAAGAACTCTCCC
TGCAAAGAGAAGCTCATTGCTGGTATCTTGGGAATCCTCTGCCTCGTCTTGATGTCCACT
GTGGTAACAATAGCTGTTATTCCCTCTACTGAAGGACCAGAGCAGAACAAAACATCCCTG
GAAACAATGATCCAGAAAGCGTGTCTCTGTTGTCATTGTCCGAAAGAGTGGTTTGCGTAT
TCCAACAATTGCTATTACATTAGCACTGAGGGAAAATCATGGAATGAGAGTTTGACGACC
TGTGCTTCTAAGAACTCTAACCTGCTCTACTATGATGATGAAGAGGACAAGTTTTTGTTG
AATTTACTCTCTATTACACCATGGATTAGAGGCTCCCAGAGAAGCAATCATAGTTCATCT
GTGCAGCCAAAAGCCTTAACATTTTCTTCCGAAGTGTTGTCAGTATCTTCAGAGATTGAC
AAGAATTGTCCATATATCGATTTTGATACAAAAAAATTTTATTTTGAACGGTGCTCAGTA
AGAAGACGATATGTTTGTAAGCACCAGGCATTTTAG
>KLRC1-6_Otoman
ATGAACAACCAAGGCGTGACTTATGCAGAACTCCATCATGCTAAGGGCTCAAAAAGACAG
CAAGTGCAACCTAAGGGCACGAAAAGTTCCATTTCAGTAACTGAGGAGGAGATAACCTAT
GCAGAACTGAATCTTCAAAATGCTTCTCGGGACCTTCAAGGGAGTGGCAAGAACTCTCCC
TGCAAAGGTGCAGAGAAGCTCATTGCCGGTATCTTGGGAATCCTCTGCCTCGTCTTGATG
TCCACTGTGGTAACAATAGCTGTTATCCCCTCTACTGAAGGACCAGAGCAGAACAAAACA
TCCCTGGAAACAAGGATCCACAAAGCGTGTCTCTGTTGTCATTGTCTGAAAGAGTGGGTT
ACGTATTCCAACAACTGCTATTACATTAGCACTGAGGAAAAATCATGGAACGAGAGTTTG
ACGTCTTGTGCTTCTAAGAATTCTAACCTGCTCTACTATGATGATGAAGAGGACAAGTTT
TTGTCAAAATTACTCTCTTATACTATATGGATTAGAGGCTCCCAGAAAAGCCATCATAGT
TCATCTGTGAAGCCAAAAGCCTTAACATTTTCTTCCAAAGTGTTGTCAGTATCTTCAGAG
AGTGACAAGAAATGTCCATATTTCCCTTTTTACTTTAAAAAAATTGGTTTTGCACCCTGC
TTTGGAATGAGACTGTATGTTTGTAAGCACCAGGCATGTTAG
>KLRC3_Otoman
ATGAATAGCCAAGAAGTCACTTATGCAGAACTTAATCTGATGAAAGACTCAAAGAGACAG
CAAATGAAACCCAAGGGCACTAAAAGTTCCATTTCAGTAACTGAGCAGGAACTGCTCTAT
GCAGAATTAAATCTTCAAAATGCTTCTCAGGATCTTCAAGGGAATGACAAGAATTATCAC
TGCAAAGGGAAGCTCATTGCTAGGATCCTGGGAATCATCTGCCTTGTCTTGACGTCCACT
GTGGTAACAATAGTAGTTGTTACCCCTACTGAAATACCAGAGCAGAAAAATTTGTCCCTG
ACAACAAAGATCCAGAAAGCACATCACTGTGGTTGTCCAAAAGAGTGGTTTGTGTATTCC
AACAATTGCTATTACATTAGCACTGAGAGAAAATCATGGAATGAGAGTCTTATGTCCTGT
GCTTCTAAGAATTCTAACCTGCTCTACATAGATGATGAAGAAGAAATGTATATGTTGGAC
TTCTTCATTCGTTCTTCATGGTGTAGAGTCTCCCACACAAGAAATAATAGTTCATGGCTG
TGGCCCAAAGGCTTAACTTTCCTTTCCAAACCGTTGTCAGTATCTTCAGAGTGGGACCAC
CATTGTACATTTTTATACGTTCAGGCCAAAAAGATTTTAATTGAATCCTGCTTAGAAATA
AAAACATATATTTGTAAGCACCAGGCACTTCAACCTACCTAA
>KLRJ_Otoman
ATGTCCAATGCTCCAGACTCTCAGCAGCCTCCAGAAATCACAGAGCAGACAGAGACAATT
GTGGACTTGAACCTTCCTCTTCCTCCTCCTCCTCCTGCTCCAGAGGATGAATGGGGCCCA
AATCCTGAGCCTACTCACATGAGTGCTTCTTCTATTCCCTTTTTTCTGTATGGAATCATT
CCTGTGGTCCTGGGAATCTTCAGCTTGCTGCTCTTGGCATTATGTGGATTCTTTGGTTAT
CAGTACTTTCATACTGTTGAGGCATCAGCGACCAAGATGAAGAGCCTTAACGCATTGATT
GAGTCTTTTCAAAGCAAAGCAGACAAATTTCTTCATGTCCAAAATGTTCTTGACCAAAAT
AAAGGCTTATTATCCTATGTGGAAACCCTAGAGTGGCTGCAAAGCCAGGAGTATCTCCTT
GAGGTTTTACATGAACTAAATCAGAAACAAGGAGTCAGGTGTGGACGTCCTCTGAAACAC
TGGGTTCAATCCAATGACCACTGCTACCACCAAACCATGGAAATGGTTTCTTGGTTAGAC
TGTTTCGATATTTGTGTCTCTTTGAATGCTACATTTTTAAAGACAGAAGGGAGTAGGTTA
AAGAATGTCATGGAATTAATTGCAGTAGGTCCTACTTGGCTTGGCCTGTCTTACAGGGAG
AAGGACAATGAATGGAAGTGGGAGGATGGCACCTCTCCTTCTCCTGGGCTGGGTTTACCA
GAGCCAAGTCTGGATTTCCAGGGAAAATGTGTGTATGTAAAGGCACACACTCTTGGTACT
GAGAACTGCACCATACCCTCTTCATGCCTGTGTGAGAAGGCTGTCCACTAA
>KLRL_Otoman
ATGAATGAAACACATACAACATATATGGATATCAAACATCCTCCTAAGAAGCAGATGCCA
AAAAAAAGCCCTTCAGTGCCATTTGTCTGGTGTCTCGCTGTAGTGATTCTTGGAATCCTC
TGTTTCCTTCTCCTTGTAACAACTGCAGTCTTGGGATCCATTGTTTTCCAGGGTCATACG
ACAAATGAAACGCAGAAGCTTCCACTGGACAATAGGACCCAGCAGGACGAGTCCACATTT
AAAAACACGACTATCATAGAGTTTCCACTTAACACAGGACACAAGAGGAACATATGTAAA
ACTCAATGGTCATGTTGTGGAGATAAATGTTACCATTTTTCACGTGATTTCAACACTTTT
CAAGACAGTAAGAATATCTGCAAGAATATGGGCGCCACACTTGTTAAGATAGAAGATGAA
GAAGAACTGAACTTCATTCGAAGTCAGATGCACTTGTACACTTGGATTGGGCTCTCCCGT
AAAGGAACCAGCATGTCATGGAAATGGGAAGATAACTCATATCCCTTTCTCCAAGTGATA
AGTGACTGGAAAGAGACAACAGGTGGAAACTGTGCAAGTATGACAAAAATGAGGATGACT
GCTTCTGACTGTTACAAACTCTTGCCCTTTACTTGTGAGAAGAGAATTCCCTGTGTGGCT
ACCTCATAA
>KLRH2*_Otoman
ATGGCCATCGGCTGTCTTTCTCCTGACACGGTCTCTCTGAGAGTCAGTCAAGCACACCAA
CGAGTACCTTCTGGAGTCGGGGCAGAGGCGAGAGGCCCCCAGAGCCAGCACATCATCGTA
GCTGTGATCCTGACCAAGCTCTTTTCCGGCTGTGAAATCCCAGGAATCGAGCCGTGTCGT
TTGCAGCCCTCAGAAATGAGCGAGGAGGGAGTAACATACACAGAGCTGAAATCAGCCCAT
TCAAGGCAACAGGACAAAAGACGTCCAATGATTAAAAGGAGAGGATTTCCATGGCATATC
GTTGCAGTAACCCTGGGATTTCTATGTTTGTTCCTCCTGCTGGGAATCACAGGCTTAGGA
TATATGTTTTTTCAAAGGTGGTTCTGGAGAAATCGGGCAAGATATGAAAGAACCAGAAGA
AAAGAATGCTTCCTTAGCAGAGGTTGAAGATCGCTTAGTTTTACTACCCACTACAGCATG
GAATGAAGACGATGACACATTTCAAGGAAAATGGTACTGCCGTGGAAAAAGCTGTTACCA
CTTTTCAAAAGAGGAGAAAACTTGGGAGAGGAGCATGGTGTCATGCCAAGATCTGCAGGC
TAGTCTCCTGAAGATTGATACTAAAGAGGAGCAAGTCCTTATTCAATCAAAAATAAAATA
CAATCATTGGATTGGATTAAATAGAGTTCAAGAAAGCGGGTATCACTGGAAATGGCTGGA
TGGCTCACCCCTATCTCAGCAGCTGTAATTTCCGACGGAGATTATCTCCTGTGAAATGTG
GACACCTGAGACCATCAGCTATTTATAGTGCTGATTGTAGTAAAAGCTTCCTTTACATTT
GTGAAAAGGAGTTCTCTGGCCCTGATAATTAA
>KLRH4_Otoman
ATGGACGAAAGATGTGCAATGGATGAAAGGAGAGAATTTCCACGGCGTAAGGTTGCATTA
ACCCTGGGAGTTACAGGTTTTCTCCTCCTGCTGGCAAACACAGGCTTGAGATATCTGCTT
TTTCATAGGTATTCTGGTGCCACCAGGCAAGATATGAAAAAAACAGAAGAAAAAAATGCT
TCCTTAGCAGAAGTTGGAGATCACTCAATTCACTGTAATCAATTCAGTACAGACAATGAC
ACATTTCAAGGAAAATGGTACTGTTGTCGAAAAAGCTGTTACCACTTTTCAAAAGAAGAG
GAAACTTGGGAGAGGAGTAAGGTGGCATGCCAAGATCTGCAGTCTAGTCTCGTGAAGATT
GATACTAAAGAGGAGCAAATCTTCATTCAATCAAAAATAACATACAATTATTGGATTGGA
TTAAAGGTAGGACCCAAGAATCCCCGAAAGTGGCTGGATGGCTCAATCGTATCTCAGAAT
CTGAATTTAGAACACCGTGGACCGACTGTAAAATGTGCATGCCTCAAGCCATCCATTATT
TTTACTACTAATTGTAGCAGACTCTATCATTACATTTGTGAAAAGGAGTTCTCTGGCCCT
GATAATTAA
>KLRA_Otoman
ATGAGCGATCAGAAAGTGATTTATTCCACCCTGAGATTTCTTCAGTCTCCTTCAGAGTCA
CAAAATAGAATAAGGCCAGGTAGGACTCAAAGGCCTGGGAAAAATGATGACAAAGAGTTT
TCAGTGCCCTGGCATCTCATTGCAGTGATTCTTGGGATCCTCTGTTTCCTACTATCGGTG
ACAGTTGCAGTGTTGGGGACAAAGATTTTTCAGTATATTCAAGAAAACCATCAGCAGAGG
GAAGATATAAGAAATTTGAGTCAAGAGTACCAAATTGTGCAAAATGACAGCTACTTCAAG
GAGCAACTTTTGACAAATAAGATTTTGGAATGTAACAGTCGTGAAAATGAAAGTCTTCAG
CAGAAAATGAAGCAGGATTTTATAGAAAGGACATGCCAGAGAAAAAATATAGGCAAACTC
TCCGAAAGCCACTGGTCCTGTTGTGGAATAAAGTGTTACTATTTTATTCCTGAATATAAA
AACTGGAAGGGATGTAAACAGACATGCCAAAGCTATAATTCATTTCTTCTGAAGATAAAT
GATCAAGACGAACTGACCTTCATTCAAACCCAAACTTATAGGAATTACTACTGGATTGGA
TTATCATATAATGGAGGAGAAAGAAAATGGAAATGGATCGACAGTGACCCACTTTTGGGG
ATGCACTATGCATTCATGAATATTTCTGGGAGAGGACAATGTGCATTTTTATCTTCAACA
AGAATAACAAATGCTGAGTGCTCTCAGATGTACAATTGTATCTGTGAGAAGACAATTGGT
GATATTTTCTTTCCCTGCTTCAATAATTATAAGAAAAGATGA
>KLRG_Panleo
ATGATTGACAATGATATTTATTCTGTATTACAGTTGTCTACTGAACCTCCAGCCCAGAAT
GACTACAGACCACAGGAAAAAGTTTCTTCTCCCAGGTTCCCTCTCTCGCGCCATGTGGCA
ATAGCTTTGGGACTTCTGAACGCCCTTCTTATGTGTTTGCTGCTTGTCCCGTGGATTCTG
TGCCAAGGTTCCACTCGTGCCAGTTGTCCTAGTTGCCCAGACTTCTGGGTGAGGTATGGC
GACTACTGTTACTACTTCTCAGTGGAGAAAAACAACTGGGATTCTAGTCTGGACTTCTGC
TTAGCTGAAGACTCCCATCTCCTTATGCTTACAGGCAACCAGGAAATGAGCCTGCTTCAA
CCTCTCCTCAAAGAGGACTTTTATTGGATTGGTCTGAGGAACAATTCTGGCTGGAGGTGG
GAAGATGGGTCAGCCCTAAACTTTTCAAGGATTATTTCAAACAGCTTGATACAGAAGTGT
GGTACCTTCAGCAAAAGTGGTTTCCTAGGCTCTAGCTGTGAGGCTCTTTTACAGTGGGTC
TGTAAGAAGGTCAGACTTTGA
>KLRB_Panleo
ATGGACAGACAAGTGACATATGCTGATTTAAACTTATCCAGGGGTCTTTGCCTGGAAAGT
TCATCACCCCCATCTCTTCCTCAGGACATCTGTCAAGGTCCACCTTGGCATCAGTTTGCT
CTGAAACTTGGTTGTACTGGGGTTATTCTTCTCACCTTGACTGTGATTGGGTTGAGTATT
TCAGTAATATTCTTAAGGCAAAACTCATCAATAGAAGAAAGCGGTGTGGATGTTCAAGAG
AACAGGAATGAAACAACAGAGAAACCAGATCTGTTAAAGTGCCCAAAAGATTGGCGTCTA
CTCCGAGAAAAATGTTTGTTTTTTTCTCTCGCTTCCGATACTTGGAACTACAGTCTAGCT
GACTGTTCCACAAAAGAATCCAGTTTGCTGCTTTTTCAAGATCCAGAAGAATTGAGACAC
GTACAAAGCCTGATACCTAAAAAAGAATTTCTGTTTTGGATTGGATTAAATTTAACATTA
TCAGAGAAGAAATGGAAGTGGATAAATGGGTCATTTTTAAATCCAAACGTATTACGTATT
GTTGGCTATACTAAGAAAAACAGCTGTGTTTACGTCTCACCGACAGGAATTTTTTCTGAG
GACTGTGACACAGACAATAAATGGATCTGCCAGAAAGAACTACAACCTGTCAGAAATAAG
GCGTGTTCTGGCTCTTGA
>KLRF3*_Panleo
GTGAGCACAACGGTGTTGTGCCTGTGTGCCCAATATCATGAAAGCCTTCCGGCTGCACAG
TCCCTATATTTGTCAGTTGCACAGAACGGCATCTCTGAGGCAAAATACTCCAGCCAGTGG
CGAAGGATGTTTGGACAGATGCAAAACACAGAGGGATCAATGATGCAGAAGACAAGAAAA
CATCCCTATCATTGTCAACACAAGTGGACATGCAAAGATTACCCTAAATGTCCCAAGTGG
CATCAGACTGCTCTGAGATTGTCCAGCATTGCACTGGTTATACTCATTGCCATAGTGATA
GGACTAACCATTTTGGTATGTCGCCTAAGTAGTGAGAAAGGAACCAAAGATTGTGATGGC
ATGAATATTTCTCCCAGGAAACAACAGGACAATACAAACTTCACAACAAAGTCCACGCTA
AACTTATGCCCTAATAACTGGCTGCAGAAAAAAGGGAAATGCTATAATTTCTTAAAAACC
TTTAAATCATGGACCGATAGCCAAAAATCCTGTTTAATAATGAAATCACATCTCTTGATG
ATCCAAGACATGGCTGAACTGAATTTCATACAGAGTAGTATACCGGATGGAATTTACTTT
TGGATGGGTCTGAACATCACGCACCCACAAAAGGCATGGACCTGGCTGGACGGCACCCCA
TTAAATCTACAGTTATTTCAAGTCATGGGCCAAGTTGAAGATAACGCCTGTGCCGTAATA
ACAAAGAAGGGTGTGTTTTCCGAAAAGTGTTGTAATGAGAGTTACTGGATTTGTCAACAT
GTGATTTCTTCAGACAATGACTTCTAA
>KLRF1_Panleo
ATGCAAGATGAAGAAAGATACATGACCTTGAATTTACAATGGAAAAAAAGGAGTTCTATC
GAAACATCCCAACTTAAATTTAAAGATTCTTCTGTGATGTTGCCTTGGTCTAAAATCTTA
CTGGGAATATCTGGAACCATAAATGGTATTCTGGTTTTGACTTTGATTTCCCTGTGTTTA
CTGGTTTCTCAGGGAGTATTGCAAAAATGCCAAAAAGGAAATAATTCAAATCTCACCCAA
CACGATGACATTGGAAACCCAAAAATGAATAATGGCACAAGAGGAAATTTAAGTAATAAG
GATACAAGCCACTGTGGCTCAAAAGCTACGGACCATACAGGATTGTGCCCATCAGAATGG
CTCAAATATCATAAAAAGTGTTATTGGTTCTCTAATGAGATGAAAAGTTGGAGTGACAGT
TATAGGTATTGTTTGGGAAGAAAATCTCATCTGCCAATCATTCAGGACCAAATCGAAATG
GCTTTTATACAGAAAAACCTAAAACAATCAAACTACGTGTGGATTGGGCTCAACTTTACA
TCCCTGGAAAGGGCATGGACCTGGGTGGATGGTTCTCCGTTAGATTCAAAGACATTTGTC
ATAAAAGGACCAGCTAAAGAAAATAGCTGTGCTGCTACCAAAGAAAACAAAATTTACTCT
GAAACTTGCAGCAGTGTTTTCAAATGGATTTGCCAATATTAG
>KLRF2_Panleo
ATGGAGAATGAAGATGGCTATATGGTCCTGGATTCCAAGAATCGTTTCAAATCCAGCTCT
AAAGAATGTTCCCTGTATCCACGGTATTATTGTCTTCTGCTAGTATGTGGCTGCACTGGG
ATCCTTATTATCATGATCACACTGATTTGCCTGAACTTTTGGGAGGAAAAAAAGGATTTC
TCCCAGAAAGTAAATATCAGCCGTCTAGCAGGAAATAATCATGGGTGCCCAAAAGACTGG
CTGCTGAACCAAGGGAAATGCTACAGGTTTTCAATGCCTTCCAAAACTTGGAATGAGAGT
CAACATGATTGTGCATACCTACAGGCACATTTACCGGTGATCCAAAGTTTGAAAGAGCTG
GAGTTCATACAGAAGAGTTTAAAACCTGGAGATCCTGCTTGGATTGGACTACATATTGCA
TCCCCAGGAAAACAATGGATGTGGATAAATAAACACCTTTTTGTGGAAGAAAACAATTTT
CTCATGATTGGACCAACGGATCACACAAGCTGTGCTGTCACAACAAGAAATCAGGTGTAT
TCTGAAGACTGTAACTCCAACTTTAGTGGCATTTGCCAAAGAGACGCTGTCTGA
>KLRD_Panleo
ATGGCAGCTTCTCAGATCAATCCATGGAATTTGATTTCCGGCATTTTAGGAGTAATCTGC
CTTTCCTTGATGGCTACTACGGGGGTTTTGCTGAAACATTTACTTACTAAACAAAGTATT
CAGTCAACAATGCCAACAATGTCTCCAGGACTAACCACAGAAATCCAGAAAGAAGCTGAC
TGTTGTTCTTGCCAAGAAAAGTGGATTGGGAACCAATGCAACTGCTACTTCTTTTCTACT
GAATTAAAAACTTGGGAAGAGAGTCGTGATTTCTGTGCCTCTCAGAATTCCAGTCTACTT
CAGATTCAAAACACAGATGAATTGCATTTTATGAGGTCCGGTACAAGCTTTTACTGGATT
GGGCTCCGTTACAGTGAAAAACATCGTGCCTGGTTGTGGGAAAACAACTCCAACGTCTCC
CAAGATCTATTGCCATTAATTCAAGATTTAAATACAAAGAAATGCGTAGTGTATAGCCCA
AACCTAAGAGCTTTGGATGAACCCTGTGGAAGTACATATCGTTTTATATGTAAGCAACAG
CTGAGGCGCCCGGGTGGCTCAGTCGGTTGA
>KLRK_Panleo
ATGAATCTGGTCCGAGATCGGTGGGCTTGTCACAACATGGCCATGGACGCAGTCCGTAAT
TCCAACTCTGAGCTGGTATATAATGGTATTTCCACACGACCAAAGAGAAGGCGTGTATTA
AACACAAGCAAATATAGAGAAAACCCATCTCCATTTTTCCTAGTCCATTCCATTGCTATA
GCTCTGGGGATCCACTTCATTATTATGGTAATGATATGCGGTGCCATAATCATACATTCA
TTATTCCACCAAGAAGCTCCACTTCCTTTACAAGAAAGTTATTGTGGCCCATGTCCTAAA
AACTGGATATGTTATAGAAATACCTGCTACCAATTTTTTAATGAAAGCAAAAGCTGGTAC
CAAAGCCAAGCCTCTTGTGTGTCTCAAAATTCCAGTCTCTTGAAGATATACAGCAGAGAA
CACCAGGATTTCCTAAAATTGGTGAAGTCTTATCATTGGATGGGACTAATACAAACTCCT
CCAAATGGATCATGGCAATGGGAAGATGGCAGCATTCTCTTACCCGACCAACTAACCATG
GTTGACATGCAGAATGGAACCTGTGCAGTTTATGGATCAAATTTTAAAGCTTATACAGAA
AACTGTTTAACTCCAAACACATACATCTGCATGCAGAGGATTGTGTAA
>KLRC1-1_Panleo
ATGAACAACCAAGGCGTGACTTATGTGGAACTCCATCATGCTGAGGGCTCAAAAAGACAG
CAAGTGCAACCTAAGGGCATGAAGTGTTCCATTTCAGTAACTGAGGAGGAGATAGCCTAT
GCAGAATTAAATCTTCAAAATGCTTCTCGGGCCCTTCAAGGGAATGGCAAGAACTCTCCC
TGCAAAGAGAAGCTCATTGCTGGGATCCTGGGAATCATCTGTCTTGTCTTGATGTCCACT
GTGGTAATACTAGCTGTTAATCCCGGTACTGACACACCGGAGCAGAATAATTCTACCCCG
GAAACAAGGATCCAGAAAGCACATCACTGTGGTCGTTGTCCAAAAGAGTGGGTTACGTAT
TGCAACAACTGCTATTACATCAGCACTGAAAAAAAACCGTGGAATGAGAGTTTGATGTCC
TGTGCTTCTAAAAACTCTAACCTGCTCTCCGTAGATAATGAAGAGGATGTGTATTTGTTG
AATTTATTCATTCCTACTTCGTGGATTAGAGGTTGCCACAGAAGCAATAAAAATTCATCT
GTGTGGTCAAGAGGCTCAACTGTCTCTTCCAAAGTGTTGCCAGTATCTTCAGAGAGTGAC
CAGAATTGTCCATATTTCAATTTTAAATTAAAGAAGAGCTATTTTGAATCCTGCTTAATC
ACAAGACCATATGTTTGTAAGCACCAGGCACTTTAG
>KLRC2-1_Panleo
ATGGCCCATGCGGAATTCAATCTTCAAGTTGCTTCTCAGGAGCTTCAAGGGACTGACAAG
AACTATCTCTGCAAAGGGAGGTACATTGCTGAGATTCTGGGAATCATCTGCCTTGTCTTG
ATGTCCACTGTGGTAAAAATAAACGTTATTCCCTATTACTTTAATGTTCAAGCTACTGAA
GGACCAGAGCAGAACAAAACGTCCCTGGAAACAAAGATCCAGAAAGCATGTCTCTGTTGT
CATTGTCTGAAAGAGTGGTTTACGTATTCCAACAATTGCTATTACATTAGCACTGAGAGA
AAATCATGGAAGGAGAGTTTGACGTCCTGTGCTTCTAAGAATTCTAACCTGCTCTACTAT
GATGATGAAGAGGACAAGTTTTTGTGGAATTTACTCTCTACTACTACATGGATTAGAGGA
TCCCCGAGAAGCCATCATAGTTCATCTGTGCAGCCAAAGGCCTTAACATTTTCTCCCAAA
GTGTTGTCAGCATCTTCAGAGAGTGACAGGAAGTGTCCATATTTCAGTTTTCAAATAAGA
AAAACTTATTTTGCACCCTGCTCAGTAATAAGACCATATGTTTGTAAGCACCAGGCATTT
TAG
>KLRC1-2_Panleo
ATGAACAACCAAGGCATGACTTATGCGGAACTCCATCATGCTAAGGGCTCAAAAAGACAG
CAAGTGCAACCTAAGGGCACGAAGTGTTCCATTTCAGTAACTGAGGAGGAGATAGCCTAT
GCAGAATTGAATCTTCAAAATGCTTCTCGGGCCCTTCAAGGGAATGTCAAGAACTCTCCC
TGCAAAGAGAAGCTCATTGCCGGTATCTTGGGAATCCTCTGCCTCGTCTTGATGTCCACT
GTGGTAACAATAGCTGTTATGCCCTCTACTGAAGGACCAGAGCAGAACAAAACATCCCTG
GAAATGACAATCCAGAAAGCATGTCTCTGTTGTCATTGTCTGAAAGAGTGGTTTACGTAT
TCCAACAATTGCTATTACATTAGCATTGAGAGAAAATCATGGAAGGAGAGTCTGACGTCC
TGTGCTTCTAACAACTCTAACCTGCTCTACAATGATGATGAAGAGGACAAGTTTTTGTTG
AATTTACTCTCTGCTACTACATGGGTTAGAGGCTCCCAGAGAAGAAATCATAGTTCATCT
GTGCAGCCAAAAGCCTTAACATTTTCTTCTGAACTGTTGTCAGCATCTTCAGAGAGTGAC
AAGAATTGTCCATATTTCGATTTTCATGAAAAAAAAACGTATTTTGCACCCTGCTCAGTA
AGAAGACCATATGTTTGTAAGCACCAGGCATTTTAG
>KLRC1-3_Panleo
ATGAACAACCAAGGCGTGACTTATGCGGAACTCCATCATGCTAAGGGCTCAAAAAGACAG
CAAGTGGAACCTAAGGGCACGAAAAGTTCCATTTCAGTAACTGAGGAGGAGATTGCCTAT
GCAGAATTAAGTCTTCAAAATGCTTCTCGGACCCTTCAAGGGAATGGCAAGAACTCTCCC
TGCAAAGAGAAGCTCATTGCCGGTATCTTGGGAACCCTCTGCCTCGTCTTGATGTCCACT
GTGGTAACAATAGCTGTTATTCCCTCTACTGAAGGACCAGCGCAGAGCGAAACATCCCTG
GAAACGACAATCCAGAAAGCGTGTCTCTGTTGTCATTGTCTGAAAGAGTGGTTTACGTAT
TCCAACAATTGCTATTACATTAGCACTGAGGGAAAATCATGGAACGAGAGTTTGGCATCC
TGTGCTTCTAACAACTCTAACCTGCTCTACTATGATGATGAAGAGGACAAGTTTTTGCTG
AATTTACTCCGTGCTACTACATGGATTAGAGGCTCCCAGAGAAGCCATCATAGTTCATCT
GTGCAGCCAAAAGCCTTAACATTTTCTTCCAAAGTGTTGTCAGTATCTTCAAGGATCCAC
AAGAATTGTCCATATATCGATTTTCGTACAAAAAAAATTTATTTTGCACCGTGCTCATTT
AGAAGACGATATGTTTGTAAGCACCAGGCATTTTAG
>KLRC1-4_Panleo
ATGAACAACCAAGGCGTGACTTATGCGGAACTCCGTCATGCTAAGGGCTCAAAAAGACAG
CAAGTGCAACCTAAGGGCACGAAAAGTTCCATTTCAGTAACTGAGGAGGAGATAGCCTAT
GCAGAATTAAATCTTCAAAATGCTTCTCGGGACCTTCAAGGGAATGGCAAGAACTCTCCC
TGCAAAGAGAAGCTCATTGCCGGTATCTTGGGAATCCTCTGCCTCGTCTTGATGTCCACT
GTGGTAACAATAGCTGTTATTCCCTCTACTGAAGGACCAGCGCGGAACAAAACGTCCCTG
GAAACAAGGATCCAAAAAGCCTGTCTCTGTTGTCATTGTCTGAAAGAGTGGTTTACATAT
TCCAACAATTGCTATTACATTAGCACTGAGGGAAAATCATGGAACGAGAGTTTGGCATCC
TGTGCTTCTAACAACTCTAACCTGCTCTACTATGATGATGATGAGGACAAGTTTTTGTTG
AATTTACTCTCTGCTACTACATGGGTTAGAGGCTCCCAGAGAAGAAATCATAGTTCATCT
GTGCAGCCAAAAGCCTTAACATTTTCTTCTGAACTGTTGTCAGTATCTTCAGAGAGTGAC
AAGAATTGTCCATATTTCGATTTTCGTGCAAAAAAACCTTATTTTGCACCCTGCTCAGTA
ATAAGACCGTATGTTTGTAAGCACCAGGCATTTTAG
>KLRC2-3_Panleo
ATGGCCCATGCGGAATTCAATCTTCAAGTTGCTTCTCAGGAGCTTCAAGGGATTGACAAG
AACTGTCTCTGCAAAGGGAGGTACATTGCTGAGGTTCTGGGAATCATCTGCCTTGTCTTG
ATGTCCACTGTGGTAAAAATAAACGTTATTCCCTATTATTTTAATGTTCAAGCTACTGAA
GGACCAGAGCACAACCAAACCTCCCTGGAAACAAAGATCCAGAAAGCGTGTCTCTGTTGT
CATTGTCTGAAAGAGTGGTTTACGTATTCCAACAATTGCTATTACATTAGCACTGAGGGA
AAATCATGGAAGGAGAGTTTGACGTCCTGTGCTTCTAAGAACTCTAACCTGCTCTACTAT
GATGATGAAGAGGACAAGTTTTCGTTGAATTTACTCCGTGCTCCTACATGGATTAGAGGC
TCCCAGGGAAGCCATCATAGTTCATCTGTGCAGCCAAAAGCCTTAACATTTTCTTCCGAA
GTGTTGTCAGTATCTTCAGAGATCCACAAGAATTGTCCATATATCGATTTTCGTACAAAA
AAAATTTATTTTGCACCGTGCTCATTTAGAAGACGATATGTTTGTAAGCACCAGGCATTT
TAG
>KLRC1-5_Panleo
ATGAACAACCAAGGTGTGACTTATGCGGAACTCCATCATGCTAAGGGCTCAAAAAGACAG
CAAGTGCAACCTAAGGGCACGAAAAGTTCCATTTCAGTAACTGAGGAGGAGATAGCCTAT
GCAGAATTAAATCTTCAAAATGTTTCTCGGGACCTTCAAGGGAATGGCAAGAACTCTCCC
TGCAAAGAGAAGCTCATTGCCGGTATCTTGGGAATCCTCTGCCTCGTCTTGATGTCCACT
GTGGTAACAATAGCTGTTATTCCCTCTACGGAAGGACCAGAGCAGAACAAAACATCCGTG
GAAACGACAATCCAGAAAGCATGTCTCTGTTGTCATTGTCTGAAAGAGTGGTTTACGTAT
TCCAACAATTGCTATTACATTAGCACTGAGAGAAAATCATGGAAGGAGAGTTTGACATCC
TGTACTTCTAAGAAATCTAACCTGCTCTACTATGATGATGAAGAGGACAAGTTTTTGTTG
AATTTACTCTCTGCTACTACATGGATTAGAGGCTCCCAGAGAAGAAATCATAGTTCAGCT
GTGCAGACAAAAGCCTTAACATTTTCTTCCGAAGTGTTGTCAGCATCTTCAGAGAGTGAC
AAGAAGTGTCCATATTTCAATTTTCCAGTAAAAAAAATGTATTATGCACCCTGCTCAGTA
ATAAGACCATATATTTGTAAGCACCAGGCATTCTAG
>KLRC1-6_Panleo
ATGAACAACCAAGGCGTGACTTATGTGGAACTCCATCATGCTAAGGGCTCAAAAAGACAG
CAAGTGCAACCTAAGGGCACGAAGTGTTCCATTTCAGTAACTGAGGAGGAGATAGCCTAT
GCAGAATTAAATCTTCAAAATGCTTCTCGGGCCCTTCAAGGGAATGGCAAGAACTCTCCC
TGCAAAGAGAAGCTCATTGCCGGTATCTTGGGAATCCTCTGCCTCGTCCTGATGTCCACT
GTGGTAACAATAGCTGTTATCCCCTCTACTGAAGGATCAGAGCGGAACAAAACGTCCCTG
GAAACGACAATCCAGAAAGCATGTCTCTGTTGTCATTGTCTGAAAGAGTGGTTTACGTAT
TCCAACAATTGCTATTACATTAGCACTGAGAGAAAATCATGGAAGGAGAGTTTGACGTCC
TGTACTTCTAAGAAATCTAACCTGCTCTACTATGATGATGAAGAGGACAAGTTTTTATTG
AATTTACTCTCTGCTACAACATGGATTAGAGGCTCCAATAGAAGCCATCATAGTTCATCT
GTGCAGTCAAAAGCCTTAACGTTTTCTTCCGAAGTGTTGTCAGTATCTTCAGAGATTGAC
AAGAATTGTCCATATATCGATTTTCGTCTAAAAAAAATTTATTTTTCACCGTGCTCAGTA
ATAAGACCATATGTGTGTAAGCACCAGGCATTTTAG
>KLRC1-7_Panleo
ATGAACAACCAAGGCGTGACTTATGCGGAACTCCATCATGCTAAGGGCTCAAAAAGACAG
CAAGTGCAACCTAAGGGCACGAAGTGTTCCATTTCAGTAACTGAGGAGGAGATAGCCTAT
GCAGAATTAAATCTTCAAAATGCTTCTCGGGACCTTCAAGGGAATAGCAAGAACTCTCCC
TGCAAAGAGAAGCTCATTGCCGGTATCTTGGGAATCCTCTGCCTCGTCTTGATGTCCACT
GTGGTAACAATAGCTGTTATCCCCTCTACTGAAGGACCAGCGCAGAACAAAACATCCCTG
GAAACAACAATCCAGAAAGCGTGTCTCTGTTGTCATTGTCCGAAAGAGTGGTTTACGTAT
TCCAACAATTGCTATTACGTTAGCACTGAGGGAAAATCGTGGAACAAGAGTTTGACGTCC
TGTGCTTCTAAGAACTCTAACCTGCTCTACTATGATGATGAAGAGGACAAGTTTTTGTTG
AATTTACTCTCTGCTACTACATGGATTAGAGGCTCCCAGAGAAGCCATCATAGTTCATCT
GTGCAGCCAAAAGCCTTAACATTTTCTCCCAAAGTGTTGTCAGCATCTTCAGAGAGTGAC
AACGGTTGCCCATATTTCAATTTTGATACAAACAAAATTTATTTTGTACCCTGCTCAGTA
ATGAGACCATATGTGTGTAAGCACCAGGCATTTTAG
>KLRC2-4_Panleo
ATGGCCCATGCGGAATTCAATCTTCAAGTTGCTTCTCAGGAGCTTCAAGGGATTGACAAG
AATTATCTCTGCAAAGGGAGGTACATTGCTGAGGTTCTGGGAATCATCTGCCTTGTCTTG
ATGTCCACTGTGGTAAAAATAAACGTTATTCCCTATTACTTTAATGTTCAAGCTACTGAA
GGACCAGAGCAGAACAAAATGTCCCTGGAAACAAAGATCCAGAAAGCGTGTCTCTGTTGT
CATTGTCCGAAAGAGTGGGTTACGTATTCCAACAATTGCTATTACATTAGCACTGAGGGA
AAATCATGGAACGAGAGTTTGACGTCTTGTGCTTCTAAGAATTCTAACCTGCTCTATTAT
GATGATGAAGAGGATGAGTTTTTGTTGAAATTACTCTCTTATACTATATGGATTAGAGGC
TCCCAGAAAAGCCATCATAGTTCATCTGTGCAGCCAAGAGCCTTAACATTTTCTTCCAAA
GTGTTGTCAGTATCTTCAGAGAGTGACAAGAAATGTCCATATTTCTCTTTTTATTTTAAA
AAATTTGGTTTTGCACCCTGCCTTGGAATAAGACTGTATGTTTGTAAGCACCAGGCATTT
TAG
>KLRC1-8_Panleo
ATGAACAACCAAGGCGTGACTTATGTGGAACTCCATCATGCTAAGGGCTCAAAAAGACAG
CAAGTGCAACCTAAGGGCACGAAAAGTTCCATTTCAGTAACTGAGGAGGAGATAGCCTAT
GCAGAATTAAGTCTTCAAAATGCTTCTCGGGCCCTTCAAGGGAATGGCAAGAACTCTCCC
TGCAAAGAGAAGCTCATTGCTGGTATCTTGGGAATCCTCTGCCTCATCCTGATGTCCACT
GTGGTAACAATAGCTGTTATCCCCTCTACTGAAGGACCAGAGTGGAACAAAACATCCCTG
GAAACAAGGATCTGGAAAGCATGTCTCTGTTGTCATTGTCTGAAAGAGTGGTTTACGTAT
TCCAACAATTGCTATTACATTAGCACTGAGAGAAAATCATGGAAGGAGAGTTTGACGTCC
TGTGCTTCTAACAACTCTAACCTGCTCTACTATGATGATGAAGAGGACAAGTTTTTGTTG
AATTTACTCTCTGCTACTACATGGGTTAGAGGCTCCCAGAGAAGAAATCATAGTTCATCT
GTGCAGCCAAAAGCCTTAACATTTTCTTCTGAAGTGTTGTCAGTATCTTCAGAGAGTGAC
AAGAATTGTCCATATTTTGATTTTCTTGCAAAAAAAACTTATTTTGCACCCTGCTCAGTA
ATAAGACCATATGTTTGTAAGCACCAGGCATTTTAG
>KLRC1-9_Panleo
ATGAACAACCAAGGCGTGACTTATGCGGAACTCCATCATGCTAAGGGCTCAAAAAGACAG
CAAGTGCAACCTAAGGGCACGAAAAGTTCCATTTCAGTAACTGAGGAGGAGATAGCCTAT
GCAGAATTAAATCTTCAAAATGCTTCTCGGGACCTTCAAGGGAATAGCAAGAACTCTCCC
TGCAAAGAGAAGCTCATTGCCGGTATCTTGGGAATCCTCTGCCTCGTCTTGATGTCCACT
GTGGTAACAATAGCTGTTATCCCCTCTACTGAAGGACCAGCGCAGAACAAAACATCCCTG
GAAACAACAATCCAGAAAGCGTGTCTCTGTTGTCATTGTCCGAAAGAGTCGTTTACGTAT
TCCAACAATTGCTATTATGTTAGCACTGAGGGAAAATCGTGGAATGAGAGTTTGACGTCC
TGTGCTTCTAAGAAATCTAACCTGCTCTACTATGATGATGAAGAGGACAAGTTTTTGTTG
AATTTACTCTCTATTACTACATGGATTAGAGGCTCCCAGAGAAGCAATCATAGTTCATCT
GTGCAGCCAAAAGCCTTAACATTTTCTCCCGAAGTGTTGTCAGTATCTTCAGAGATCAAC
AAGAATTGTCCATATATCGATTTTCGTACAGAAAAAATTAATTTTGCACCATGCTCAGTA
AGAAGACGATATGTTTGTAAGCACCAGGCATTGTAG
>KLRC1-10_Panleo
ATGGACAACCAAGGCGTGACTTATGCGGAACTCCATCATGCTGAGGGCTCAAAAAGACAG
CAAGTGAAACCTAAGGGCATGAAGAGTTCCATTTCAGTAACTGAGGAGGAGATAACCTAT
GCAGAATTGAATCTTCAAAATGCTTCTCGGGACCTTCAAGGGAATGGCAAGAATTCTCCC
TGCAAAGGTCCAGAGAAGCTCATTGCCGGTATCTTGGGAATCCTCTGCCTCGTCTTGATG
TCCACTGTGGTAACAATAGCTGTTATTCCCTCTACTGAAGGACCAGAGCAGAACAAAACA
TCCCTGGAAACAAGGATCCACAAAGCGTGTCTCTGTTGTCATTGTCCGAAAGAGTGGGTT
ACGTATTCCAACAATTGCTATTACATTAGCACTGAGGGAAAATCATGGAACGAGAGTTTG
ATGTCTTGTGCTTCTAAGAAATCTAACCTGCTCTACTATGATGATGAAGAGGACGAGTTT
TTGTCGAAATTACACTCTTATACTATATGGATTAGAGGCTCCCAGAGAAGCCATCATAGT
TCATCTGTGCAGCCAAAAGCCTTAACATTTTCTTCCAAAGTGTTGTCAGTATCTTCAGAG
AGTGACAAGAAATGTCCATATTTCTCTTTTTATTTTAAAACATTTGGTTTTGCACGCTGC
TTTGGAATAAGACTGTATGTTTGTAAGCACCAGGCATTTTAG
>KLRC3_Panleo
ATGAATAGCCAAGAAGTCACTTATGCAGAACTTAATCTGATGAAAGACTCAAAGAGACAG
CAAATGAAACCCAAGGGCACTAAAAGTTCCATTTCAGTAACTGAGCAGGAACTGCTCTAT
GCAGAGTTAAATCTTCAAAATGCTTCTCAGGATCTTCAAGGGAATGACAAGAATTATCAC
TGCAAAGGGAAGCTCATTGCTAGGATCCTGGGAATCATCTGCCTTGTCTTGATGTCCACT
GTGGTAACAATAGTAGTTGTTACCCCTACTGAAATACCAGAGCAGAAAAATTTGTCCCTG
ACAACGAAGATCCAGAAAGCACATCACTGTGGTTGTCCCAAAGAGTGGTTTGTGTATTCC
AACAATTGCTATTACATTAGCACTGAGAGAAAATCATGGAATGAGAGTTTTATGTCCTGT
GCTTCTAAGAACTCTAACCTGCTGTACATAGATGATGAAGAAGAAATGTATATGTTGGAC
TTCTTCATTCGTTCTTCATGGTGTAGAGTCTCCCAGACAAGAAATAATAGTTCATGGCTG
TGGCCCAAAGGCTTAACTTTCCTTTCCAAACCGTTGTCAGTATCTTCAGAATGGGACCAC
AATTGTACATTTTTATACGTTCAGGCCAAAAAAATTTTAACTGAATCCTGCTTAGAAATA
AAAACATATATTTGTAAGCACAAGGCACTTCAACCTACCTAA
>KLRJ_Panleo
ATGTCCAATGCTCCAGACTCTCAGCAGCCTCCAGAAATCACAGAGCAGACAGAGACAATT
GTGGACTTGAACCTTCCTCTTCCTCCTCCTCCTCCTGCTCCAGAGGATGAATGGGGCCCA
AATCCCGAGCCTACTCACATGAGTGCTTCTTCTATTCCCTTTTTTCTGTATGGAATCATT
CCTGTGGTCCTGGGAATCTTCAGCTTGCTGCTCTTGGCATTATGTGGATTCTTTGGTTAT
CAGTACTTTCATACTGTTGAGGCATCAGCGACCAAGATGAAGAGCCTTAACGCATTGATT
GAGTCTTTTCAAAGCAAAGCAGACAAATTTCTTCATGTCCAAAATGTTCTTGACCAAAAT
AAAGCCTTATTGTCCTATGTGGAAACCCTAGAGTGGCTGCAAAGCCAGGAATATCTCCTT
GAGGTTTTACATGAACTAAATCAGAAACAAGGAGTCAGGTGTGGACATCCTCTGAAACAC
TGGGTTCAATCCAATGACCACTGCTACCACCAAACCATGGAAATGGTTTCTTGGTTAAAC
TGTTCCGATCTTTGTGTCTCTTTGAATGCTACATTTTTAAAGACAGAAGGGAGTAGGTTA
AAGAATGTCATGGAATTAATTGCAGTAGGTCCTACTTGGCTTGGCCTGTCTTACAAGAAG
GAGAACAATGAATGGAAGTGGGAGGATGGCTCCTCTCCTTCTCCTGGGCTGGGTTTACCA
GAGCCAAGTCTGGATTTCCAGGGAAAATGTGTGTATGTAAATGCACACACTCTTGGTACT
GATAACTGCACCATACCCTCTTCATGCCTGTGTGAGAAGGCTGTCCACTAA
>KLRL_Panleo
ATGAATGAAACACATACAACATATATGGATATCAAACATCCTCCTAAGAAGCAGATGCCC
AAAAAAAGGCCTTCAGTGCCATTTGTCTGGTGTCTCGCTGTAGTGATTCTTGGAATCCTC
TGTTTCCTTCTCCTTGTAACAACTGCAGTCTTGGGATCCATTGTTTTCCAGGGTCATACG
ACAAATGAAACGCAGAAGCTTCCACTGGACAATAGGACCCAGCAAGACGAGTCCACATTT
AAAAACACGACTATCATAGAGTTTCCACTTAACACAGGACACAAGAGGAACATATGTAAA
ACTCAATGGTCATGCTGTGGAGATAAATGTTACCATTTTTCACGTGATTTCAACACTTTT
CAAGACAGTAAGAATATCTGCAAGAATATGGGCGCCACACTTGTTAAGATAGAAGATGAA
GAAGAACTGAACTTCATTCGAAGTCAGATGCACTTGTACACTTGGATTGGGCTCTCCCGT
AAAGGAACCAACAGGTCATGGAAATGGGAAGATAACTCAAATCCCTTTCTCCAAGTGATA
AGTGACTGGAAAGAGACAAAAGGTGGAAACTGTGCAAGTATGACAAAAATGAGGATGATT
GCTTCTGACTGTTACAAACTACTGCCCTTTACTTGTGAGAAGAGAATTCCCTGTGTGGCT
ACCTCATAA
>KLRH2_Panleo
ATGGACGAAAGATATTCAAAGGATGAAAGGAGAGAATTTCCACGGCGTAAGGTTGCATTA
ACCCTGGGAGTTACATGTATTTTCCTCCTGCTGGCAAGCACAGGCTTAAGATATATGCTT
TTTCACAGGTGTTCTGGAGAAATCAGGCAAGATATGAAAGAACCAGAAGACAAGAATGCT
TCCTTAGCAGAAGTTGAAGATCACTTAATTTTACTACCCACTACAGCATGGAATGAAGAC
GATGACACATTTCAAGGAAACTGGTACTGCTGTGGAAAAAGCTGTTACCACTTTTCAAAA
GAGGAGAAAACTTGGGAGAGGAGCATGGTGTCATGCCAAGATCTGCAGTCTAGTCTCCTG
AAGATTGATACTAAAGAAGAGCAAGTCCTTATTCAATCAAAAATAAAATACAATCATTGG
ATTGGATTAATTAAGGTTCAAGAAGGCAGGTATCCCTGGCAATGGCTGGATGGCTCACCC
TTATCTCAGAAGCTGAATTTCCAACAGAGTTTATCTCATGTGAAATGTGGACACCTGAAA
CCATCAAATATTTACAGTGCTGATTGTAGTAAAAGCTTCCGTTACATTTGTGAAAAGGAG
TTTTCTGGCCCTGATAATTAA
>KLRH3_Panleo
ATGAGTGAGGAGAGAGTAACATACACAGAGCTGCAATCAGTCCATTCAAGGCAACAGGAC
AAAAGACGTCCAATGGTTAAAAGGAGAGGGTTTCCATGGCATATCGTTGCAGTAACCCTA
GGATTTCTATGTTTATGCCTCCTGCTGGCAATCACAGGCTTAGGATATACATTTTTTCAC
AGGTGTTCTGGAGAAATCAGGCAAGATATGAAAGAACCAGAAGACAAGAATGCTTCCTTA
GCAGAAGTTGAAGATCACTTAATTTTACTACCCACTACAGCATGGAATGAAGACGATGAC
ATATTTCAAGGAAACTGGTACTGCTGTGGAAAAAGCTGTTACCACTTTTCAAAAGAGGAG
AAAACTTGGGAGAGGAGCATGGTGTCATGCCAAGATCTGCAGTCTAGTCTCCTGAAGATT
GATACTAAAGAAGAGCAAGTCCTTATTCAATCAAAAATAAAATATAATCATTGGATTGGA
TTAATTAGGGTTCAAGAAGGCAGGTATCCCTGGCAATGGCTGGATGGCTCACCCCTATCT
CAGAAGCTGAATTTCCTACAGAGTTTATCTGATGTGAAATGTGGACACCTGAGACCATCA
GCTATTTATAGCGCTGATTGTAGTAAAAGCTTCCATTACATTTGTGAAAAGGAGTTCTCT
GGCCCTGATAAAGAAGTGCTGTGA
>KLRA_Panleo
ATGAGCGATCAGAAAGTGATTTATTCCACCCTGAGATTTCTTCAGTCTCCTTCAGAGTCA
CAAAATAGAATAAGGCCAGGTAGGACTCAAAGGCCTGGGAAAACTGATGACAAAGAGTTT
TCAGTGCCCTGGCATCTCATTGCGGTGATTCTTGGGATCCTCTGTTTACTACTATTGGTG
ACAGTTGCAGTGTTGGGGACAAAGATTTTTCAGTATATTCAAGAAAACCATCAGCAGAGG
GAAAAGATAAGAAATTTGAGCCAAGAGTACCAAATTGTGCAAAATGACAGCTACTTCAAG
GAGCAACTTTTGACAAATAAGATTTTGGAATATAACAGTCGTGAAAATGAAAGTCTTCAG
CAGAAAATGAAGCAGGATTTTATAGAAAGGACATGCCAGAGAAAAAATATAGGCAAACTC
TATGAAAGCCACTGGTCCTGTTGTGGAATAAAGTGTTACTATTTTATTCCTGAATATAAA
AACTGGAAGGGATGTAAACAGACATGCCAAAGCTATAATTCATTTCTTCTGAAGATAAAT
GATCAAGATGAACTGACCTTCATTCAAACCCAAACTTATAGGAATTACTACTGGATTGGA
TTATCATATAAAGGAGGAGAAAGAAAATGGAAATGGATTGACAGTGACCCACTTTTGGGG
ATGCACTATGCATTCATGAATATTTCTGGGAGAGGACAATGTGCATTTTTATCTTCAACA
AGAATAACAAATGCTGAGTGCTCTCAGAAGTACAATTGTATCTGTGAGAAGACAATTGGT
AATATTTTCTTTCCCTGCTTCAATAATTATAAGAAAAGATGA
>KLRG_Panonc
ATGATTGACAATGATATTTATTCTGTATTACAGTTGTCTACTGAACCTCCAGCCCAGAAT
GACTACAGACCACAGGAAAAAGTTTCTTCTCCCAGGTCCCCTCTCTCGCGCCATGTGGCA
ATAGCTTTGGGACTTCTGAACGCCCTTCTTATGTGTTTGCTGCTTGTCCCGTGGATTCTG
TGCCAAGGTTCCACTCGTGCCAGTTGTCCTAGTTGCCCAGACTTCTGGGTGAGGTATGGC
GACTACTGTTACTACTTTTCAGTGGAGAAAAACAACTGGGATTCTAGTCTGGACTTCTGC
TTAGCTGAAGACTCCCATCTCCTTATGCTTACAGGCAACCAGGAAATGAGCCTGCTTCAA
CCTCTCCTCAAAGAGGACTTTTATTGGATTGGTCTGAGGAACAATTCTGGCTGGAGGTGG
GAAGATGGGTCAGCCCTAAACTTTTCAAGGATTATTTCAAACAGCTTGATACAGAAGTGT
GGTACCTTCAGCAAAAGTGGTTTCCTAGGCTCTAGCTGTGAGGCTCTTTTACAGTGGGTC
TGTAAGAAGGTCAGACTTTGA
>KLRB_Panonc
ATGGACAGACAAGTGACATATGCTGATTTAAACTTATCCAGGGGTCCTTGCCTGGAAAGT
TCATCACCCCCATCTCTTCCTCAGGACATCTGTCAAGGTCCACCTTGGCATCAGTTTGCT
CTGAAACTTGGTTGTACTGGGGTTATTCTTCTCACCTTGACTGTGATTGGGTTGAGTATT
TCAGTAATATTCTTAAGGCAAAACTCGTCAATAGAAGAAAGCGGTGTGGATGTTCAAGAG
AACAGGAATGAAACAACAGAGAAACCAGATCTGTTAAAGTGCCCAAAAGATTGGCGTCTA
CTCCGAGAAAAATGTTTGTTTTTTTCTCTTGCTTCCAACACTTGGAACTACAGTCTAGCT
GACTGTTCCACAAAAGAATCCAGTTTGCTGCTTTTTCAAGATCCAGAAGAATTGAGACAT
GTACAAAGCCTGATACCTAAAAAAGAATTTCTGTTTTGGATTGGATTAAATTTAACATTA
TCAGAGAAGAAATGGAAGTGGATAAATGGGTCATTTTTAAATCCAAACGTATTACGTATT
GTTGGTTATATTAAGAAAAACAGCTGTGTTTACGTCTCACCGACAGGAATTTTTTCTGAG
GACTGTGACACAGACAATAAATGGATCTGCCAGAAAGAACTACAACCTGTCAGAAATAAG
GCGTGTTCTGGCTCTTGA
>KLRF3*_Panonc
GTGAGCACAACGGTGTTGTGCCTGTGTGCCCAATATCATGAAAGCCTTCCGGCTGCACAG
TCCCTATATTTGTCAGTTGCACAGAACGGCATCTCTGAGGCAAAATACTCCAGCCAGTGG
CGAAGGATGTTTGGACAGATGCAAAACACAGAGGGATCAATGATGCAGAAGACAAGAAAA
CATCCCTATCATTGTCAACACAAGTGGACATGCAAAGATTACCCTAAATGTCCCAAGTGG
CATCAAACTGCTCTGAGATTGTCCAGCATTGCACTGGTTATACTCATTGCCATAGTGATA
GGACTAACCATTTTGGTATGTCGCCTAAGTAGTGAGAAAGGAACCAAAGATTGTGATGGC
ATGAATATTTCTCCCAGGAAACAACAGGACAATACAAACTTCACAACAAAGTCCACGCTA
AACTTATGCCCTAATAACTGGCTGCAGAAAAAAGGGAAATGCTATAATTTCTTAAAAACC
TTTAAATCATGGACCGATAGCCAAAAATCCTGTTTAATAATGAAATCACATCTCTTGATG
ATCCAAGACATGGCTGAACTGAATTTCATACAGAGTAGTATACCGGATGGAATTTACTTT
TGGATGGGTCTGAACATCACGCACCCACAAAAGGCATGGACCTGGCTGGACGGCACCCCA
TTAAATCTACAGTTATTTCAAGTCATGGGCCAAGTTGAAGATAACGCCTGTGCTGTAATA
ACAAAGAAGGGTGTGTTTTCCGAAAAGTGTTGTAATGAGAGTTACTGGATTTGTCAACAT
GTGATTTCTTCAGACAATGACTTCTAA
>KLRF1_Panonc
ATGCAAGATGAAGAAAGATACATGACCTTGAATTTACAATGGAAAAAAAGGAGTTCTATC
GAAACATCCCAACTTAAATTTAAAGATTCTTCTGTGATGTTGCCTTGGTCTAAAATCTTA
CTGGGAATATCTGGAACCATAAATGGTATTCTGGTTTTGACTTTGATTTCCCTGTGTTTA
CTGGTTTCTCAGGGAGTATTGCAAAAATGCCAAAAAGGAAATAATTCAAATCTCACCCAA
CACGATGACATTGGAAACCCAAAAATGAATAATGGCACAAGAGGAAATTTAAGTAATAAG
GATACAAGCCACTGTGGCTCAAAAGCTACGGACCATACAGGATTGTGCCCATCAGAATGG
CTCAAATATCATAAAAAGTGTTATTGGTTCTCTAATGAGATGAAAAGTTGGAGTGACAGT
TATAGGTATTGTTTGGGAAGAAAATCTCATCTGCCAATCATTCAGGACCAAATCGAAATG
GCTTTTATACAGAAAAACCTAAAACAATCAAACTACGTGTGGATTGGGCTCAACTTTACA
TCCCTGGAAAGGGCATGGACCTGGGTGGATGGTTCTCCGTTAGATTCAAAGACATTTGTC
ATAAAAGGACCAGCTAAAGAAAATAGCTGTGCTGCTACCAAAGAAAACAAAATTTACTCT
GAAACTTGCAGCAGTGTTTTCAAATGGATTTGCCAATATTAG
>KLRF2*_Panonc
ATGGAGAATGAAGATAGCTATATGGTCCTGGATTCCAAGAATCGTTTCAAATCCAGCTCT
AAAGAATGTTCCCTGTATCCACGGTATTATTGTCTTCTGCTAGTATGTGGCTGCACTGGG
ATCCTTATTATCATGATCACACTGATTTGCCTGAACTTTTGGGAGGAAAAAAAGGATTTC
TCCCAGAAAGTAAATATCAGCCGTCTAGCAGGAAATAATCATGGGTGCCCAAAACACTGG
CTGCTGAACCAAGGGAAATGCTACAGGTTTTCAATGCCTTCCAAAACTTGGAATGAGAGT
CAACA-GATTGTGCATACCTACAGGCACATTTACCGGTGATCCAAAGTTTGAAAGAGCTG
GAGTTCATACAGAAGAGTTTAAAACCTGGAGATCCTGCTTGGATTGGACTACATATTGCA
TCCCCAGGAAAACAATGGATGTGGATAAATAAACACCTTTTTGTGGAAGAAAACAATTTT
CTCATGATTGGACCAACGGATCACACAAGCTGTGCTGTCACAACAAGAAATCAGGTGTAT
TCTGAAGACTGTAACTCCAACTTTAGTGGCATTTGCCAAAGAGACGCTGTCTGA
>KLRD_Panonc
ATGGCAGCTTCTCAGATCAATCCATGGAATTTGATTTCCGGCATTTTAGGAGTAATCTGC
CTTTCCTTGATGGCTACTACGGGGGTTTTGCTGAAACATTTACTTACTAAACAAAGTATT
CAGTCAACAATGCCAACAATGTCTCCAGGACTAACCACAGAAATCCAGAAAGAAGCTGAC
TGTTGTTCTTGCCAAGAAAAGTGGATTGGGAACCAATGCAACTGCTACTTCTTTTCTACT
GAATTAAAAACTTGGGAAGAGAGTCGTGATTTCTGTGCTTCTCAGAATTCCAGTCTACTT
CAGATGCAAAACACAGATGAATTGCATTTTATGAGGTCCAGTACAAGCTTTTACTGGATT
GGGCTCCATTACAGTGAAAAACATCGTGCCTGGTTGTGGGAAAACAACTCCAATGTCTCC
CAAGATCTATTGCCATTAATTCAAGATTTAAATACAAAGAAATGCGTAGTGTATAGCCCA
AACCTAAGAGCTTTGGATGAACCCTGTGGAAGTACATATCGTTTTATATGTAAGCAACAG
CTGAGGCGCCCGGGTGGCTCACTCGGTTGA
>KLRK_Panonc
ATGAATCTGGTCCGAGATCGGTGGGCTTGTCACAACATGGCCATGGACGCAGTCCGTAAT
TCCAACTCTGAGCTGGTATATAATGGTATTTCCACACGACCAAAGAGAAGGCGTGTATTA
AACACAAGCAAATATAGAGAAAACCCATCTCCGTTTTTCCTAGTCCATTCCATTGCTATA
GCTCTGGGGATCCACTTCATTATTATGGTAATGATATGCGGTGCCATAATCATACATTCA
TTATTCCACCAAGAAGCTCCACTTCCTTTACAAGAAAGTTATTGTGGCCCATGTCCTAAA
AACTGGATATGTTATAGAAATACCTGCTACCAATTTTTTAATGAAAGCAAAAGCTGGTAC
CAAAGCCAAGCCTCTTGTGTGTCTCAAAATTCCAGTCTCTTGAAGATATACAGCAGAGAA
CACCAGGATTTCCTAAAATTGGTGAAGTCTTATCATTGGATGGGACTAATACAAACTCCT
CCAAATGGATCATGGCAATGGGAAGATGGCAGCATTCTCTTACCCGACCAACTAACCATG
GTTGACATGCAGAATGGAACCTGTGCAGTTTATGGATCAAATTTTAAAGCTTATACAGAA
AACTGTTTAACTCCAAACACATACATCTGCATGCAGAGGATTGTGTAA
>KLRC1-1_Panonc
ATGAACAACCAAGGCGTGACTTATGCGGAACTCCATCATGCTAAGGGCTCAAAAAGACAG
CAAGTGCAACCTAAGGGCACGAAGTGTTCCATTTCAGTAACTGAGGAGGAGATAGCCTAT
GCAGAATTAAATCTTCAAAATGCTTCTCGGGCCCTTCAAGGGAATGGCAAGAACTCTCCC
TGCAAAGAGAAGCTCATTGCTGGGATCCTGGGAATCATCTGTCTTGTCTTGATGTCCACT
GTGGTAATACTAGCTGTTAATCCCGGTACTGACACACCGGAGCAGAATAATTCTACCCCG
GAAACAAGGATCCAGAAAGCACATCACTGTGGTCGTTGTCCAGAAGAGTGGGTTACGTAT
TGCAACAATTGCTATTACATCAGCATTGAAAAAAAACCGTGGAATAAGAGTTTGATGTCC
TGTGCTTCTAAAAACTCTAACCTGCTCTCCGTAGATAATGAAGAGGATGTGTATTTGTTG
AATTTATTCATTCCTACTTCGTGGATTAGAGGTTGCCACAGAAGCAATAAAAATTCATCT
GTGTGGTCAAGAGGCTCAACTGTCTCTTCCAAAGTGTTGCCAGTATCTTCAGAGAGTGAC
CAGAATTGTCCATATTTCAATTTTAAATTAAAGAAGAGCTATTTTGAATCCTGCTTAATC
ACAAGACCATATGTTTGTAAGCACCAGGCACTTTAG
>KLRC2-1_Panonc
ATGGCCCATGCGGAATTCAATCTTCAAGTTGCTTCTCAGGAGCTTCAAGGGACTGACAAG
AACTATCTCTGCAAAGGGAGGTACATTGCTGAGGTTCTGGGAATCATCTGCCTTGTCTTG
ATGTCCACTGTGGTAAAAATAAACGTTATTCCCTATTACTTTAATGTTCAAGCTACTGAA
GGACCAGAGCAGAACAAAACGTCCCTGGAAACAAAGATCCAGAAAGCATGTCTCTGTTGT
CATTGTCTGAAAGAGTGGTTTACGTATTCCAACAATTGCTATTACATTAGCACTGAGAGA
AAATCGTGGAAGGAGAGTTTGACGTCCTGTGCTTCTAAGAATTCTAACCTGCTCTACTAT
GATGATGAAGAGGACAAGTTTTTGTGGAATTTACTCTCTACTACTACATGGATTAGAGGA
TCCCCGAGAAGCCATCATAGTTCATCTGTGCAGCCAAAGGCCTTAACATTTTCTCCCAAA
GTGTTGTCAGCATCTTCAGAGAGTGACAAGAAGTGTCCATATTTCAGTTTTCAAATAAGA
AAAACTTATTTTGCACCCTGCTCAGTAATAAGACCATATGTTTGTAAGCACCAGGCATTT
TAG
>KLRC3_Panonc
ATGAATAGCCAAGAAGTCACTTATGCAGAACTTAATCTGATGAAAGACTCAAAGAGACAG
CAAATGAAACCCAAGGGCACTAAAAGTTCCATTTCAGTAACTCAGCAGGAACTGCTCTAT
GCAGAGTTAAATCTTCAAAATGCTTCTCAGGATCTTCAAGGGAATGACAAGAATTATCAC
TGCAAAGGGAAGCTCATTGCTAGGATCCTGGGAATCATCTGCCTTGTCTTGATGTCCACT
GTGGTAACAATAGTAGTTGTTACCCCTACTGAAATACCAGAGCAGAAAAATTTGTCCCTG
ACAACAAAGATCCAGAAAGCACATCACTGTGGTTGTCCCAAAGAGTGGTTTGTGTATTCC
AACAATTGCTATTACATTAGCACTGAGAGAAAATCATGGAATGAGAGTTTTATGTCCTGT
GCTTCTAAGAACTCTAACCTGCTGTACATAGATGATGAAGAAGAAATGTATATGTTGGAC
TTCTTCATTCGTTCTTCATGGTGTAGAGTCTCCCAGACAAGAAATAATAGTTCATGGCTG
TGGCCCAAAGGCTTAACTTTCCTTTCCAAACCGTTGTCAGTATCTTCAGAATGGGACCAC
AATTGTACATTTTTATACGTTCAGGCCAAAAAAATTTTAATTGAATCCTGCTTAGAAATA
AAAACATATATTTGTAAGCACCAGCCACTTCAACCTACCTAA
>KLRJ_Panonc
ATGTCCAATGCTCCAGACTCTCAGCAGCCTCCAGAAATCACAGAGCAGACAGAGACAATT
GTGGACTTGAACCTTCCTCTTCCTCCTCCTCCTGCTCCAGAGGATGAATGGGGCCCAAAT
CCTGAGCCTACTCACATGAGTGCTTCTTCTATTCCCTTTTTTCTGTATGGAATCATTCCT
GTGGTCCTGGGAATCTTCAGCTTGCTGCTCTTGGCATTATGTGGATTCTTTGGTTATCAG
TACTTTCATACTGTTGAGGCATCAGCGACCAAGATGAAGAGCCTTAACGCATTGATTGAG
TCTTTTCAAAGCAAAGCAGACAAATTTCTTCATGTCCAAAATGTTCTTGACCAAAATAAA
GCCTTATTGTCCTATGTGGAAACCCTAGAGTGGCTGCAAAGCCAGGAATATCTCCTTGAG
GCTTTACATGAACTAAATCAGAAACAAGGAGTCAGGTGTGGACATCCTCTGAAACACTGG
GTTCAATCCAATGACCACTGCTACCACCAAACCATGGAAATGGTTTCTTGGTTAAACTGT
TCCGATCTTTGTGTCTCTTTGAATGCTACATTTTTAAAGACAGAAGGGAGTAGGTTAAAG
AATGTCATGGAATTAATTGCAGTAGGTCCTACTTGGCTTGGCCTGTCTTACAAGAAGGAG
GACAATGAATGGAAGTGGGAGGATGGCTCCTCTCCTTCTCCTGGGCTGGGTTTACCAGAG
CCAAGTCTGGATTTCCAGGGAAAATGTGTGTATGTAAATGCACACACTCTTGGTACTGAT
AACTGCACCATACCCTCTTCATGCCTGTGTGAGAAGGCTGTCCACTAA
>KLRL_Panonc
ATGAATGAAACACATACAACATATATGGATATCAAACATCCTCCTAAGAAGCAGATGCCC
AAAAAAAGGCCTTCAGTGCCATTTGTCTGGTGTCTCGCTGTAGTGATTCTTGGAATCCTC
TGTTTCCTTCTCCTTGTAACAACTGCAGTCTTGGGATCCATTGTTTTCCAGGGTCATACG
ACAAATGAAACGCAGAAGCTTCCACTGGACAATAGGACCCAGCAAGACGAGTCCACATTT
AAAAACACGACTATCATAGAGTTTCCACTTAACACAGGACACAAGAGGAACATATGTAAA
ACTCAATGGTCATGCTGTGGAGATAAATGTTACCATTTTTCACGTGATTTCAACACTTTT
CAAGACAGTAAGAATATCTGCAAGAATATGGGCGCCACACTTGTTAAGATAGAAGATGAA
GAAGAACTGAACTTCATTCGAAGTCAGATGCACTTGTACACTTGGATTGGGCTCTCCCGT
AAAGGAAGCAACAGGTCATGGAAATGGGAAGATAACTCAAATCCCTTTCTCCAAGTGATA
AGTGACTGGAAAGAGACAAAAGGTGGAAACTGTGCAAGTATGACAAAAATGAGGATGATT
GCTTCTGACTGTTACAAACTACTGCCCTTTACTTGTGAGAAGAGAATTCCCTGTGTGGCT
ACCTCATAA
>KLRA_Panonc
ATGAGCGATCAGAAAGTGATTTATTCCACCCTGAGATTTCTTCAGTCTCCTTCAGAGTCA
CAAAATAGAATAAGGCCAGGTAGGACTCAAAGGCCTGGGAAAACTGATGACAAAGAGTTT
TCAGTGCCCTGGCATCTCATTGCGGTGATTCTTGGGATCCTCTGTTTACTACTATTGGTG
ACAGTTGCAGTGTTGGGGACAAAGATTTTTCAGTATATTCAAGAAAACCATCAGCAGAGG
GAAAAGATAAGAAATTTGAGCCAAGAGTACCAAATTGTGCAAAATGACAGCTACTTCAAG
GAGCAACTTTTGACAAATAAGATTTTGGAATATAACAGTCGTGAAAATGAAAGTCTTCAG
CAGAAAATGAAGCAGGATTTTATAGAAAGGACATGCCAGAGAAAAAATATAGGCAAACTC
TATGAAAGCCACTGGTCCTGTTGTGGAATAAAGTGTTACTATTTTATTCCTGAATATAAA
AACTGGAAGGGATGTAAACAGACATGCCAAAGCTATAATTCATTTCTTCTGAAGATAAAT
GATCAAGATGAACTGACCTTCATTCAAACCCAAACTTATAGGAATTACTACTGGATTGGA
TTATCATATAAAGGAGGAGAAAGAAAATGGAAATGGATTGACAGTGACCCACTTTTGGGG
ATGCACTATGCATTCATGAATATTTCTGGGAGAGGACAATGTGCATTTTTATCTTCAACA
AGAATAACAAATGCTGAGTGCTCTCAGAAGTACAATTGTATCTGTGAGAAGACAATTGGT
GATATTTTCTTTCCCTGCTTCAATAATTATAAGAAAAGATGA
>KLRG_Panpar
ATGATTGACAATGATATTTATTCTGTATTACAGTTGTCTACTGAACCTCCAGCCCAGAAT
GACTACAGACCACAGGAAAAAGTTTCTTCTCCCAGGTCCCCTCTCTCGCGCCATGTGGCA
ATAGCTTTGGGACTTCTGAACGCCCTTCTTATGTGTTTGCTGCTTGTCCCGTGGATTCTG
TGCCAAGGTTCCACTCGTGCCAGTTGTCCTAGTTGCCCAGACTTCTGGGTGAGGTATGGC
GACTACTGTTACTACTTCTCAGTGGAGAAAAACAACTGGGATTCTAGTCTGGACTTCTGC
TTAGCTGAAGACTCCCATCTCCTTATGCTTACAGGCAACCAGGAAATGAGCCTGCTTCAA
CCTCTCCTCAAAGAGGACTTTTATTGGATTGGTCTGAGGAACAATTCTGGCTGGAGGTGG
GAAGATGGGTCAGCCCTAAACTTTTCAAGGATTATTTCAAACAGCTTGATACAGAAGTGT
GGTACCTTCAGCAAAAGTGGTTTCCTAGGCTCTAGCTGTGAGGCTCTTTTACAGTGGGTC
TGTAAGAAGGTCAGACTTTGA
>KLRB_Panpar_H
ATGGACAGACAAGTGACATATGCTGATTTAAACTTATCCAGGGGTCCTTGCCTGGAAAGT
TCATCACCCCCATCTCTTCCTCAGGACATCTGTCAAGGTCCACCTTGGCATCAGTTTGCT
CTGAAACTTGGTTGTACTGGGGTTATTCTTCTCACCTTGACTGTGATTGGGTTGAGTATT
TCAGTAATATTCTTAAGGCAAAACTCGTCAATAGAAGAAAGCGGTGTGGATGTTCAAGAG
AACAGGAATGAAACAACAGAGAAACCAGATCTGTTAAAGTGCCCAAAAGATTGGCGTCTA
CTCCGAGAAAAATGTTTGTTTTTTTCTCTTGCTTCCAACACTTGGAACTACAGTCTAGCT
GACTGTTCCACAAAAGAATCCAGTTTGCTGCTTTTTCAAGATCCAGAAGAATTGAGACAT
GTACAAAGCCTGATACCTAAAAAAGAATTTCTGTTTTGGATTGGATTAAATTTAACATTA
TCAGAGAAGAAATGGAAGTGGATAAATGGGTCATTTTTAAATCCAAACGTATTACGTATT
GTTGGTTATACTAAGAAAAACAGCTGTGTTTACGTCTCACCGACAGGAATTTTTTCTGAG
GACTGTGACACAGACAATAAGTGGATCTGCCAGAAAGAACTACAACCTGTCAGAAATAAG
GCGTGTTCTGGCTCTTGA
>KLRB_Panpar_A
ATGGACAGACAAGTGACATATGCTGATTTAAACTTATCCAGGGGTCCTTGCCTGGAAAGT
TCATCACCCCCATCTCTTCCTCAGGACATCTGTCAAGGTCCACCTTGGCATCAGTTTGCT
CTGAAACTTGGTTGTACTGGGGTTATTCTTCTCACCTTGACTGTGATTGGGTTGAGTATT
TCAGTAATATTCTTAAGGCAAAACTCGTCAATAGAAGAAAGCGGTGTGGATGTTCAAGAG
AACAGGAATGAAACAACAGAGAAACCAGATCTGTTAAAGTGCCCAAAAGATTGGCGTCTA
CTCCGAGAAAAATGTTTGTTTTTTTCTCTCGCTTCCAATACTTGGAACTACAGTCTAGCT
GACTGTTCCACAAAAGAATCCAGTTTGCTGCTTTTTCAAGATCCAGAAGAATTGAGACAC
GTACAAAGCCTGATACCTAAAAAAGAATTTCTGTTTTGGATTGGATTAAATTTAACATTA
TCAGAGAAGAAATGGAAGTGGATAAATGGGTCATTTTTAAATCCAAACGTATTACGTATT
GTTGGTTATACTAAGAAAAACAGCTGTGTTTACGTCTCACCGACAGGAATTTTTTCTGAG
GACTGTGACACAGACAATAAATGGATCTGCCAGAAAGAACTACAACCTGTCAGAAATAAG
GCGTGTTCTGGCTCTTGA
>KLRF3*_Panpar_H
GTGAGCACAACGGTGTTGTGCCTGTGTGCCCAATACCATGAAAGCCTTCCGGCTGCACAG
TCCCTATATTTGTCAGTTGCACAGAACGGCATCTCTGAGGCAAAATACTCCAGCCAGTGG
CGAAGGATGTTTGGACAGATGCAAAACACAGAGGGATCAATGATGCAGAAGACAAGAAAA
CATCCCTATCATTGTCAACACAAGTGGACATGCAAAGATTACCCTAAATGTCCCAAGTGG
CATCAGACTGCTCTGAGATTGTCCAGCATTGCACTGGTTATACTCATTGCCATAGTGATA
GGACTAACCATTTTGGTATGTCGCCTAAGTAGTGAGAAAGGAACCAAAGATTGTGATGGC
ATGAATATTTCTCCCAGGAAACAACAGGACAATACAAACTTCACAACAAAGTCCACGCTA
AACTTATGCCCTAATAACTGGCTGCAGAAAAAAGGGAAATGCTATAATTTCTTTAAAACC
TTTAAATCATGGACCGATAGCCAAAAATCCTGTTTAATAATGAAATCACATCTCTTGATG
ATCCAAGACATGGCTGAACTGAATTTCATACAGAGTAGTATACCGGATGGAATTTACTTT
TGGATGGGTCTGAACATCACGCACCCACAAAAGGCATGGACCTGGCTGGACGGCACCCCA
TTAAATCTACAGTTATTTCAAGTCATGGGCCAAGTTGAAGATAACGCCTGTGCCGTAATA
ACAAAGAAGGGTGTGTTTTCCGAAAAGTGTTGTAATGAGAGTTACTGGATTTGTCAACAT
GTGATTTCTTCAGACAATGACTTCTAA
>KLRF3*_Panpar_A
GTGAGCACAACGGTGTTGTGCCTGTGTGCCCAATACCATGAAAGCCTTCCGGCTGCACAG
TCCCTATATTTGTCAGTTGCACAGAACGGCATCTCTGAGGCAAAATACTCCAGCCAGTGG
CGAAGGATGTTTGGACAGATGCAAAACACAGAGGGATCAATGATGCAGAAGACAAGAAAA
CATCCCTATCATTGTCAACACAAGTGGACATGCAAAGATTACCCTAAATGTCCCAAGTGG
CATCAGACTGCTCTGAGATTGTCCAGCATTGCACTGGTTATACTCATTGCCATAGTGATA
GGACTAACCATTTTGGTATGTCGCCTAAGTAGTGAGAAAGGAACCAAAGATTGTGATGGC
ATGAATATTTCTCCCAGGAAACAACAGGACAATACAAACTTCACAACAAAGTCCACGCTA
AACTTATGCCCTAATAACTGGCTGCAGAAAAAAGGGAAATGCTATAATTTCTTAAAAACC
TTTAAATCATGGACCGATAGCCAAAAATCCTGTTTAATAATGAAATCACATCTCTTGATG
ATCCAAGACATGGCTGAACTGAATTTCATACAGAGTAGTATACCGGATGGAATTTACTTT
TGGATGGGTCTGAACATCACGCACCCACAAAAGGCATGGACCTGGCTGGACGGCACCCCA
TTAAATCTACAGTTATTTCAAGTCATGGGCCAAGTTGAAGATAATGCCTGTGCCGTAATA
ACAAAGAAGGGTGTGTTTTCCGAAAAGTGTTGTAATGAGAGTTACTGGATTTGTCAACAT
GTGATTTCTTCAGACAATGACTTCTAA
>KLRF1_Panpar_H
ATGCAAGATGAAGAAAGATACATGACCTTGAATTTACAATGGAAAAAAAGGAGTTCTATC
GAAACATCCCAACTTAAATTTAAAGATTCTTCTGTGATGTTGCCTTGGTCTAAAATCTTA
CTGGGAATATCTGGAACCATAAATGGTATTCTGGTTTTGACTTTGATTTCCCTGTGTTTA
CTGGTTTCTCAGGGAGTATTGCAAAAATGCCAAAAAGGAAATAATTCAAATCTCACCCAA
CACGACGACATTGGAAACCCAAAAATGAATAATGGCACAAGAGGAAATTTAAGTAATAAG
GATACAAGCCACTGTGGCTCAAAAGCTACGGACCATACAGGATTGTGCCCATCAGAATGG
CTCAAATATCATAAAAAGTGTTATTGGTTCTCTAATGAGATGAAAAGTTGGAGTGACAGT
TATAGGTATTGTTTGGGAAGAAAATCTCATCTGCCAATCATTCAGGACCAAATCGAAATG
GCTTTTATACAGAAAAACCTAAAACAATCAAACTACGTGTGGATTGGGCTCAACTTTACA
TCCCTGGAAAGGGCATGGACCTGGGTGGATGGTTCTTCGTTAGATTCAAAGACATTTGTC
ATAAAAGGACCAGCTAAAGAAAATAGCTGTGCTGCTACCAAAGAAAACAAAATTTACTCT
GAAACTTGCAGCAGTGTTTTCAAATGGATTTGCCAATATTAG
>KLRF1_Panpar_A
ATGCAAGATGAAGAAAGATACATGACCTTGAATTTACAATGGAAAAAAAGGAGTTCTATC
GAAACATCCCAACTTAAATTTAAAGATTCTTCTGTGATGTTGCCTTGGTCTAAAATCTTA
CTGGGAATATCTGGAACCATAAATGGTATTCTGGTTTTGACTTTGATTTCCCTGTGTTTA
CTGGTTTCTCAGGGAGTATTGCAAAAATGCCAAAAAGGAAATAATTCAAATCTCACCCAA
CACGATGACATTGGAAACCCAAAAATGAATAATGGCACAAGAGGAAATTTAAGTAATAAG
GATACAAGCCACTGTGGCTCAAAAGCTACGGACCATACAGGATTGTGCCCATCAGAATGG
CTCAAATATCATAAAAAGTGTTATTGGTTCTCTAATGAGATGAAAAGTTGGAGTGACAGT
TATAGGTATTGTTTGGGAAGAAAATCTCATCTGCCAATCATTCAGGACCAAATCGAAATG
GCTTTTATACAGAAAAACCTAAAACAATCAAACTACGTGTGGATTGGGCTCAACTTTACA
TCCCTGGAAAGGGCATGGACCTGGGTGGATGGTTCTCCGTTAGATTCAAAGACATTTGTC
ATAAAAGGACCAGCTAAAGAAAATAGCTGTGCTGCTACCAAAGAAAACAAAATTTACTCT
GAAACTTGCAGCAGTGTTTTCAAATGGATTTGCCAATATTAG
>KLRF2_Panpar
ATGGAGAATGAAGATGGCTATATGGTCCTGGATTCCAAGAATCGTTTCAAATCCAGCTCT
AAAGAATGTTCCCTGTATCCACGGTATTATTGTCTTCTGCTAGTATGTGGCTGCACTGGG
ATCCTTATTATCATGATCACACTGATTTGCCTGAACTTTTGGGAGGAAAAAAAGGATTTC
TCCCAGAAAGTAAATATCAGCCGTCTAGCAGGAAATAATCATGGGTGCCCAAAAGACTGG
CTGCTGAACCAAGGGAAATGCTACAGGTTTTCAATGCCTTCCAAAACTTGGAATGAGAGT
CAACATGATTGTGCATACCTACAGGCACATTTACCGGTGATCCAAAGTTTGAAAGAGCTG
GAGTTCATACAGAAGAGTTTAAAACCTGGAGATCCTGCTTGGATTGGACTACATATTGCA
TCCCCAGGAAAACAATGGATGTGGATAAATAAACACCTTTTTGTGGAAGAAAACAATTTT
CTCATGATTGGACCAACGGATCACACAAGCTGTGCTGTCACAACAAGAAATCAGGTGTAT
TCTGAAGACTGTAACTCCAACTTTAGTGGCATTTGCCAAAGAGACGCTGTCTGA
>KLRD_Panpar_H
ATGGCAGCTTCTCAGATCAATCCATGGAATTTGATTTCCGGCATTTTAGGAGTAATCTGC
CTTTCCTTGATGGCTACTACGGGGGTTTTGCTGAAACATTTACTTACTAAACAAAGTATT
CAGTCAACAATGCCAACAATGTCTCCAGGACTAACCACAGAAATCCAGAAAGAAGCTGAC
TGTTGTTCTTGCCAAGAAAAGTGGATTGGGAACCAATGCAACTGCTACTTCTTTTCTACT
GAATTAAAAACTTGGGAAGAGAGTCGTGATTTCTGTGCTTCTCAGAATTCCAGTCTACTT
CAGATTCAAAACACAGATGAATTGCATTTTATGAGGTCCGGTACAAGCTTTTACTGGATT
GGGCTCCGTTACAGTGAAAAACATCGTGCCTGGTTGTGGGAAAACAACTCCAACGTCTCC
CAAGATCTATTGCCATTAATTCAAGATTTAAATACAAAGAAATGCGTAGTGTATAGCCCA
AACCTAAGAGCTTTGGATGAACCCTGTGGAAGTACATATCGTTTTATATGTAAGCAACAG
CTGAGGCGCCCGGGTGGCTCAGTCGGTTGA
>KLRD_Panpar_A
ATGGCAGCTTCTCAGATCAATCCATGGAATTTGATTTCCGGCATTTTAGGAGTAATCTGC
CTTTCCTTGATGGCTACTACAGGGGTTTTGCTGAAACATTTACTTACTAAACAAAGTATT
CAGTCAACAATGCCAACAATGTCTCCAGGACTAACCACAGAAATCCAGAAAGAAGCTGAC
TGTTGTTCTTGCCAAGAAAAGTGGATTGGGAACCAATGCAACTGCTACTTCTTTTCTACT
GAATTAAAAACTTGGGAAGAGAGTCGTGATTTCTGTGCTTCTCAGAATTCCAGTCTACTT
CAGATTCAAAACACAGATGAATTGCATTTTATGAGGTTTGGTACAAGCTTTTACTGGATT
GGGCTCCGTTACAGTGAAAAACATCGTGCCTGGTTGTGGGAAAACAACTCCAACGTCTCC
CAAGATCTATTGCCGTTAATTCAAAATTTAAATACAAAGAAATGCGTAGTGTATAGCCCA
GATGGAAGTGCTTTGGATGAATCCTGTGGAAGTACATATCGTTTTATATGTAAGCAACAG
CTGAGGCGCCCGGGTGGCTCAGTCGGTTGA
>KLRK_Panpar_H
ATGAATCTGGTCCGAGATCGGTGGGCTTGTCACAACATGGCCATGGACGCAGTCCGTAAT
TCCAACTCTGAGCTGGTATATAATGGTATTTCCACAAGACCAAAGAGAAGGCGTGTATTA
AACACAAGCAAATATAGAGAAAACCCATCTCCATTTTTCCTAGTCCATTCCATTGCTATA
GCTCTGGGGATCCACTTCATTATTATGGTAATGATATGCGGTGCCATAATCATACATTCA
TTATTCCACCAAGAAGCTCCACTTCCTTTACAAGAAAGTTATTGTGGCCCATGTCCTAAA
AACTGGATATGTTATAGAAATACCTGCTACCAATTTTTTAATGAAAGCAAAAGCTGGTAC
CAAAGCCAAGCCTCTTGTGTGTCTCAAAATTCCAGTCTCTTGAAGATATACAGCAGAGAA
CACCAGGATTTCCTAAAATTGGTGAAGTCTTATCATTGGATGGGACTAATACAAACTCCT
CCAAATGGATCATGGCAATGGGAAGATGGCAGCATTCTCTTACCCGACCAACTAACCATG
GTTGACATGCAGAATGGAACCTGTGCAGTTTATGGATCAAATTTTAAAGCTTATACAGAA
AACTGTTTAACTCCAAACACATACATCTGCATGCAGAGGATTGTGTAA
>KLRK_Panpar_A
ATGAATCTGGTCCGAGATCGGTGGGCTTGTCACAACATGGCCATGGACGCAGTCCGTAAT
TCCAACTCTGAGCTGGTATATAATGGTATTTCCACACGACCAAAGAGAAGGCGTGTATTA
AACACAAGCAAATATAGAGAAAACCCATCTCCGTTTTTCCTAGTCCATTCCATTGCTATA
GCTCTGGGGATCCACTTCATTATTATGGTAATGATATGCGGTGCCATAATCATACATTCA
TTATTCCACCAAGAAGCTCCACTTCCTTTACAAGAAAGTTATTGTGGCCCATGTCCTAAA
AACTGGATATGTTATAGAAATACCTGCTACCAATTTTTTAATGAAAGCAAAAGCTGGTAC
CAAAGCCAAGCCTCTTGTGTGTCTCAAAATTCCAGTCTCTTGAAGATATACAGCAGAGAA
CACCAGGATTTCCTAAAATTGGTGAAGTCTTATCATTGGATGGGACTAATACAAACTCCA
CCAAATGGATCATGGCAATGGGAAGATGGCAGCATTCTCTTACCCGACCAACTAACCATG
GTTGACATGCAGAATGGAACCTGTGCAGTTTATGGATCAAATTTTAAAGCTTATACAGAA
AACTGTTTAACTCCAAACACATACATCTGCATGCAGAGGATTGTGTAA
>KLRC1-1_Panpar
ATGAACAACCAAGGCGTGACTTATGCGGAACTCCATCATGCTAAGGGCTCAAAAAGACAG
CAAGTGCAACCTAAGGGCACGAAGTGTTCCATTTCAGTAACTGAGGAGGAGATAGCCTAT
GCAGAATTAAATCTTCAAAATGCTTCTCGGGCCCTTCAAGGGAATGGCAAGAACTCTCCC
TGCAAAGAGAAGCTCATTGCTGGGATCCTGGGAATCATCTGTCTTGTCTTGATGTCCACT
GTGGTAATACTAGCTGTTAATCCCGGTACTGACACACCGGAGCAGAATAATTCTACCCCG
GAAACAAGGATCCAGAAAGCACATCACTGTGGTCGTTGTCCAGAAGAGTGGGTTACGTAT
TGCAACAATTGCTATTACATCAGCATTGAAAAAAAACCGTGGAATAAGAGTTTGATGTCC
TGTGCTTCTAAAAACTCTAACCTGCTCTCCGTAGATAATGAAGAGGATGTGTATTTGTTG
AATTTATTCATTCCTACTTCGTGGATTAGAGGTTGCCACAGAAGCAATAAAAATTCATCT
GTGTGGTCAAGAGGCTCAACTGTCTCTTCCAAAGTGTTGCCAGTATCTTCAGAGAGTGAC
CAGAATTGTCCATATTTCAATTTTAAATTAAAGAAGAGCTATTTTGAATCCTGCTTAATC
ACAAGACCATATGTTTGTAAGCACCAGGCACTTTAG
>KLRC2-1_Panpar_H
ATGGCCCATGCGGAATTCAATCTTCAAGTTGCTTCTCAGGAGCTTCAAGGGACTGACAAG
AACTATCTCTGCAAAGGGAGGTACATTGCTGAGATTCTGGGAATCATCTGCCTTGTCTTG
ATGTCCACTGTGGTAAAAATAAACGTTATTCCCTATTACTTTAATGTTCAAGCTACTGAA
GGACCAGAGCAGAACAAAACGTCCCTGGAAACAAAGATCCAGAAAGCATGTCTCTGTTGT
CATTGTCTGAAAGTGTGGTTTACGTATTCCAACAATTGCTATTACATTAGCACTGAGAGA
AAATCGTGGAAGGAGAGTTTGACGTCCTGTGCTTCTAAGAATTCTAACCTGCTCTACTAT
AATGATGAAGAGGACAAGTTTTTGTGGAATTTACTCTCTACTACTACATGGATTAGAGGA
TCCCCGAGAAGCCATCATAGTTCATCTGTGCAGCCAAAGGCCTTAACATTTTCTCCCAAA
GTGTTGTCAGCATCTTCAGAGAGTGACAAGAAGTGTCCATATTTCAGTTTTCAAATAAGA
AAAACTTATTTTGCACCCTGCTCAGTAATAAGACCATATGTTTGTAAGCACCAGGCATTT
TAG
>KLRC2-1_Panpar_A
ATGGCCCATGCGGAATTCAATCTTCAAGTTGCTTCTCAGGAGCTTCAAGGGACTGACAAG
AACTATCTCTGCAAAGGGAGGTACATTGCTGAGATTCTGGGAATCATCTGCCTTGTCTTG
ATGTCCACTGTGGTAAAAATAAACGTTATTCCCTATTACTTTAATGTTCAAGCTACTGAA
GGACCAGAGCAGAACAAAACGTCCCTGGAAACAAAGATCCAGAAAGCATGTCTCTGTTGT
CATTGTCTGAAAGAGTGGTTTACGTATTCCAACAATTGCTATTACATTAGCACTGAGAGA
AAATCGTGGAAGGAGAGTTTGACGTCCTGTGCTTCTAAGAATTCTAACCTGCTCTACTAT
GATGATGAAGAGGACAAGTTTTTGTGGAATTTACTCTCTACTACTACATGGATTAGAGGA
TCCCCGAGAAGCCATCATAGTTCATCTGTGCAGCCAAAGGCCTTAACATTTTCTCCCAAA
GTGTTGTCAGCATCTTCAGAGAGTGACAAGAAGTGTCCATATTTCAGTTTTCAAATAAGA
AAAACTTATTTTGCACCCTGCTCAGTAATAAGACCATATGTTTGTAAGCACCAGGCATTT
TAG
>KLRC1-2_Panpar_H
ATGGACAACCAAGGCGTGACTTATGCGGAACTCCATCATGCTAAGGGCTCACAAAGACAG
CAAGTGCAACCTAAGGGCACGAAAAGTTCCATTTCAGTAACTGAGGAGGAGATAGCCTAT
GCAGAATTAAATCTTCAAAATGCTTCTCAGGACCTTCATGGGAATGGCAAGAGCTCTCCC
TGCAAAGAGAAGCTCATTGCCGGTATCTTGGGAATCCTCGGCCTCGTCTTGATGTCCACT
GTGGTAACAATAGCTGTTATTCCCTCTACTGAAGGACCAGAGCAGAACAAAACGTCCCTG
GAAACAAAGATCCAGAAAGCATGTCTCTGTTGTCATTGTCTGAAAGAGTGGTTTACGTAT
TCCAACAATTGCTATTACATTAGCACTGAGAGAAAATCATGGAAGGAGAGTTTGATGTCC
TGTACTTCTAAGAAATCTAACCTGCCCTACTATGATGATGAAGAGGACAAGTTTTTGTTG
AATTTACTCTCTGATACTACATGGATTAGAGGCTCCGATAGAAGCCATAATAGTTCATCT
GTGCAGCCAAAAGCCTTAACGTTTTCTTCCGAAGTGTTGTCAGTATCTTCAGAGAGTCAC
AAGAATTGTCCATATTTCAATTTTCGTGCGAAAAAACCTTATTTTGCACCCTGCTCAGTA
AGAAGACCATATGTTTGTAAGCACCAGGCATTTTAG
>KLRC2-2_Panpar_H
ATGGCCCATGCGGAATTCAATCTTCAAGTTGCTTCTCAGGAGCTTCAAGGGACTGACAAG
AACTACCACTGCAAAGGGAGGTACATTGCTGAGATTCTGGGAATCATCTGCCTTGTCTTG
ATGTCCACTGTGGTAAAAATAAACGTTATTCCCTATTACTTTAATGTTCAAGCTACTGAA
GGACCAGAGCAGAACAAAACGTCCCTGGAAACAAAGATCCAGAAAGCATGTCTCTGTTGT
CATTGTCTGAAAGAGTGGTTTGCGTATTCCAACAATTGCTATTACATTAACACTGAGAGA
AAATCATGGAATGAGAGTTTGACATCCTGTGCTTCTAACAACTCTCACCTGCTCTACTAT
GATGATGAAGAGGACAAGTTTTTATTGAATTTACTCTCTGCTACAACATGGATTAGAGGC
TCCAATAGAAGCCATCATAGTTCATCTGTGCAGCCAAAAGCCTTAACATTTTCTTCCGAA
GTGTTGTCAGTATCTTCAGAGATTGACAAGAATTGTCCATATATCGATTTTCGTCTAAAA
AAAATTTATTTTTCACCGTGCTCAGTAATAAGACCATATGTGTGTAAGCACCAGGCATTT
TAG
>KLRC1-3_Panpar_H
ATGAACAACCAAGGCGTGACTTATGCGGAACTCCATCATGCTAAGGGCTCAAAAAGACAG
CAAGTGCAACCTAAGGGCACGAAGTGTTCCATTTCAGTAACTGAGGAGGAGATAGCCTAT
GCAGAATTGAATCTTCAAAATGCTTCTCGGGCCCTTCAAGGGAATGTCAAGAACTCTCCC
TGCAAAGAGAAGCTCTTTGCCGGTATCTTGGGAATCCTCTGCCTCGTCTTGATGTCCACT
GTGGTAACAATAGCTGTTATGCCCTCTACTGAAGGACCAGAGCAGAACAAAACATCCCTG
GAAACGACAATCCAGAAAGCATGTCTCTGTTGTCATTGTCTGAAAGAGTGGTTTACGTAT
TCCAACAATTGCTATTACATTAGCATTGAGAGAAAATCATGGAAGGAGAGTCTGACGTCT
TGTGCTCCTAACAACTCTAACCTGCTCTACAATGATGATGAAGAGGACAAGTTTTTGTTG
AATTTACTCTCTGCTACTACATGGGTTAGAGGCTCCCAGAGAAGAAATCATAGTTCATCT
GTGCAGCCAAAAGCCTTAACATTTTCTTCTGAACTGTTGTCAGCATCTTCAGAGAGTGAC
AAGAATTGTCCATATTTCGATTTTCATGAAAAAAAAACGTATTTTGCACCCTGCTCAGTA
AGAAGACCATATGTTTGTAAGCACCAGGCATTTTAG
>KLRC1-3_Panpar_A
ATGAACAACCAAGGCGTGACTTATGCGGAACTCCATCATGCTAAGGGCTCAAAAAGACAG
CAAGTGCAACCTAAGGGCACGAAGTGTTCCATTTCAGTAACTGAGGAGGAGATAGCCTAT
GCAGAATTGAATCTTCAAAATGCTTCTCGGGCCCTTCAAGGGAATGTCAAGAACTCTCCC
TGCAAAGAGAAGCTCATTGCCGGTATCTTGGGAATCCTCTGCCTCGTCTTGATGTCCACT
GTGGTAACAATAGCTGTTATGCCCTCTACTGAAGGACCAGAGCAGAACAAAACATCCCTG
GAAACGACAATCCAGAAAGCATGTCTCTGTTGTCATTGTCTGAAAGAGTGGTTTACGTAT
TCCAACAATTGCTATTACATTAGCATTGAGAGAAAATCATGGAAGGAGAGTCTGACGTCC
TGTGCTTCTAACAACTCTAACCTGCTCTACAATGATGATGAAGAGGACAAGTTTTTGTTG
AATTTACTCTCTGCTACTACATGGGTTAGAGGCTCCCAGAGAAGAAATCATAGTTCATCT
GTGCAGCCAAAAGCCTTAACATTTTCTTCTGAACTGTTGTCAGCATCTTCAGAGAGTGAC
AAGAATTGTCCATATTTCGATTTTCATGAAAAAAAAACGTATTTTGCACCCTGCTCAGTA
AGAAGACCATATGTTTGTAAGCACCAGGCATTTTAG
>KLRC1-4_Panpar_H
ATGAACAACCAAGGCGTGACTTATGCGGAACTCCATCATGCTAAGGGCTCAAAAAGACAG
CAAGTGGAACCTAAGGGCACGAAAAGTTCCATTTCAGTAACTGAGGAGGAGATTGCCTAT
GCAGAATTAAGTCTTCAAAATGCTTCTCGGACCCTTCAAGGGAATGGCAAGAACTCTCCC
TGCAAAGAGAAGCTCATTGCCGGTATCTTGGGAACCCTCTGCCTCGTCTTGATGTCCACT
GTGGTAACAATAGCTGTTATTCCCTCTACTGAAGGACCAGCGCAGAGCGAAACATCCCTG
GAAACGACAATCCAGAAAGCGTGTCTCTGTTGTCATTGTCTGAAAGAGTGGTTTACGTAT
TCCAAGAATTGCTATTACATTAGCACTGAGGGAAAATCATGGAACGAGAGTTTGGCATCC
TGTGCTTCTAACAACTCTAACCTGCTCTACTATGATGATGAAGAGGACAAGTTTTTGCTG
AATTTACTCCGTGCTACTACATGGATTAGAGGCTCCCAGAGAAGCCATCATAGTTCATCT
GTGCAGCCAAAAGCCTTAACATTTTCTTCCAAAGTGTTGTCAGTATCTTCAAGGATCCAC
AAGAATTGTCCATATATCGATTTTCGTACAAAAAAAATTTATTTTGCACCGTGCTCATTT
AGAAGACGATATGTTTGTAAGCACCAGGCATTTTAG
>KLRC2-3_Panpar_H construct
ATGAATAGATCCATTTCAGTAACTGAGCAGGAAACGGCCCATGTGGAATTCAATCTTCAA
GTTGCTTCTCAGGAGCTTCAAGGGACTGACAAGAACTATCTCTGCAAAGGGAGGTACATT
GCTGAGGTTCTGGGAATCATCTGCCTTGTCTTGATGTCCACTGTGGTAAAAATAAACGTT
ATTCCCTATTACTTTAATGTTCAAGCTACTGAAGGACCAGAGCAGAACAAAACGTCCCTG
GAAACAAAGATCCAGAAAGCATGTCTCTGTTGTCATTGTCTGAAAGAGTGGTTTACATAT
TCCAACAATTGCTATTACATTAGCACTGAGAGAAAATCATGGAAGGAGAGTTTGACGTCC
TGTGCTTCTAAGAACTCTAACCTGCTCTACTATGATGATGAAGAGGACAAATTTTTGTTG
AATTTACTCTCTACTACTACATGGATTAGAGGCTCCCAGAGAAGCAATCATAGTTCACCT
GTGCAGCCAAAAGCCTTAACATTTTCTCCCGAAGTGTTGTCAGTATCTTCAGAGATTGAC
AAGAATTGTCCATATATAGATTTTCATACAAAAAAATTTTATTTTGCACCGTGCTCAGTA
AGAAGACGATATGTTTGTAAGCACCAGGCATTGTAG
>KLRC2-3*_Panpar_A 
ATGAATAGATCCATTTCAGTAACTGAGCAGGAAACGGCCCATGTGGAATTCAATCTTCAA
GTTGCTTCTCAGGAGCTTCAAGGGACTGACAAGAACTATCTCTGCAAAGGGAGGTACATT
GCTGAGGTTCTGGGAATCATCTGCTGATGATTGATGTCCACTGTGGTAAAAATAAACGTT
ATTCCCTATTACTTTAATGTTCAAGCTACTGAAGGACCAGAGCAGAACAAAACGTCCCTG
GAAACAAAGATCCAGAAAGCATGTCTCTGTTGTCATTGTCTGAAAGAGTGGTTTACATAT
TCCAACAATTGCTATTACATTAGCACTGAGAGAAAATCATGGAAGGAGAGTTTGACGTCC
TGTGCTTCTAAGAACTCTAACCTGCTCTACTATGATGATGAAGAGGACAAATTTTTGTTG
AATTTACTCTCTACTACTACATGGATTAGAGGCTCCCAGAGAAGCAATCATAGTTCACCT
GTGCAGCCAAAAGCCTTAACATTTTCTCCCGAAGTGTTGTCAGTATCTTCAGAGATTGAC
AAGAATTGTCCATATATAGATTTTCATACAAAAAAATTTTATTTTGCACCGTGCTCAGTA
AGAAGACGATATGTTTGTAAGCACCAGGCATTGTAG
>KLRC1-5_Panpar_H
ATGAACAACCAAGGCGTGACTTATGTGGAACTCCGTCATGCTAAGGGCTCAAAAAGACAG
CAAGTGCAACCTAAGGGCACGAAAAGTTCCATTTCAGTAACTGAGGAGGAGATAGCCTAT
GCAGAATTAAATCTTCAAAATGCTTCTCGGGACCTTCAAGGGAATGGCAAGAACTCTCCC
TGCAAAGAGAAGCTCATTGCCAGTATCTTGGGAATCCTCTGCCTCGTCTTGATGTCCACT
GTGGTAACAATAGCTGTTATTCCCTCTACTGAAGGACCAGCGTGGAACAAAACGTCCCTG
GAAACAAGGATCCAAAAAGCCTGTCTCTGTTGTCATTGTCTGAAAGAGTGGTTTACATAT
TCCAACAATTGCTATTACATTAGCACTGAGGGAAAATCATGGAACGAGAGTTTGGCATCC
TGTGCTTCTAACAACTCTAACCTGCTCTACTATGATGATGATGAGGACAAGTTTTTGTTG
AATTTACTCTCTGCTACTACATGGGTTAGAGGCTCCCAGAGAAGAAATCATAGTTCATCT
GTGCAGCCAAAAGCCTTAACATTTTCTTCTGAACTGTTGTCAGTATCTTCAGAGAGTGAC
AAGAATTGTCCATATTTTGATTTTCGTGCAAAAAAACCTTATTTTGCACCCTGCTCAGTA
ATAAGACCGTATGTTTGTAAGCACCAGGCATTTTAG
>KLRC1-5_Panpar_A
ATGAACAACCAAGGCGTGACTTATGCGGAACTCCATCATGCTAAGGGCTCAAAAAGACAG
CAAGTGCAACCTAAGGGCACGAAAAGTTCCATTTCAGTAACTGAGGAGGAGATAGCCTAT
GCAGAATTAAATCTTCAAAATGCTTCTCGGGACCTTCAAGGGAATGGCAAGAACTCTCCC
TGCAAAGAGAAGCTCATTGCCGGTATCTTGGGAATCCTCTGCCTCGTCTTGATGTCCACT
GTGGTAACAATAGCTGTTATTCCCTCTACTGAAGGACCAGCGCGGAACAAAACGTCCCTG
GAAACAAGGATCCAAAAAGCCTGTCTCTGTTGTCATTGTCTGAAAGAGTGGTTTACATAT
TCCAACAATTGCTATTACATTAGCACTGAGGGAAAATCATGGAACGAGAGTTTGGCATCC
TGTGCTTCTAACAACTCTAACCTGCTCTACTATGATGATGATGAGGACAAGTTTTTGTTG
AATTTACTCTCTGCTACTACATGGGTTAGAGGCTCCCAGAGAAGAAATCATAGTTCATCT
GTGCAGCCAAAAGCCTTAACATTTTCTTCTGAACTGTTGTCAGTATCTTCAGAGAGTGAC
AAGAATTGTCCATATTTCGATTTTCGTGCAAAAAAACCTTATTTTGCACCCTGCTCAGTA
ATAAGACCGTATGTTTGTAAGCACCAGGCATTTTAG
>KLRC2-4_Panpar_H
ATGGCCCATGCGGAATTCAATCTTCAAGTTGCTTCTCAGGAGCTTCAAGGGATTGACAAG
AACTGTCTCTGCAAAGGGAGGTACATTGCTGAGGTTCTGGGAATCATCTGCCTTGTCTTG
ATGTCCACTGTGGTAAAAATAAACGTTATTCCCTATTATTTTAATGTTCAAGCTACTGAA
GGACCAGAGCACAACCAAACCTCCCTGGAAACAAAGATCCAGAAAGCGTGTCTCTGTTGT
CATTGTCTGAAAGAGTGGTTTACGTATTCCAACAATTGCTATTACATTAGCACTGAGGGA
AAATCATGGAAGGAGAGTTTGACGTCCTGTGCTTCTAAGAACTCTAACCTGCTCTACTAT
GATGATGAAGAGGACAAGTTTTCGTTGAATTTACTCCGTGCTCCTACATGGATTAGAGGC
TCCCAGGGAAGCCATCATAGTTCATCTGTGCAGCCAAAAGCCTTAACATTTTCTTCCGAA
GTGTTGTCAGTATCTTCAGAGATCCACAAGAATTGTCCATATATCGATTTTCGTACAAAA
AAAATTTATTTTGCACCGTGCTCATTTAGAAGACGATATGTTTGTAAGCACCAGGCATTT
TAG
>KLRC2-4_Panpar_A
ATGGCCCATGCGGAATTCAATCTTCAAGTTGCTTCTCAGGAGCTTCAAGGGATTGACAAG
AACTGTCTCTGCAAAGGGAGGTACATTGCTGAGGTTCTGGGAATCATCTGCCTTGTCTTG
ATGTCCACTGTGGTAAAAATAAACGTTATTCCCTATTATTTTAATGTTCAAGCTACTGAA
GGACCAGAGCACAACCAAACCTCCCTGGAAACAAAGATCCAGAAAGCGTGTCTCTGTTGT
CATTGTCTGAAAGAGTGGTTTACGTATTCCAACAATTGCTATTACATTAGCACTGAGGGA
AAATCATGGAAGGAGAGTTTGACGTCCTGTGCTTCTAAGAACTCTAACCTGCTCTACTAT
GATGATGAAGAGGACAAATTTTCGTTGAATTTACTCCGTGCTCCTACATGGATTAGAGGC
TCCCAGGGAAGCCATCATAGTTCATCTGTGCAGCCAAAAGCCTTAACATTTTCTTCCGAA
GTGTTGTCAGTATCTTCAGAGATCCACAAGAATTGTCCATATATCGATTTTCGTACAAAA
AAAATTTATTTTGCACCGTGCTCATTTAGAAGACGATATGTTTGTAAGCACCAGGCATTT
TAG
>KLRC1-6_Panpar_H
ATGAACAACCAAGGCGTGACTTATGCGGAACTCCATCATGCTAAGGGCTCAAAAAGACAG
CAAGTGCAACCTAAGGGCACGAAGTGTTCCATTTCAGTAACTGAGGAGGAGATAGCCTAT
GCAGAATTAAATCTTCAAAATGCTTCTCGGGCCCTTCAAGGGAATGGCAAGAACTCTCCC
TGCAAAGAGAAGCTCATTGCTGGTATCTTGGGAATCCTCTGCCTCGTCCTGATGTCCACT
GTGGTAACAATAGCTGTTATCCCCTCTACTGAAGGATCAGAGCGGAACAAAACGTCCCTG
GAAACGACAATCCAGAAAGCATGTCTCTGTTGTCATTGTCTGAAAGAGTGGTTTACGTAT
TCCAACAATTGCTATTACATTAGCACTGAGAGAAAATCATGGAAGGAGAGTTTGACGTCC
TGTACTTCTAAGAAATCTAACCTGCTCTACTATGATGATGAAGAGGACAAGTTTTTGTTG
AATTTACTCTCTGCTACTACATGGATTAGAGGCTCCCAGAGAAGAAATCATAGTTCAGCT
GTGCAGACAAAAGCCTTAACATTTTCTTCCGAAGTGTTGTCAGCATCTTCAGAGAGTGAC
AAGAAGTGTCCATATTTCAATTTTCCAGTAAAAAAAATGTATTTTGCACCCTGCTCAGTA
ATAAGACCATATATTTGTAAGCACCAGGCATTCTAG
>KLRC1-6_Panpar_A
ATGAACAACCAAGGCGTGACTTATGCGGAACTCCATCATGCTAAGGGCTCAAAAAGACAG
CAAGTGCAACCTAAGGGCACGAAAAGTTCCATTTCAGTAACTGAGGAGGAGATAGCCTAT
GCAGAATTAAATCTTCAAAATGTTTCTCGGGACCTTCAAGGGAATGGCAAGAACTCTCCC
TGCAAAGAGAAGCTCATTGCCGGTATCTTGGGAATCCTCTGCCTCGTCCTGATGTCCACT
GTGGTAACAATAGCTGTTATTCCCTCTACGGAAGGACCAGAGCAGAACAAAACATCCGTG
GAAACGACAATCCAGAAAGCATGTCTCTGTTGTCATTGTCTGAAAGAGTGGTTTACGTAT
TCCAACAATTGCTATTACATTAGCACTGAGAGAAAATCATGGAAGGAGAGTTTGACGTCC
TGTACTTCTAAGAAATCTAACCTGCTCTACTATGATGATGAAGAGGACAAGTTTTTGTTG
AATTTACTCTCTGCTACTACATGGATTAGAGGCTCCCAGAGAAGAAATCATAGTTCATCT
GTGCAGCCAAAAGCCTTAACATTTTCTTCCGAAGTGTTGTCAGCATCTTCAGAGAGTGAC
AAGAAGTGTCCATATTTCAATTTTCCAGTAAAAAAAATGTATTATGCACCCTGCTCAGTA
ATAAGACCATATATTTGTAAGCACCAGGCATTCTAG
>KLRC1-12_Panpar_A
ATGAACAACCAAGGCGTGACTTATGCGGAACTCCATCATGCTAAGGGCTCAAAAAGACAG
CAAGTGCAACCTAAGGGCACGAAAAGTTCCATTTCAGTAACTGAGGAGGAGATAGCCTAT
GCAGAATTAAGTCTTCAAAATGCTTCTCGGGCCCTTCAAGGGAATGGCAAGAACTCTCCC
TGCAAAGAGAAGCTCATTGCTGGTATCTTGGGAATCCTCTGCCTCGTCCTGATGTCCACT
GTGGTAACAATAGCTGTTATCCCCTCTACTGAAGGATCAGAGCGGAACAAAACGTCCCTG
GAAACGACAATCCAGAAAGCATGTCTCTGTTGTCATTGTCTGAAAGAGTGGTTTACGTAT
TCCAACAATTGCTATTACATTAGCACTGAGAGAAAATCATGGAAGGAGAGTTTGACGTCC
TGTACTTCTAAGAAATCTAACCTGCTCTACTATGATGATGAAGAGGACAAGTTTTTATTG
AATTTACTCTCTGCTACAACATGGATTAGAGGCTCCAATAGAAGCCATCATAGTTCATCT
GTGCAGTCAAAAGCCTTAACGTTTTCTTCCGAAGTGTTGTCAGTATCTTCAGAGATTGAC
AAGAATTGTCCATATATCGATTTTCGTCTAAAAAAAATTTATTTTTCACCGTGCTCAGTA
ATAAGACCATATGTGTGTAAGCACCAGGCATTTTAG
>KLRC1-7_Panpar_H
ATGAACAACCAAGGCGTGACTTATGCGGAACTCCATCATGCTAAGGGTTCAAAAAGACAG
CAAGTGCAACCTAAGGGCACGAAGTGTTCCATTTCAGTAACAGAGGAGGAGATAGCCTAT
GCAGAATTGAATCTTCAAAATGCTTCTCGGGCCCTTCAAGGGAATGGCAAGAACTGTCCC
TGCAAAGAGAAGCTCATTGCTGGTATCTTGGGAATCCTCTGCCTCGTCTTGATGTCCACT
GTGGTAACAATAGCTGTTATCCCCTCTACTGAAGGACCAGCGCAGAACAAAACATCCCTG
GAAACAACAATCCAGAAAGCGTGTCTCTGTTGTCATTGTCCGAAAGAGTGGTTTACGTAT
TCCAACAATTGCTATTACGTTAGCACTGAGGGAAAATCGTGGAACAAGAGTTTGACGTCC
TGTGCTTCTAAGAACTCTAACCTGCTCTACTATGATGACGAAGAGGACAAGTTTTTGTTG
AATTTACTCTCTGCTACTACATGGATTAGAGGCTCCCAGAGAAGCCATCATAGTTCATCT
GTGCAGCCAAAAGCCTTAACATTTTCTCCCAAAGTGTTGTCAGCATCTTCAGAGAGTGAC
AACGGTTGCCCATATTTCAATTTTGATACAAACAAAATTTATTTTGTACCCTGCTCAGTA
ATGAGACCATATGTGTGTAAGCACCAGGCATTTTAG
>KLRC1-7_Panpar_A
ATGAACAACCAAGGCGTGACTTATGCGGAACTCCATCATGCTAAGGGCTCAAAAAGACCG
CAAGTGCAACCTAAGGGTACGAAGTGTTCCATTTCAGTAACTGAGGAGGAGATAGCCTAT
GCAGAATTGAATCTTCAAAATGCTTCTCGGGCCCTTCAAGGGAATGGCAAGAACTCTCCC
TGCAAAGAGAAGCTCATTGCCGGTATCTTGGGAATCCTCTGCCTCGTCTTGATGTCCACT
GTGGTAACAATAGCTGTTATCCCCTCTACTGAAGGACCAGCGCAGAACAAAACATCCCTG
GAAACAACAATCCAGAAAGCGTGTCTCTGTTGTCATTGTCCGAAAGAGTGGTTTACGTAT
TCCAACAATTGCTATTACGTTAGCACTGAGGGAAAATCGTGGAACAAGAGTTTGACGTCC
TGTGCTTCTAAGAACTCTAACCTGCTCTACTATGATGATGAAGAGGACAAGTTTTTGTTG
AATTTACTCTCTGCTACTACATGGATTAGAGGCTCCCAGAGAAGCCATCATAGTTCATCT
GTGCAGCCAAAAGCCTTAACATTTTCTCCCAAAGTGTTGTCAGCATCTTCAGAGAGTGAC
AACGGTTGCCCATATTTCAATTTTGATACAAACAAAATTTATTTTGTACCCTGCTCAGTA
ATGAGACCATATGTGTGTAAGCACCAGGCATTTTAG
>KLRC1-8_Panpar_H
ATGGACAACCAAGGCGTGACTTATGCGGAACTCCATCATGCTAAGGGTTCAAAAAGACAG
CAAGTGAAACCTAAGGGCATGAAGAGTTCCATTTCAGTAACTGAGGAGGAGATAACCTAT
GCAGAATTGAATCTTCAAAATGCTTCTCGGGACCTTCAAGGGAATGGCAAGAATTCTCCC
TGCAAAGGTGCAGAGAAGCTCATTGCCGGTATCTTGGGAATCCTCTGCCTCGTCTTGATG
TCCACTGTGGTAACAATAGCTGTTATTCCCTCTACTGAAGGACCAGAGCAGAACAAAACA
TCCCTGGAAACAAGGATCCACAAAGCGTGTCTCTGTTGTCATTGTCCGAAAGAGTGGGTT
ACGTATTCCAACAATTGCTATTACATTAGCACTGAGGGAAAATCATGGAACGAGAGTTTG
ATGTCTTGTGCTTCTAAGAACTCTAACCTGCTCTACTATGATGATGAAGAGGACGAGTTT
TTGTCAAAATTACACTCTTATACTATATGGATTAGAGGCTCCCAGAGAAGCCATCATAGT
TCATCTGTGCAGCCAAAAGCCTTAACATTTTCTTCCAAAGTGTTGTCAGTATCTTCAGAG
AGTGACAAGAAATGTCCATATTTCTCTTTTTATTTTAAAAAATTTGGTTTTGCACCCTGC
CTTGGAATAAGACTGTATGTTTGTAAGCACCAGGCATTTTAG
>KLRC1-9_Panpar_H
ATGAACAACCAAGGCATGACTTATGCGGAACTCCATCATGCTAAGGGCTCAAAAAGACAG
CAAGTGCAACCTAAGGGCACGAAAAGTTCCATTTCAGTAACTGAGGAGGAGATTGCCTAT
GCAGAATTAAGTCTTCAAAATGCTTCTCAGGCCCTTCAAGGGAATGGCAAGAACTCTCCC
TGCAAAGAGAAGCTCATTGCTGGTATCTTGGGAATCCTCTGCCTCATCCTGATGTCCACT
GTGGTAACAATAGCTGTTATCCCTTCTACTGAAGGACCAGAGTGGAACAAAACATCCCTG
GAAACAAGGATCCGGAAAGCATGTCTCTGTTGTCATTGTCTGAAAGAGTGGTTTACGTAT
TCCAACAATTGCTATTACATTAGCACTGAGAGAAAATCATGGAAGGAGAGTTTGACGTCC
TGTGCTTCTAACAACTCTAACCTGCTCTACTATGATGATGAAGAGGACAAGTTTTTGTTG
AATTTACTCTCTGCTACTACATGGGTTAGAGGCTCCCAGAGAAGAAATCATAGTTCATCT
GTGCAGCCAAAAGCCTTAACATTTTCTTCTGAAGTGTTGTCAGTATCTTCAGAGAGTGAC
AAGAATTGTCCATATTTTGATTTTCTTGCAAAAAAAACTTATTTTGCACCCTGCTCAGTA
ATAAGACCATATGTTTGTAAGCACCAGGCATTTTAG
>KLRC1-9_Panpar_A
ATGAACAACCAAGGCGTGACTTATGCGGAACTCCATCATGCTAAGGGCTCAAAAAGACAG
CAAGTGCAACCTAAGGGCACGAAAAGTTCCATTTCAGTAACTGAGGAGGAGATAGCCTAT
GCAGAATTAAGTCTTCAAAATGCTTCTCGGGCCCTTCAAGGGAATGGCAAGAACTCTCCC
TGCAAAGAGAAGCTCATTGCTGGTATCTTGGGAATCCTCTGCCTCATCCTGATGTCCACT
GTGGTAACAATAGCTGTTATCCCCTCTACTGAAGGACCAGAGTGGAACAAAACATCCCTG
GAAACAAGGATCCGGAAAGCATGTCTCTGTTGTCATTGTCTGAAAGAGTGGTTTACGTAT
TCCAACAATTGCTATTACATTAGCACTGAGAGAAAATCATGGAAGGAGAGTTTGACGTCC
TGTGCTTCTAACAACTCTAACCTGCTCTACTATGATGATGAAGAGGACAAGTTTTTGTTG
AATTTACTCTCTGCTACTACATGGGTTAGAGGCTCCCAGAGAAGAAATCATAGTTCATCT
GTGCAGCCAAAAGCCTTAACATTTTCTTCTGAAGTGTTGTCAGTATCTTCAGAGAGTGAC
AAGAATTGTCCATATTTTGATTTTCTTGCAAAAAAAACTTATTTTGCACCCTGCTCAGTA
ATAAGACCATATGTTTGTAAGCACCAGGCATTTTAG
>KLRC1-10_Panpar_H
ATGAACAACCAAGGCGTGACTTATGCGGAACTCCATCATGCTAAGGGCTCAAAAAGACAG
CAAGTGCAACCTAAGGGCACGAAGTGTTCCATTTCAGTAACTGAGGAGGAGATAGCCTAT
GCAGAATTAAATCTTCAAAATGCTTCTCGGGACCTTCAAGGGAATAGCAAGAACTCTCCC
TGCAAAGAGAAGCTCATTGCCGGTATCTTGGGAATCCTCTGCCTCGTCTTGATGTCCACT
GTGGTAACAATAGCTGTTATCCCCTCTACTGAAGGACCAGCGCAGAACAAAACATCCCTG
GAAACAATGATCCAGAAAGCGTGTCTCTGTTGTCATTGTCCGAAAGAGTCGTTTACGTAT
TCCAACAATTGCTATTATGTTAGCACTGAGGGAAAATCGTGGAATGAGAGTTTGACGTCC
TGTGCTTCTAAGAACTCTAACCTGCTCTACTATGATGATGAAGAGGACAAGTTTTTGTTG
AATTTACTCTCTATTACTACATGGATTAGAGGCTACCAGAGAAGCAATCATAGTTCATCT
GTGCAGCCAAAAGCCTTAACATTTTCTCCCAAAGTGTTGTCAGTATCTTCAGAGATCGAC
AAGGATTGTCCATATATCGATTTTCGTACAGAAAAAATTAATTTTGCACCATGCTCAGTA
AGAAGACAATATGTTTGTAAGCACCAGGCATTGTAG
>KLRC1-10_Panpar_A
ATGAACAACCAAGGCGTGACTTATGCGGAACTCCATCATGCTAAGGGCTCAAAAAGACAG
CAAGTGCAACCTAAGGGCACGAAGTGTTCCATTTCAGTAACTGAGGAGGAGATAGCCTAT
GCAGAATTAAATCTTCAAAATGCTTCTCGGGACCTTCAAGGGAATAGCAAGAACTCTCCC
TGCAAAGAGAAGCTCATTGCCGGTATCTTGGGAATCCTCTGCCTCGTCTTGATGTCCACT
GTGGTAACAATAGCTGTTATCCCCTCTACTGAAGGACCAGCGCAGAACAAAACATCCCTG
GAAACAATGATCCAGAAAGCGTGTCTCTGTTGTCATTGTCCGAAAGAGTCGTTTACGTAT
TCCAACAATTGCTATTATGTTAGCACTGAGGGAAAATCGTGGAATGAGAGTTTGACGTCC
TGTGCTTCTAAGAACTCTAACCTGCTCTACTATGATGATGAAGAGGACAAGTTTTTGTTG
AATTTACTCTCTATTACTACATGGATTAGAGGCTCCCAGAGAAGCAATCATAGTTCATCT
GTGCAGCCAAAAGCCTTAACATTTTCTCCCGAAGTGTTGTCAGTATCTTCAGAGATCGAC
AAGAATTGTCCATATATCGATTTTCGTACAGAAAAAATTAATTTTGCACCATGCTCAGTA
AGAAGACGATATGTTTGTAAGCACCAGGCATTGTAG
>KLRC1-11_Panpar_H
ATGGACAACCAAGGCGTGACTTATGCGGAACTCCATCATGCTAAGGGCTCAAAAAGACAG
CAAGTGAAACCTAAGGGCATGAAGAGTTCCATTTCAGTAACTGAGGAGGAGATAACCTAT
GCAGAATTGAATCTTCAAAATGCTTCTCGGGACCTTCAAGGGAATGGCAAGAATTCTCCC
TGCAAAGGTTCAGAGAAGCTCATTGCCGGTATCTTGGGAATCCTCTGCCTCGTCTTGATG
TCCACTGTGGTAACAATAGCTGTTATTCCCTCTACTGAAGGACCAGAGCAGAACAAAACA
TCCCTGGAAACAAGGATCCACAAAGCGTGTCTCTGTTGTCATTGTCCGAAAGAGTGGGTT
ACGTATTCCAACAATTGCTATTACATTAGCACTGAGGGAAAATCATGGAACGAGAGTTTG
ATGTCTTGTGCTTCTAAGAACTCTAACCTGCTCTACTATGGTGATGAAGAGGACGAGTTT
TTGTCGAAATTACACTCTTATACTATATGGATTAGAGGCTCCCAGAGAAGCCATCATAGT
TCATCTGTGCAGCCAAAAGCCTTAACATTTTCTTCCAAAGTGTTGTCAGTATCTTCAGAG
AATGACAAGAAATGTCCATATTTCTCTTTTTATTTTAAAACATTTGGTTTTGCACCCTGC
TTTGGAATAAGACTGTATGTTTGTAAGCACCAGGCATTTTAG
>KLRC1-11_Panpar_A
ATGGACAACCAAGGCGTGACTTATGCGGAACTCCATCATGCTAAGGGCTCAAAAAGACAG
CAAGTGAAACCTAAGGGCATGAAGAGTTCCATTTCAGTAACTGAGGAGGAGATAACCTAT
GCAGAATTGAATCTTCAAAATGCTTCTCGGGACCTTCAAGGGAATGGCAAGAATTCTCCC
TGCAAAGGTTCAGAGAAGCTCATTGCCGGTATCTTGGGAATCCTCTGCCTCGTCTTGATG
TCCACTGTGGTAACAATAGCTGTTATTCCCTCTACTGAAGGACCAGAGCAGAACAAAACA
TCCCTGGAAACAAGGATCCACAAAGCGTGTCTCTGTTGTCATTGTCCGAAAGAGTGGGTT
ACGTATTCCAACAATTGCTATTACATTAGCACTGAGGGAAAATCATGGAACGAGAGTTTG
ATGTCTTGTGCTTCTAAGAACTCTAACCTGCTCTACTATGGTGATGAAGAGGACGAGTTT
TTGTCGAAATTACACTCTTATACTATATGGATTAGAGGCTCCCAGAAAAGCCATCATAGT
TCATCTGTGCAGCCAAAAGCCTTAACATTTTCTTCCAAAGTGTTGTCAGTATCTTCAGAG
AGTGACAAGAAATGTCCATATTTCTCTTTTTATTTTAAAACATTTGGTTTTGCACCCTGC
TTTGGAATAAGACTGTATGTTTGTAAGCACCAGGCATTTTAG
>KLRC3_Panpar
ATGAATAGCCAAGAAGTCACTTATGCAGAACTTAATCTGATGAAAGACTCAAAGAGACAG
CAAATGAAACCCAAGGGCACTAAAAGTTCCATTTCAGTAACTCAGCAGGAACTGCTCTAT
GCAGAGTTAAATCTTCAAGATGCTTCTCAGGATCTTCAAGGGAATGACAAGAATTATCAC
TGCAAAGGGAAGCTCATTGCTAGGATCCTGGGAATCATCTGCCTTGTCTTGATGTCCACT
GTGGTAACAATAGTAGTTGTTACCCCTACTGAAATACCAGAGCAGAAAAATTTGTCCCTG
ACAACAAAGATCCAGAAAGCACATCACTGTGGTTGTCCCAAAGAGTGGTTTGTGTATTCC
AACAATTGCTATTACATTAGCACTGAGAGAAAATCATGGAATGAGAGTTTTATGTCCTGT
GCTTCTAAGAACTCTAACCTGCTGTACATAGATGATGAAGAAGAAATGTATATGTTGGAC
TTCTTCATTCGTTCTTCATGGTGTAGAGTCTCCCAGACAAGAAATAATAGTTCATGGCTG
TGGCCCAAAGGCTTAACTTTCCTTTCCAAACCGTTGTCAGTATCTTCAGAATGGGACCAC
AATTGTACATTTTTATACGTTCAGGCCAAAAAAATTTTAACTGAATCCTGCTTAGAAATA
AAAACATATATTTGTAAGCACAAGGCACTTCAACCTACCTAA
>KLRJ_Panpar
ATGTCCAATGCTCCAGACTCTCAGCAGCCTCCAGAAATCACAGAGCAGACAGAGACAATT
GTGGACTTGAACCTTCCTCTTCCTCCTCCTCCTCCTGCTCCAGAGGATGAATGGGGCCCA
AATCCCGAGCCTACTCACATGAGTGCTTCTTCTATTCCCTTTTTTCTGTATGGAATCATT
CCTGTGGTCCTGGGAATCTTCAGCTTGCTGCTCTTGGCATTATGTGGATTCTTTGGTTAT
CAGTACTTTCATACTGTTGAGGCATCAGCGACCAAGATGAAGAGCCTTAACGCATTGATT
GAGTCTTTTCAAAGCAAAGCAGACAAATTTCTTCATGTCCAAAATGTTCTTGACCAAAAT
AAAGCCTCATTGTCCTATGTGGAAACCCTAGAGTGGCTGCAAAGCCAGGAATATCTCCTT
GAGGTTTTACATGAACTAAATCAGAAACAAGGAGTCAGGTGTGGACATCCTCTGAAACAC
TGGGTTCAATCCAATGACCACTGCTACCACCAAACCATGGAAATGGTTTCTTGGTTAAAC
TGTTCCGATCTTTGTGTCTCTTTGAATGCTACATTTTTAAAGACAGAAGGGAGTAGGTTA
AAGAATGTCATGGAATTAATTGCAGTAGGTCCTACTTGGCTTGGCCTGTCTTACAAGAAG
GAGAACAATGAATGGAAGTGGGAGGATGGCTCCTCTCCTTCTCCTGGGCTGGGTTTACCA
GAGCCAAGTCTGGATTTCCAGGGAAAATGTGTGTATGTAAATGCACACACTCTTGGTACT
GATAACTGCACCATACCCTCTTCATGCCTGTGTGAGAAGGCTGTCCACTAA
>KLRL_Panpar
ATGAATGAAACACATACAACATATATGGATATCAAACATCCTCCTAAGAAGCAGATGCCC
AAAAAAAGGCCTTCAGTGCCATTTGTCTGGTGTCTCGCTGTAGTGATTCTTGGAATCCTC
TGTTTCCTTCTCCTTGTAACAACTGCAGTCTTGGGATCCATTGTTTTCCAGGGTCATACG
ACAAATGAAACGCAGAAGCTTCCACTGGACAATAGGACCCAGCAAGACGAGTCCACATTT
AAAAACACGACTATCATAGAGTTTCCACTTAACACAGGACACAAGAGGAACATATGTAAA
ACTCAATGGTCATGCTGTGGAGATAAATGTTACCATTTTTCACGTGATTTCAACACTTTT
CAAGACAGTAAGAATATCTGCAAGAATATGGGTGCCACACTTGTTAAGATAGAAGATGAA
GAAGAACTGAACTTCATTCGAAGTCAGATGCACTTGTACACTTGGATTGGGCTCTCCCGT
AAAGGAACCAACAGGTCATGGAAATGGGAAGATAACTCAAATCCCTTTCTCCAAGTGATA
GGTGACTGGAAAGAGACAAAAGGTGGAAACTGTGCAAGTATGACAAAAATGAGGATGATT
GCTTCTGACTGTTACAAACTACTGCCCTTTACTTGTGAGAAGAGAATTCCCTGTGTGGCT
ACCTCATAA
>KLRH1*_Panpar_H
ATGGACGAAAGATATTCAAAGGATGAAAGGAGAGAATTTCCACGGCGTAAGGTTGCATTA
ACCCTGGGAGTTACATGTGTTTTCCTCCTGCTGGCAAGCACAGGCTTAAGATATATGCTT
TTTCACAGGTGTTCTGGAGAAATCAGGCAAGATATGAAAGAACCAGAAGACAAGAATGCT
TCCTTAGCAGAAGTTGAAGATCACTTAATTTTACTACCCACTACAGCATGGAATGAAGAC
GATGACACATTTCAAGGAAACTGGTACTGCTGTGGAAAAAGCTGTTACCACTTTTCAAAA
GAGGAGAAAACTTGGGAGAGGAGCATGGTGTCATGCCAAGATCTGCAGTCCAGTCTCCTG
AAGATTGATACTAAAGAGGAGCAAGTCCTTATTCAATCAAAAAACACAATCATTGGATTG
GATTAAGTAGGGTTCAAGAAAGCAGGTATCCCTGGCAATGGCTGGATGGCTCACCCCTAT
CTCAGAAGCTGAATTTCCAACAGAGCTTATCTCCTGTGAAATGTGGACACATGAGACCAT
CAACAATTTATACTGTTGACTGTAGTAACCGTTTCCGTTACATTTGTGAAAAGGAGTTCT
CTGGCCCTGATAATTAA
>KLRH1*_Panpar_A
ATGGACGAAAGATATTCAAAGGATGAAAGGAGAGAATTTCCACGGCGTAAGGTTGCATTA
ACCCTGGGAGTTACATGTATTTTCCTCCTGCTGGCAAGCACAGGCTTAAGATATATGCTT
TTTCACAGGTGTTCTGGAGAAATCAGGCAAGATATGAAAGAACCAGAAGACAAGAATGCT
TCCTTAGCAGAAGTTGAAGATCACTTAATTTTACTACCCACTACAGCATGGAATGAAGAC
GATGACACATTTCAAGGAAACTGGTACTGCTGTGGAAAAAGCTGTTACCACTTTTCAAAA
CAGGAGAAAACTTGGGAGAGGAGCATGGTGTCATGCCAAGATCTGCAGTCCAGTCTCCTG
AAGATTGATACTAAAGAGGAGCAAGTCCTTATTCAATCAAAAAACACAATCATTGGATTG
GATTAAGTAGGGTTCAAGAAAGCAGGTATCCCTGGCAATGGCTGGATGGCTCACCCCTAT
CTCAGAAGCTGAATTTCCAACAGAGTTTATCTCCTGTGAAATGTGGACACATGAGACCAT
CAACAATTTATACTGTTGACTGTAGTAACCGTTTCCGTTACATTTGTGAAAAGGAGTTCT
CTGGCCCTGATAATTAA
>KLRH2_Panpar
ATGAGTGAGGAGAGAGTAACATACACAGAGCTGCAATCAGTCCATTCAAGGCAACAGGAC
AAAAGACGTCCAATGGTTAAAAGGAGAGGATTTCCATGGCATATCGTTGCATTAACCCTG
GGATTTTTATGTTTATGCCTCCTGCTGGGGATCACAGGCCTAGGATATATGTTTTTTCAC
AGGTGTTCTGGAGAAATCAGGCAAGATATGAAAGAACCAGAAGACAAGAATGCTTCCTTA
GCAGAAGTTGAAGATCACTTAATTTTACTACCCACTACAGCATGGAATGAAGACGATGAC
ACATTTCAAGGAAACTGGTACTGCTGTGGAAAAAGCTGTTACCACTTTTCAAAAGAGGAG
AAAACTTGGGAGAGGAGCATGGTGTCATGCCAAGATCTGCAGTCCAGTCTCCTGAAGATT
GATACTAAAGAGGAGCAAGTCCTTATTCAATCAAAAATAAAATATAATCATTGGATTGGA
TTAATTAGGGTTCAAGAAGGCAGGTATCCCTGGCAATGGCTGGATGGCTCACCCCTATCT
CAGAAGCTGAATTTCCTACAGAGTTTATCTGATGTGAAATGTGGACACCTGAGACCATCA
GCTATTTATAGCGCTGATTGTAGTAAAAGCTTCCGTTACATTTGTGAAAAGGAGTTCTCT
GGCCCTGATAAAGAAGTGCTGTGA
>KLRH3_Panpar_A
ATGGACGAAAGATATTCAAAGGATGAAAGGAGAGAATTTCCACGGCGTAAGGTTGCATTA
ACCCTGGGAGTTACATGTATTTTCCTCCTGCTGGCAAGCACAGGCTTAAGATATATGCTT
TTTCACAGGTGTTCTGGAGAAATCAGGCAAGATATGAAAGAACCAGAAGACAAGAATGCT
TCCTTAGCAGAAGTTGAAGATCACTTAATTTTACTACCCACTACAGCATGGAATGAAGAC
GATGACACATTTCAAGGAAACTGGTACTGCTGTGGAAAAAGCTGTTACCACTTTTCAAAA
GAGGAGAAAACTTGGGAGAGGAGCATGGTGTCATGCCAAGATCTGCAGGCTAGTCTCCTG
AAGATTGATACTAAAGAAGAGCAAGTCCTTATTCAATCAAAAATAAAATACAATCATTGG
ATTGGATTAATTAAGGTTCAAGAAGGCAGGTATCCCTGGCAATGGCTGGATGGCTCACCC
TTATCTCAGAAGCTGAATTTCCAACAGAGTTTATCTCATGTGAAATGTGGACACCTGAAA
CCATCAAATATTTACAGTGCTGATTGTAGTAAAAGCTTCCGTTACATTTGTGAAAAGGAG
TTCTCTGGCCCTGATAATTAA
>KLRA_Panpar
ATGAGCGATCAGAAAGTGATTTATTCCACCCTGAGATTTCTTCAGTCTCCTTCAGAGTCA
CAAAATAGAATAAGGCCAGGTAGGACTCAAAGGCCTGGGAAAACTGATGACAAAGAGTTT
TCAGTGCCCTGGCATCTCATTGCGGTGATTCTTGGGATCCTCTGTTTACTACTATTGGTG
ACAGTTGCAGTGTTGGGGACAAAGATTTTTCAGTATATTCAAGAAAACCATCAGCAGAGG
GAAAAGATAAGAAATTTGAGCCAAGAGTACCAAATTGTGCAAAATGACAGCTACTTCAAG
GAGCAACTTTTGACAAATAAGATTTTGGAATATAACAGTCGTGAAAATGAAAGTCTTCAG
CAGAAAATGAAGCAGGATTTTATAGAAAGGACATGCCTGAGAAAAAATATAGGCAAACTC
TATGAAAGCCACTGGTCCTGTTGTGGAATAAAGTGTTACTATTTTATTCCTGAATATAAA
AACTGGAAGGGATGTAAACAGACATGCCAAAGCTATAATTCATTTCTTCTGAAGATAAAT
GATCAAGATGAACTGACCTTCATTCAAACCCAAACTTATAGGAATTACTACTGGATTGGA
TTATCATATAAAGGAGGAGAAAGAAAATGGAAATGGATTGACAGTGACCCACTTTTGGGG
ATGCACTATGCATTCATGAATATTTCTGGAAGAGGACAATGTGCATTTTTATCTTCAACA
AGAATAACAAATGCTGAGTGCTCTCAGAAGTACAATTGTATCTGTGAGAAGACAATTGGT
GATATTTTCTTTCCCTGCTTCAATAATTATAAGAAAAGATGA
>KLRG_Pantig_P
ATGATTGACAATGATATTTATTCTGTATTACAGTTGTCTACTGAACCTCCAGCCCAGAAT
GACTACAGACCACAGGAAAAAGTTTCTTCTCCCAGGTCCCCTCTCTCGCGCCATGTGGCA
ATAGCTTTGGGACTTCTGAACGCCCTTCTTATGTGTTTGCTGCTTGTCCCGTGGATTCTG
TGCCAAGGTTCCACTCGTGCCAGTTGTCCTAGTTGCCCAGACTTCTGGGTGAGGTATGGC
GACTACTGTTACTACTTCTCAGTGGAGAAAAACAACTGGGATTCTAGTCTGGACTTCTGC
TTAGCTGAAGACTCCCATCTCCTTATGCTTACAGGCAACCAGGAAATGAGCCTGCTTCAA
CCTCTCCTCAAAGAGGACTTTTATTGGATTGGTCTGAGGAACAATTCTGGCTGGAGGTGG
GAAGATGGGTCAGCCCTAAACTTTTCAAGGATTATTTCAAACAGCTTGATACAGAAGTGT
GGTACCTTCAGCAAAAGTGGTTTCCTAGGCTCTAGCTGTGAGGCTCTTTTACAGTGGGTC
TGTAAGAAGGTCAGACTTTGA
>KLRG_Pantig_M
ATGATTGACAATGATATTTATTCTGTATTACAGTTGTCTACTGAACCTCCAGCCCAGAAT
GACTACAGACCACAGGAAAAAGTTTCTTCTCCCAGGTCCCCTCTCTCGCGCCATGTGGCA
ATAGCTTTGGGACTTCTGAACGCCCTTCTTATGTGTTTGCTGCTTGTCCTGTGGATTCTG
TGCCAAGGTTCCACTCGTGCCAGTTGTCCTAGTTGCCCAGACTTCTGGGTGAGGTATGGC
GACTACTGTTACTACTTCTCAGTGGAGAAAAACAACTGGGATTCTAGTCTGGACTTCTGC
TTAGCTGAAGACTCCCATCTCCTTATGCTTACAGGCAACCAGGAAATGAGCCTGCTTCAA
CCTCTCCTCAAAGAGGACTTTTATTGGATTGGTCTGAGGAACAATTCTGGCTGGAGGTGG
GAAGATGGGTCAGCCCTAAACTTTTCAAGGATTATTTCAAACAGCTTGATACAGAAGTGT
GGTACCTTCAGCAAAAGTGGTTTCCTAGGCTCTAGCTGTGAGGCTCTTTTACAGTGGGTC
TGTAAGAAGGTCAGACTTTGA
>KLRB_Pantig
ATGGACAGACAAGTGACATATGCTGATTTAAACTTATCCAGGGGTCCTTGCCTGGAAAGT
TCATCACCCCCATCTCTTCCTCAGGACATCTGTCAAGGTCCACCTTGGCATCAGTTTGCT
CTGAAACTTGGTTGTACTGGGGTTATTCTTCTCACCTTGACTGTGATTGGGTTGAGTATT
TCAGTAATATTCTTAAGGCAAAACTCGTCAATAGAAGAAAGCGGTGTGGATGTTCAAGAG
AACAGGAATGAAACAACAGAGAAACCAGATCTGTTAAAGTGCCCAAAAGATTGGCGTCTA
CTCCGAGAAAAATGTTTGTTTTTTTCTCTCGCTTCCAACACTTGGAACTACAGTCTAGCT
GACTGTTCCACAAAAGAATCCAGTTTGCTGCTTTTTCAAGATCCAGAAGAATTGAGACAC
GTACAAAGCCTGATACCTAAAAAAGAATTTCTGTTTTGGATTGGATTAAATTTAACATTA
TCAGAGAAGAAATGGAAGTGGATAAATGGGTCATTTTTAAATCCAAACGTATTACGTATT
GTTGGTTATACTAAGAAAAACAGCTGTGTTTACGTCTCACCGACAGGAATTTTTTCTGAG
GACTGTGACACAGACAATAAATGGATCTGCCAGAAAGAACTACAACCTGTCAGAAATAAG
GCGTGTTCTGGCTCTTGA
>KLRF3*_Pantig
GTGAGCACAACGGTGTTGTGCCTGTGTGCCCAATATCACGAAAGCCTTCCGGCTGCACAG
TCCCTATATTTGTCAGTTGCACAGAACGGCATCTCTGAGGCAAAATACTCCAGCCAGTGG
CGAAGGATGTTTGGACAGATGCAAAACACAGAGGGATCAATGATGCAGAAGACAAGAAAA
CATCCCTATCATTGTCAACACAAGTGGACATGCAAAGATTACCCTAAATGTCCCAAGTGG
CATCAAACTGCTCTGAGATTGTCCAGCATTGCACTGGTTATACTCATTGCCATAGTGATA
GGACTAACCATTTTGGTATGTCGCCTAAGTAGTGAGAAAGGAACCAAAGATTGTGATGGC
ATGAATATTTCTCCCAGGAAACAACAGGACAATACAAACTTCACAACAAAGTCCACGCTA
AACTTATGCCCTAATAACTGGCTGCAGAAAAAAGGGAAATGCTATAATTTCTTAAAAACC
TTTAAATCATGGACCGATAGCCAAAAATCCTGTTTAATAATGAAATCACATCTCTTGATG
ATCCAAGACATGGCTGAACTGAATTTCATACAGAGTAGTATACCGGATGGAATTTACTTT
TGGATGGGTCTGAACATCACGCACCCACAAAAGGCATGGACCTGGCTGGACGGCACCCCA
TTAAATCTATAGTTATTTCAAGTCATGGGCCAAGTTGAAGATAACGCCTGTGCCGTAATA
ACAAAGAAGGGTGTGTTTTCCGAAAAGTGTTGTAATGAGAGTTACTGGATTTGTCAACAT
GTGATTTCTTCAGACAATGACTTCTAA
>KLRF1_Pantig
ATGCAAGATGAAGAAAGATACATGACCTTGAATTTACAATGGAAAAAAAGGAGTTCTATC
GAAACATCCCAACTTAAATTTAAAGATTCTTCTGTGATGTTGCCTTGGTCTAAAATCTTA
CTGGGAATATCTGGAACCATAAATGGTATTCTGGTTTTGACTTTGATTTCCCTGTGTTTA
CTGGTTTCTCAGGGAGTATTGCAAAAATGCCAAAAAGGAAATAATTCAAATCTCACCCAA
CACGATGACATTGGAAACCCAAAAATGAATAATGGCACAAGAGGAAATTTAAGTAATAAG
GATACAAGCCACTGTGGCTCAAAAGCTACGGACCATACAGGATTGTGCCCATCAGAATGG
CTCAAATATCATAAAAAGTGTTATTGGTTCTCTAATGAGATGAAAAGTTGGAGTGACAGT
TATAGGTATTGTTTGGGAAGAAAATCTCATCTGCCAATCATTCAGGACCAAATCGAAATG
GCTTTTATACAGAAAAACCTAAAACAATCAAACTACGTGTGGATTGGGCTCAACTTTACA
TCCCTGGAAAGGGCATGGACCTGGGTGGATGGTTCTCCGTTAGATTCAAAGACATTTGTC
ATAAAAGGACCAGCTAAAGAAAATAGCTGTGCTGCTACCAAAGAAAACAAAATTTACTCT
GAAACTTGCAGCAGTGTTTTCAAATGGATTTGCCAATATTAG
>KLRF2*_Pantig
ATGGAGAATGAAGATGGCTATATGGTCCTGGATTCCAAGAATCGTTTCAAATCCAGCTCT
AAAGAATGTTCCCTGTATCCACGGTATTATTGTCTTATGCTAATATGTGGCTGCACTGGG
ATCCTTATTATCATGATCACACTGATTTGCCTGAACTTTTGGGAGGAAAAAAAGGATTTC
TCCCAGAAAGTAAATATCAGCCGTCTAGCAGGAAATAATCATGGGTGCCTAAAAGACTGG
CTGCTGAACCAAGGGAAATGCTACAGGTTTTCAATGCCTTCCAAAACTTGGAATGAGAGT
CAACATGATTGTGCATACCTACAGGCACATTTACCGGTGATCCAAAGTTTGAAAGAGCTG
GAGTTCATACAGAAGAGTTTAAAACCTGGAAATCCTGCTTGGATTGGACTATATATTGCA
TCCCCAGGAAAACAATGGATGTGGATAAATAAGCACCTTTTTGTGGAAGAAAACAACTAA
TTTTCTCATGATTGGACCAACGGATCACACAAGCTGTGCTGTCACAACAAGAAATCAGGT
GTATTCTGAAGACTGTAACTCCAACTTTAGTGGCATTTGCCAAAGAGACGCTGTCTGA
>KLRD_Pantig_P
ATGGCAGCTTCTCAGATCAATCCATGGAATTTGATTTCCGGCATCTTAGGAGTAATCTGC
CTTTCCTTGATGGCTACTACGGGGGTTTTGCTGAAACATTTACTTACTAAACAAAGTATT
CAGTCAACAATGCCAACAATGTCTCCAGGACTAACCACAGAAATCCAGAAAGAAGCTGAC
TGTTGTTCTTGCCAAGAAAAGTGGATTGGGAACCAATGCAACTGCTACTTCTTTTCTACT
GAATTAAAAACTTGGGAAGAGAGTCGTGATTTCTGTGCTTCTCAGAATTCCAGTCTACTT
CAGATGCAAAACACAGATGAATTGCATTTTATGAGGTCCAGTACAAGCTTTTACTGGATT
GGGCTCCGTTACAGTGAAAAACATCGTGCCTGGTTGTGGGAAAACAACTCCAATGTCTCC
CAAGATCTATTGCCATTAATTCAAGATTTAAATACAAAGAAATGCGTAGTGTATAGCCCA
AACCTAAGAGCTTTGGATGAACCCTGTGGAAGTACATATCGTTTTATATGTAAGCAACAG
CTGAGGCGCCCGGGTGGCTCAGTCGGTTGA
>KLRD_Pantig_M
ATGGCAGCTTCTCAGATCAATCCATGGAATTTGATTTCCGGCATCTTAGGAGTAATCTGC
CTTTCCTTGATGGCTACTACGGGGGTTTTGCTGAAACATTTACTTACTAAACAAAGTATT
CAGTCAACAATGCCAACAATGTCTCCAGGACTAACCACAGAAATCCAGAAAGAAGCTGAC
TGTTGTTCTTGCCAAGAAAAGTGGATTGGGAACCAATGCAACTGCTACTTCTTTTCTACT
GAATTAAAAACTTGGGAAGAGAGTCGTGATTTCTGTGCTTCTCAGAATTCCAGTCTACTT
CAGATTCAAAACACAGAAGAATTGCATTTTATGAGGTCCAGTACAAGCTTTTACTGGATT
GGGCTCCGTTACAGTGAAAAACATCGTGCCTGGTTGTGGGAAAACAACTCCAATGTCTCC
CAAGATCTATTGCCATTAATTCAAGATTTAAATACAAAGAAATGCGTAGTGTATAGCCCA
AACCTAAGAGCTTTGGATGAACCCTGTGGAAGTACATATCGTTTTATATGTAAGCAACAG
CTGAGGCGCCCGGGTGGCTCAGTCGGTTGA
>KLRK_Pantig_P
ATGAATCTGGTCCGAGATCGGTGGGCTTGTCACAACATGGCCATGGACGCAGTCCGTAAT
TCCAACTCTGAGCTGGTATATAATGGTATTTCCACACGACCAAAGAGAAGGCGTGTATTA
AACACAAGCAAATATAGAGAAAACCCATCTCCGTTTTTCCTAGTCCATTCCATTGCTATA
GCTCTGGGGATCCACTTCATTATTATGGTAATGATATGCGGTGCCATAATCATACATTCA
TTATTCCACCAAGAAGCTCCACTTCCTTTACAAGAAAGTTATTGTGGCCCATGTCCTAAA
AACTGGATATGTTATAGAAATACCTGCTACCAATTTTTTAATGAAAGCAAAAGCTGGTAC
CAAAGCCAAGCCTCTTGTGTGTCTCAAAATTCCAGTCTCTTGAAGATATACAGCAGAGAA
CACCAGGATTTCCTAAAATTGGTGAAGTCTTATCATTGGATGGGACTAATACAAACTCCT
CCAAATGGATCATGGCAATGGGAAGATGGCAGCATTCTCTTACCCGACCAACTAACTATG
GTTGACATGCAGAATGGAACCTGTGCAGTTTATGGATCAAATTTTAAAGCTTATACAGAA
AACTGTTTAACTCCAAACACATACATCTGCATGCAGAGGATTGTGTAA
>KLRK_Pantig_M
ATGAATCTGGTCCGAGATCGGTGGGCTTGTCACAACATGGCCATGGACGCAGTCCGTAAT
TCCAACTCTGAGCTGGTATATAATGGTATTTCCACACGACCAAAGAGAAGGCGTGTATTA
AACACAAGCAAATATAGAGAAAACCCATCTCCGTTTTTCCTAGTCCATTCCATTGCTATA
GCTCTGGGGATCCACTTCATTATTATGGTAATGATATGCGGTGCCATAATCATACATTCA
TTATTCCACCAAGAAGCTCCACTTCCTTTACAAGAAAGTTATTGTGGCCCATGTCCTAAA
AACTGGATATGTTATAGAAATACCTGCTACCAATTTTTTAATGAAAGCAAAAGCTGGTAC
CAAAGCCAAGCCTCTTGTGTGTCTCAAAATTCCAGTCTCTTGAAGATATACAGCAGAGAA
CACCAGGATTTCCTAAAATTGGTGAAGTCTTATCATTGGATGGGACTAATACAAACTCCT
CCAAATGGATCATGGCAATGGGAAGATGGCAGCATTCTCTTACCCGACCAACTAACTATG
GTTGACATGCAGAATGGAACCTGTGCAGTTTATGGCTCAAATTTTAAAGCTTATACAGAA
AACTGTTTAACTCCAAACACATACATCTGCATGCAGAGGATTGTGTAA
>KLRC1-1_Pantig_P
ATGAGCAACCAAGGCGTGACTTATGCGGAACTCCATCATGCTAAGGGCTCAAAAAGACAG
CAAGTGCAACCTAAGGGCACGAAGTGTTCCATTTCAGTAACTGAGGAGGAGATAGCCTAT
GCAGAATTAAATCTTCAAAATGCTTCTCGGGCCCTTCAAGGGAATGGCAAGAGCTCTCCC
TGCAAAGAGAAGCTCATTGCTGGGATCCTGGGAATCATCTGTCTCGTCTTGATGTCCACT
GTGGTAATACTAGCTGTTAATCCCGGTACTGACACACTGGAGCAGAATAATTCTTCCCCG
GAAACAAGGATCCAGAAAGCACATCACTGTGGTCGTTGTCCAGAAGAGTGGGTTACGTAT
TGCAACAATTGCTATTACATCAGCACTGAAAAAAAACCGTGGAATGAGAGTTTGATGTCC
TGTGCTTCTAAAAACTCTAACCTGCTCTCTGTAGATAATGAAGAGGATGTGTATTTGTTG
AATTTATTCATTCCTACTTCGTGGATTAGAGGTTGCCACAGAAGCAATAAAAATTCATCT
GTGTGGTCAAGAGGCTCAACTGTCTCTTCCAAAGTGTTGCCAGTATCTTCAGAGAGTGAC
CAGAATTGTCCATATTTCAATTTTAAATTAAAGAAGAGCTATTTTGAATCCTGCTTAATC
ACAAGACCATATGTTTGTAAGCACCAGGCACTTTAG
>KLRC1-1_Pantig_M
ATGAACAACCAAGGCGTGACTTATGCGGAACTCCATCATGCTAAGGGCTCAAAAAGACAG
CAAGTGCAACCTAAGGGCATGAAGTGTTCCATTTCAGTAACTGAGGAGGAGATAGCCTAT
GCAGAATTAAATCTTCAAAATGCTTCTCGGGCCCTTCAAGGGAATGGCAAGAGCTCTCCC
TGCAAAGAGAAGCTCATTGCTGGGATCCTGGGAATCATCTGTCTCGTCTTGATGTCCACT
GTGGTAATACTAGCTGTTAATCCCGGTACTGACACACCGGAGCAGAATAATTCTTCCCCG
GAAACAAGGATCCAGAAAGCACATCACTGTGGTCGTTGTCCAGAAGAGTGGGTTACGTAT
TGCAACAATTGCTATTACATCAGCATTGAAAAAAAACCGTGGAATGAGAGTTTGATGTCC
TGTGCTTCTAAAAACTCTAACCTGCTCTCCGTAGATAATGAAGAGGATGTGTATTTGTTG
AATTTATTCATTCCTACTTCGTGGATTAGAGGTTGCCACAGAAGCAATAAAAATTCATCT
GTGTGGTCAAGAGGCTCAACTGTCTCTTCCAAAGTGTTGCCAGTATCTTCAGAGAGTGAC
CAGAATTGTCCATATTTCAATTTTAAATTAAAGAAGAGCTATTTTGAATCCTGCTTAATC
ACAAGACCATATGTTTGTAAGCACCAGGCACTTTAG
>KLRC2-1_Pantig_M
ATGGCCCATGCGGAATTCAATCTTCAAGTTGCTTCTCAGGAGCTTCAAGGGACTGACAAG
AACTATCTCTGCAAAGGGAGGTACATTGCTGAGATTCTGGGAATCATCTGCCTTGTCTTG
ATGTCCACTGTGGTAAAAATAAACGTTATTCCCTATTACTTTAATGTTCAAGCTACTGAA
GGACCAGAGCAGAACAAAACGTCCCTGGAAACAAAGATCCAGAAAGCATGTCTCTGTTGT
CATTGTCTGAAAGAGTGGTTTACGTATTCCAACAATTGCTATTACATTAGCACTGACAGA
AAATCGTGGAAGGAGAGTTTGACGTCCTGTGCTTCTAAGAATTCTAACCTGCTCTACTAT
GATGATGAAGAGGACAAGTTTTTGTGGAATTTACTCTCTACTACTACATGGATTAGAGGA
TCCCCGAGAAGCCATCATAGTTCATCTGTGCAGCCAAAAGCCTTAACATTTTCTCCCAAA
GTGTTGTCAGCATCTTCAGAGAGTGACAAGAAGTGTCCATATTTCAATTTTCAAATAAGA
AAAACTTATTTTGCACCCTGCTCAGTAATAAGACCATATGTTTGTAAGCACCAGGCATTT
TAG
>KLRC2-1_Pantig_P
ATGGCCCATGCGGAATTCAATCTTCAAGTTGCTTCTCAGGAGCTTCAAGGGACTGACAAG
AACTACCACTGCAAAGGGAGGTACATTGCTGAGATTCTGGGAATCATCTGCCTTGTCTTG
ATGTCCACTGTGGTAAACATAAACGTTATTCCCTATTACTTTAATGTTCAAGCTACTGAA
GGACCAGAGCAGAACAAAACGTCCCTGGAAACAAAGATCCAGAAAGCATGTCTCTGTTGT
CATTGTCTGAAAGAGTGGCTTACATATTCCAACAATTGCTATTACATTAGCACTGAGAGA
AAATCGTGGAAGGAGAGTTTGACGTCCTGTGCTTCTAAGAATTCTAACCTGCTCTACTAT
GATGATGAAGAGGACAAGTTTTTGTGGAATTTAGTCTCTACTACTACATGGATTAGAGGA
TCCCCGAGAAGCCATCATAGTTCATCTGTGCAGCCAAAAGCCTTAACATTTTCTCCCAAA
GTGTTGTCAGCATCTTCAGAGAGTGACAAGAAGTGTCCATATTTCAATTTTCAAATAAGA
AAAACTTATTTTGCACCCTGCTCAGTAATAAGACCATATGTTTGTAAGCACCAGGCATTT
TAG
>KLRC1-2*_Pantig_P
ATGAACAACCAAGGAGTGACTTATGCGGAACTCCATCATGCTAAGGGCTCAAAAAGACAG
CAAGTGCAACCTAAGGGCACGAAAAGTTCCATTTCAGTAACTGAGGAGGAGATAGCCTAT
GCAGAATTAAATCTTCAAAATGCTTCTCGGGACCTTCATGGGAATGGCAAGAACTCTCCC
TGCAAAGAGAAGCTCATTGCCGGTATCTTGGGAATCCTCGGCCTCGTCTTGATGTCCACT
GTGGTAACAATAGCTGTTATTCCCTCTACTGAAGGACCAGAGCAGAACAAAACGTCCCTG
GAAACAAAGATCCAGAAAGCATGTCTCTGTTGTCATTGTCTGAAAGAGTGGTTTACATAT
TCCAACAATTGCTATTACATTAGCACTGAGAGAAAATCATGGAAGGAGAGTTTGATGTCC
TGTACTTCTAAGAAATCTAACCTGCCTTACTATGATGATGAAGAGGACAAGTTTTTGTTG
AATTTACTCTCTGATACTACATGGATTAGAGGCTCCGATAGAAGCCATAATAGTTCATCT
GTGCAGCCAAAAGCCTTAACGTTTTCTTCCGAAGTGTTGTCAGTATCTTCAGAGAGTGAC
AAGAATTGTCCATATTTCGATTTTCGTGCGAAAAAAACCTTATTTTGCACCCTGCTCAGT
AAGAAGACCATATGTTTGTAAGCACCAGGCATTTTAG
>KLRC1-2_Pantig
ATGAACAACCAAGGCGTGACTTATGCGGAACTCCATCATGCTAAGGGCTCAAAAAGACAG
CAAGTGCAACCTAAGGGCACGAAAAGTTCCATTTCAGTAACTGAGGAGGAGATAGCCTAT
GCAGAATTAAATCTTCAAAATGCTTCTCGGGACCTTCAAGGGAATAGCAAGAACTCTCCC
TGCAAAGGGAAGCTCATTGCCGGTATCTTGGGAATCCTCTGCCTCGTCTTGATGTCCACT
GTGGTAACAATAGCTGTTATCCCCTCTACTGAAGGACCAGCGCAGAACAAAACATCCCTG
GAAACAATGATCCAGAAAGCGTGTCTCTGTTGTCATTGTCCGAAAGAGTCATTTACGTAT
TCCAACAATTGCTATTATGTTAGCACTGAGGGAAAATCGTGGAATGAGAGTTTGACGTCC
TGTGCTTCTAAGAACTCTAACCTGCTCTACTATGATGATGAAGAGGACAAGTTTTTGTTG
AATTTACTCTCTGATACTACATGGATTAGAGGCTCCGATAGAAGCCATAATAGTTCATCT
GTGCAGCCAAAAGCCTTAACGTTTTCTTCCGAAGTGTTGTCAGTATCTTCAGAGAGTGAC
AAGAATTGTCCATATTTCGATTTTCGTGCGAAAAAACCTTATTTTGCACCCTGCTCAGTA
AAAAGACCATATGTTTGTAAGCACCAGGCATTTTAG
>KLRC2-2_Pantig_P
ATGGCCCATACGGAATTCAATCTTCAAGTTGCTTCTCAGGAGCTTCAAGGGACTGACAAG
AACTACCACTGCAAAGGGAGGTACATTGCTGAGATTCTGGGAATCATCTGCCTTGTCTTG
ATGTCCACTGTGGTAAAAATAAACGTTATTCCCTATTACTTTAATGTTCAAGCTACTGAA
GGACCAGAGCAGAACAAAACGTCCCTGGAAACAAAGATCCAGAAAGCATGTCTCTGTTGT
CATTGTCTGAAAGAGTGGTTTACGTATTCCAACAATTGCTATTACATTAGCACTGAGAGA
AAATCATGGAATGAGAGTTTGACATCCTGTGCCTCTAACAACTCTAACCTGCTCTACTAT
GATGATGAAGAGGACAAGTTTTTATTGAATTTACTCTCTGCTACAACATGGATTAGAGGC
TCCAATAGAAGCCATCATAGTTCATCTGTGCAGCCAAAAGCCTTAACGTTTTCTTCCGAA
GTGTTGTCAGTATCTTCAGAGATTGACAAGAATTGTCCATATATCGATTTTCGTCTAAAA
AAAATTTATTTTTCACCGTGCTCAGTAATAAGACCATATGTGTGTAAGCACCAGGCATTT
TAG
>KLRC2-2_Pantig_M
ATGGCCCATGCGGAATTCAATCTTCAAGTTGCTTCTCAGGAGCTTCAAGGGATTGACAAG
AACTGTCTCTGCAAAGGGAGGTACATTGCTGAGGTTCTGGGAATCATCTGCCTTGTCTTG
ATGTCCACTGTGGTAAAAATAAACGTTATTCCCTATTATTTTAATGTTCAAGCTACTGAA
GGACCAGAGCACAACCAAACCTCCCTGGAAACAAAGATCCAGAAAGCATGTCTCTGTTGT
CATTGTCTGAAAGAGTGGTTTACGTATTCCAACAATTGCTATTACATTAGCACTGAGGGA
AAATCATGGAAGGAGAGTTTGACGTCCTGTGCTTCTAAGAACTCTAACCTGCTCTACTAT
GATGATGAAGAGGACAAGTTTTTGTTGACTTTACTCTCTATTACTACATGGATTAGAGGC
TCCCAGAGAAGCAATCATAGTTCATCTGTGCAGCCAAAAGCCTTAACATTTTCTTCCAAA
GTGTTGTCAGTATCTTCAGAGATCGACAAGAATTGTCCATATATCGATTTTCGTACAGAA
AAAATTAATTTTGCACCATGCTCAGTAAGAAGACGATATGTTTGTAAGCACCAGGCATTG
TAG
>KLRC2-X*_Pantig_M
ATGGCCCATGCGGAATTCAATCTTCAAGTTGCTTCTCAGGAGCTTCAAGGGACTGACAAG
AACTACCACTGCAAAGGGAGGTACATTGCTGAGATTCTGGGAATCATCTGCCTTGTCTTG
ATGTCCACTGTGGTAAAAATAAACGTTATTCCCTATTACTTTAATGTTCAAGCTACTGAA
GGACCAGAGCAGAACAAAACGTCCCTGGAAACAAAGATCCAGAAAGCATGTCTCTGTTGT
CATTGTCTGAAAGAGTGGTTTACATATTCCAACAATTGCTATTACATTAGCACTGAGAGA
AAATCATGGAATGAGAGTTTGACATCCTGTGCCTCTAACAACTCTAACCTGCTCTACTAT
GATGATGAAGAGGACAAGTTTTGTTGAATTTACTCTCTATTACTACATGGATTAGAGGCT
CCCAGAGAGCATCATAGTTCATCTGTGCAGCCAAAAGCCTTAACATTTTCTTCCGAAGTG
TTGTCAGTATCTTCAGAGATCGACAAGAATTGTCCATATATCGATTTTCGCACAAAAAAA
ATTAATTTTGCACCGTGCTCATTTAGAAGACGATATGTTTGTAAGCACCAGGCATTGTAG

>KLRC1-3_Pantig
ATGAACAACCAAGGCGTGACTTATGCGGAACTCCATCATGCTAAGGGCTCAAAAAGACAG
CAAGTGCAACCTAAGGGCACGAAGTGTTCCATTTCAGTAACAGAGGAGGAGATAGCCTAT
GCAGAATTAAATCTTCAAAATGCTTCTCGGGCCCTTCAAGGGAATGGCAAGAACTCTCCC
TGCAAAGAGAAGCTCATTGCCGGTATCTTGGGAACCCTCTGCCTCGTCTTGATGTCCACT
GTGGTAACAATAGCTGTTATGCCCTCTACTGAAGGACCAGAGCAGAACAAAACATCCGTG
GAAACGACAATCCAGAAAGCATGTCTCTGTTGTCATTGTCTGAAAGAGTGGTTTACGTAT
TCCAACAATTGCTATTACATTAGCACTGAGAGAAAATCATGGAAGGAGAGTTTGACGTCC
TGTGCTTCTAACAACTCTAACCTGCTCTACAATGATGATGAAGAGGACAAGTTTTTGTTG
AATTTACTCTCTGCTACTACATGGGTTAGAGGCTCCCAGAGAAGAAATCATAGTTCATCT
GTGCAGCCAAAAGCCTTAACATTTTCTTCTGAAGTGTTGTCAGCATCTTCAGAGAGTGAC
AAGAATTGTCCATATTTCGATTTTCATGAAAAAAAAACGTATTTTGCACCCTGCTCAGTA
AGAAGACCATATGTTTGTAAGCACCAGGCATTTTAG
>KLRC1-5_Pantig_M
ATGAACAACCAAGGCGTGACTTATGCGGAACTCCATCATGCTAAGGGCTCAAAAAGACAG
CAAGTGCAACCTAAGGGCACGAAAAGTTCCATTTCAGTAACTGAGGAGGAGATAGCCTAT
GCAGAATTAAATCTTCAAAATGCTTCTCGGGACCTTCAAGGGAATAGCAAGAACTCTCCC
TGCAAAGAGAAGCTCATTGCCGGTATCTTGGGAATCCTCTGCCTCGTCTTGATGTCCACT
GTGGTAACAATAGCTGTTATTCCCTCTACTGAAGGACCAGAGCAGAACAAAACATCCGTG
GAAACGACAATCCAGAAAGCATGTCTCTGTTGTCATTGTCTGAAAGAGTGGTTTATGTAT
TCCAACAATTGCTATTACATTAGCACTGAGAGAAAATCATGGAAGGAGAGTTTGACGTCC
TGTACTTCTAAGAAATCTAACCTGCTCTACTATGATGATGAAGAGGACAAGTTTTTGTTG
AATTTACTCTCTGCTACTACATGGATTAGAGGCTCCCAGAGAAGAAATCATAGTTCATCT
GTGCAGCCAAAAGCCTTAACGTTTTCTTCCGAAGTGCTGTCAGCATCTTCAGAGAGTGAC
AAGAAGTGTCCATATTTCAATTTTCCAGTAAAAAAAATGTATTATGCACCCTGCTCAGTA
ATAAGACCATATATTTGTAAGCACCAGGCATTCTAG
>KLRC1-3_Pantig_P
ATGAACAACCAAGGCGTGACTTATGCGGAACTCCATCATGCTAAGGGCTCAAAAAGACAG
CAAGTGCAACCTAAGGGCACGAAGTGTTCCATTTCAGTAACAGAGGAGGAGATAGCCTAT
GCAGAATTAAATCTTCAAAATGCTTCTCGGGCCCTTCAAGGGAATGGCAAGAACTCTCCC
TGCAAAGAGAAGCTCATTGCCGGTATCTTGGGAATCCTCTGCCTCGTCTTGATGTCCACT
GTGGTAACAATAGCTGTTATGCCCTCTACTGAAGGACCAGAGCAGAACAAAACATCCCTG
GAAACGACAATCCAGAAAGCATGTCTCTGTTGTCATTGTCTGAAAGAGTGGTTTACGTAT
TCCAACAATTGCTATTACATTAGCACTGAGAGAAAATCATGGAAGGAGAGTTTGACGTCC
TGTGCTTCTAACAACTCTAACCTGCTCTACAATGATGATGAAGAGGACAAGTTTTTGTTG
AATTTACTCTCTGCTACTACATGGGTTAGAGGCTCCCAGAGAAGAAATCATAGTTCATCT
GTGCAGCCAAAAGCCTTAACATTTTCTTCTGAACTGTTGTCAGCATCTTCAGAGAGTGAC
AAGAATTGTCCATATTTCAATTTTCATGAAAAAAAAATGTATTTTGCACCCTGCTCAGTA
AGAAGACCATACGTTTGTAAGCACCAGGCATTTTAG
>KLRC1-4_Pantig_P
ATGAACAACCAAGGCGTGACTTATGCAGAACTCCATCATGCTAAGGGCTCAAAAAGACAG
CAAGTGCAACCTAAGGGCACGAAAAGTTCCATTTCAGTAACTGAGGAGGAGATAGCCTAT
GCAGAATTAAATCTTCAAAATGCTTCTCGGGACCTTCAAGGGAATAGCAAGAACTCTCCC
TGCAAAGGGAAGCTCATTGCCGGTATCTTGGGAATCCTCTGCCTCGTCTTGATGTCCACT
GTGGTAACAATAGCTGTTATCCCCTCTACTGAAGGACCAGCGCAGAACAAAACATCCCTG
GAAACAATGATCCAGAAAGCGTGTCTCTGTTGTCATTGTCCGAAAGAGTCATTTACGTAT
TCCAACAATTGCTATTATGTTAGCACTGAGGGAAAATCGTGGAATGAGAGTTTGACGTCC
TGTGCTTCTAAGAACTCTAACCTGCTCTACTATGATGATGAAGAGGACAAGTTTTTGTTG
ACTTTACTCTCTATTACTACATGGATTAGAGGCTCCCAGAGAAGCAATCATAGTTCATCT
GTGCAGCCAAAAGCCTTAACATTTTCTTCCAAAGTGTTGTCAGTATCTTCAGAGATCGAC
AAGAATTGTCCATATATCGATTTTCGTACAGAAAAAATTAATTTTGCACCATGCTCAGTA
AGAAGACGATATGTTTGTAAGCACCAGGCATTGTAG
>KLRC1-X*_Pantig_M
ATGAACAACCAAGGCGTGACTTATGCGGAACTCCATCATGCTAAGGGCTCAAAAAGACAG
CAAGTGCAACTTAAGGGCACGAAAAGTTCCATTTTAGTAACTGAGGAGGAGATAGCCTAT
GCAGAATTAAATCTTCAAAATGCTTCTCGGGACCTTCAAGGGAATGGCAAGAACTCTCCC
TGCAAAGAGAAGCTCATTGCCGGTATCTTGGGAATCCTCTGCCTCGTCTTGATGTCCACT
GTGGTAACAATAGCTGTTATTCCCTCTACTGAAGGACCAGTGCGGAACAAAAAGTCCCTG
GAAACAAGGATCCAGAAAGCCTGTCTCTGTTGTCATTGTCTGAAAGAGTGGTTTACATAG
TCCAACAATTGCTATTACATTAGCACTGAGGGAAAATCATGGAACGAGAGTTTGGCATCC
TGTGCTTCTAACAACTCTAACCTGCTCTACTATGATGATGATGTGGACAAGTTTTTGTTG
AATTTACTCTCTGCTACTACATGGGTTAGAGGCTCCCAGAGAAGAAATCATAGTTCATCT
GTGCAGCCAAAAGCCTTAACATTTTCTTCTGAAGTGTTGTCAGTATCTTCAGAGAGTGAC
AAAAATTGTCCATATTTCGATTTTCTTGCAAAAAAAACTTATTTTGCACCGTGCTCAGTA
ATAAGACCATATATTTGTAAGCACCAGGCATTCTAG
>KLRC1-4*_Pantig_M
ATGAACAACCAAAGCATGACTTATGCGGAACTCCATCATGCTAAGGGCTCAAAAAGACAG
CAAGTGGAACCTAAGGGCACGAAAAGGTCCATTTCAGTAACTGAGGAGGAGATAGCCTAT
GCAGAATTAAGTCTTCAAAATGCTTCTCGGACCCCTCAAGGGAATGGCAAGAATTCTCCC
TGCAAAGAGAAGCTCATTGCCGGTATCTTGGGAATCCTCTGCCTCGTCTTGATGTCCACT
GTGGTAACAATAGCTGTTATTCCCTCTACTGAAGGACCAGCGCAGAACGAAACATCCCTG
GAAATGACAATCCAGAAAGCGTGTCTCTGTTGTCATTGTCTGAAACAGTGGTTTACGTAT
TCCAACAATTGCTATTACATTAGCACTGAGGGAAAATTATGGAAGGAGAGTTTGATGTCC
TGTGCTTCTAAGAATTCTAACCTGCTCTACTATGATGATGAAGAGGACAAGTTTTTGCTG
AATATACTCCGTGCTACTACATGGATTAGAGGCTCCCAGAGAAGCCATCATAGTTCATCT
GTGCAGCCAAAAGCCTTAACATTTTCTTCCAAAGTGTTGTCATTATCTTCAGAGATCCAC
AAGAATTGTCCATATATCGATTTCCGTACAAAAAAAAATTTATTTTGCACCGTGCTCATT
TAGAAGACGATATGTTTGTAAGCACCAGGCATTTTAG
>KLRC1-5_Pantig_P
ATGGACAACCAAGGCGTGACTTATGCGGAACTCCATCATGCTAAGGGCTCAAAGAGACAG
CAAGTGAAACCTAAGGGCATGAAGAGTTCCATTTCAGTAACTGAGAAGGAGATAACCTAT
GCAGAATTGAATCTTCAAAATGCTTCTCGGGACCTTCAAGGGAATGGCAAGAATTCTCCC
TGCAAAGGTGCAGAGAAGCTCATTGCCGGTATCTTGGGAACCCTCTGCCTCGTCTTGATG
TCCACTGTGGTAACAATAGCTGTTATTCCCTCTACTGAAGGACCAGAGCAGAACAAAACA
TCCCTGGAAACAAGGATCCACAAAGCGTGTCTCTGTTGTCATTGTCCAAAAGAGTGGGTT
ACGTATTCCAACAATTGCTATTACATTAGCACTGAGGGAAAATCATGGAACGAGAGTTTG
ATGTCTTGTGCTTCTAAGAACTCTAACCTGCTCTACTATGATGATGAAGAGGACGAGTTT
TTGTCGAAATTACACTCTTATACTATATGGATTAGAGGCTCCCAGAGAAGCCATCATAGT
TCATCTGTGCAGCCAAAAGCCTTAACATTTTCTTCCAAAGTGTTGTCAGTATCTTCAGAG
AGTGACAAGAAATGTCCATATTTCTCTTTTTATTTTAAAACATTTGGTTTTGCACACTGC
TTTGGAATAAGACTGTATGTTTGTAAGCACCAGGCATTTTAG
>KLRC1-8_Pantig_M
ATGGACAACCAAGGCGTGACTTATGCGGAACTCCATCATGCTAAGGGCTCAAAGAGACAG
CAAGTGAAACCTAAGGGCATGAAGAGTTCCATTTCAGTAACTGAGGAGGAGATAACCTAT
GCAGAATTGAATCTTCAAAATGCTTCTCGGGACCTTCAAGGGAATGGCAAGAATTCTCCC
TGCAAAGGTGCAGAGAAGCTCATTGCCGGTATCTTGGGAACCCTCTGCCTCGTCTTGATG
TCCACTGTGGTAACAATAGCTGTTATTCCCTCTACTGAAGGACCAGAGCAGAACAAAACA
TCCCTGGAAACAAGGATCCACAAAGCGTGTCTCTGTTGTCATTGTCCAAAAGAGTGGGTT
ACGTATTCCAACAATTGCTATTACATTAGCACTGAGGGAAAATCATGGAACGAGAGTTTG
ATGTCTTGTGCTTCTAAGAACTCTAACCTGCTCTACTATGATGATGAAGAGGACGAGTTT
TTGTCGAAATTACACTCTTATACTATATGGATTAGAGGCTCCCAGAGAAGCCATCATAGT
TCATCTGTGCAGCCAAAAGCCTTAACATTTTCTTCCAAAGTGTTGTCAGTATCTTCAGAG
AGTGACAAGAAATGTCCATATTTCTCTTTTTATTTTAAAACATTTGGTTTTGCACGCTGC
TTTGGAATAAGACTGTATGTTTGTAAGCACCAGGCATTTTAG
>KLRC1-6_Pantig_M
ATGAACAACCAAGGCGTGACTTATGCGGAACTCCATCATGCTAAGGGCTCAAAAAGACAG
CAAGTGCAACCTAAGGGCACGAAAAGTTCCATTTCAGTAACTGAGGAGGAGATAGCCTAT
GCAGAATTAAATCTTCAAAATGCTTCTCGGGACCTTCAAGGGAATGGCAAGAACTCTCCC
TGCAAAGAGAAGCTCATTGCCGGTATCTTGGGAATCCTCTGCCTCATCCTGATGTCCACT
GTGGTAACAATAGCTGTTATCCCCTCTACTGAAGGATCAGAGCGGAACAAAACGTCCCTG
GAAACGACAATCCAGAAAGCATGTCTCTGTTGTCATTGTCTGAAAGAGTGGTTTATGTAT
TCCAACAATTGCTATTACATTAGCACTGAGAGAAAATCATGGAAGGAGAGTTTGACGTCC
TGTACTTCTAAGAAATCTAACCTGCTCTACTATGATGATGAAGAGGACAAGTTTTTATTG
AATTTACTCTCTGCTACAACATGGATTAGAGGCTCCAATAGAAGCCATCATAGTTCATCT
GTGCAGCCAAAAGCCTTAACGTTTTCTTCCGAAGTGTTGTCAGTATCTTCAGAGATTGAC
AAGAATTGTCCATATATCGATTTTCGTCTAAAAAAATTTTATTTTTCACCGTGCTCAGTA
ATAAGACCATATGTGTGTAAGCACCAGGCATTTTAG
>KLRC3_Pantig_P
ATGAATAGCCAAGAAGTCACTTATGCAGAACTTAATCTGATGAAAGACTCAAAGAGACAG
CAAATGAAACCCAAGGGCACTAAAAGTTCCATTTCAGTAACTGAGCAGGAACTGCTCTAT
GCAGAGTTAAATCTTCAAAATGCTTCTCAGGATCTTCAAGGGAATGACAAGAATTATCAC
TGCAAAGGGAAGCTCATTGCTAGGATCCTGGGAATCATCTGCCTTGTCTTGATGTCCACT
GTGGTAACAATAGTAGTTGTTACCCCTACTGAAATACCAGAGCAGAAAAATTTGTCCCTG
ACAACAAAGATCCAGAAAGCACATCACTGTGGTTGTCCCAAAGAGTGGTTTGTGTATTCC
AACAATTGCTATTACATTAGCACTGAGAGAAAATCATGGAATGAGAGTTTTATGTCCTGT
GCTTCTAAGAACTCTAACCTGCTGTACATAGATGATGAAGAAGAAATGTATATGTTGGAC
TTCTTCATTCGTTCTTCATGGTGTAGAGTCTCCCAGACAAAAAATAATAGTTCATGGCTG
TGGCCCAAAGGCTTAACTTTCCTTTCCAAACCGTTGTCAGTATCTTCAGAATGGGACCAC
AATTGTACATTTTTATACGTTCAGGCCAAAAAAATTTTAATTGAATCCTGCTTAGAAATA
AAAACATATATTTGTAAGCACCAGGCACGTCAACCTACCTAA
>KLRC3_Pantig_M
ATGAATAGCCAAGAAGTCACTTATGCAGAACTTAATCTGATGAAAGACTCAAAGAGACAG
CAAATGAAACCCAAGGGCACTAAAAGTTCCATTTCAGTAACTGAGCAGGAACTGCTCTAT
GCAGAGTTAAATCTTCAAAATGCTTCTCAGGATCTTCAAGGGAATGACAAGAATTATCAC
TGCAAAGGGAAGCTCATTGCTAGGATCCTGGGAATCATCTGCCTTGTCTTGATGTCCACT
GTGGTAACAATAGTAGTTGTTACCCCTACTGAAATACCAGAGCAGAAAAATTTGTCCCTG
ACAACAAAGATCCAGAAAGCACATCACTGTGGTTGTCCCAAAGAGTGGTTTGTGTATTCC
AACAATTGCTATTACATTAGCACTGAGAGAAAATCATGGAATGAGAGTTTTATGTCCTGT
GCTTCTAAGAACTCTAACCTGCTGTACATAGATGATGAAGAAGAAATGTATATGTTGGAC
TTCTTCATTCGTTCTTCATGGTGTAGAGTCTCCCAGACAAGAAATAATAGTTCATGGCTG
TGGCCCAAAGGCTTAACTTTCCTTTCCAAACCGTTGTCAGTATCTTCAGAATGGGACCAC
AATTGTACATTTTTATACGTTCAGGCCAAAAAAATTTTAATTGAATCCTGCTTAGAAATA
AAAACATATATTTGTAAGCACCAGGCACGTCAACCTACCTAA
>KLRJ_Pantig
ATGTCCAATGCTCCAGACTCTCAGCAGCCTCCAGAAATCACAGAGCAGACAGAGACAATT
GTGGACTTGAACCTTCCTCTTCCTCCTCCTCCTCCTGCTCCAGAGGATGAATGGGGCCCA
AATCCCGAGCCTACTCACATGAGTGCTTCTTCTATTCCCTTTTTTCTGTATGGAATCATT
CCTGTGGTCCTGGGAATCTTCAGCTTGCTGCTCTTGGCATTATGTGGATTCTTTGGTTAT
CAGTACTTTCATACTGTTGAGGCATCAGCGACCAAGATGAAGAGCCTTAACGCATTGATT
GAGTCTTTTCAAAGCAAAGCAGACAAATTTCTTCATGTCCAAAATGTTCTTGACCAAAAT
AAAGCCTTATTGTCCTATGTGGAAACCCTAGAGAGGCTGCAAAGCCAGGAGTATCTCCTT
GAGGCTTTACATGAACTAAATCAGAAACAAGGAGTCAGGTGTGGGCATCCTCTGAAACAC
TGGGTTCAATCCAATGACCACTGCTACCACCAAACCATGGAAATGGTTTCTTGGTTAAAC
TGTTCCGATCTCTGTGTCTCTTTGAATGCTACATTTTTAAAGACAGAAGGGAGTAGGTTA
AAGAAAGTCATGGAATTAATTGCAGTAGGTCCTACTTGGCTTGGCCTGTCTTACAAGGAG
GAGGACAATGAATGGAAGTGGGAGGATGGCTCCTCTCCTTCTCCTGGGCTGGGTTTACCA
GAGCCAAGTCTGGATTTCCAGGGAAAATGTGTGTATGTAAATGCACACACTCTTGGTACT
GATAACTGCACCATACCCTCTTCATGCCTGTGTGAGAAGGCTGTCCACTAA
>KLRL_Pantig
ATGAATGAAACACATACAACATATATGGATATCAAACATCCTCCTAAGAAGCAGATGCCC
AAAAAAAGGCCTTCAGTGCCATTTGTCTGGTGTCTCGCTGTAGTGATTCTTGGAATCCTC
TGTTTCCTTCTCCTTGTAACAACTGCAGTCTTGGGATCCATTGTTTTCCAGGGTCATACG
ACAAATGAAACGCAGAAGCTTCCACTGGACAATAGGACCCAGCAAGACGAGTCCACATTT
AAAAACACGACTATCATAGAGTTTCCACTTAACACAGGACACAAGAGGAACATATGTAAA
ACTCAATGGTCATGCTGTGGAGATAAATGTTACCATTTTTCACGTGATTTCAACACTTTT
CAAGACAGTAAGAATATCTGCAAGAATATGGGCGCCACACTTGTTAAGATAGAAGATGAA
GAAGAACTGAACTTCATTCGAAGTCAGATGCACTTGTACACTTGGATTGGGCTCTCCCGT
AAAGGAACCAACATGTCATGGAAATGGGAAGATAACTCAAATCCCTTTCTCCAAGTGATA
AGTGACTGGAAAGAGACAAAAGGTGGAAACTGTGCAAGTATGACAAAAATGAGGATGATT
GCTTCTGACTGTTACAAACTACTGCCCTTTACTTGTGAGAAGAGAATTCCCTGTGTGGCT
ACCTCATAA
>KLRH1_Pantig_P
ATGAGCGAGGAGAGAGTAACATACACAGAGCTGCAATCAGTCCATTCAAGGCAACAGGAC
AAAAGGCGTCCAATGGTTAAAAGGAGAGGGTTTCCATGGCATATCGTTGCAGCAACCCTG
GGATTTCTATGTTTATGCCTCCTGCTGGCAATCACAGGCTTAGGATATATATTTTCTCAC
AGGTGTTCTGGAGAAATCGGGCAAGGTATGAAAGAACCAGAAGACAAGAATACTTCCTTA
GCAGAGGTTGAAGATCGGTTAATTTTACTACCCACTACAGCATGGAATGAAGACGATGAC
ACATTTCAAGGAAACTGGTACTGCTGTGGAAAAAGTTGTTACCACTTTTCAAAAGAGGAG
AAAACTTGGGAGAGGAGCATGGTGTCATGCCAAGATCTGCAGTCTAGTCTCCTGAAGATT
GATACTAAAGAGGAGCAAGTCCTTATTCAATCAAAAATAAAATACAATCATTGGATTGGA
TTAAGTAGAGTTCAAGAAAGCGGGTATCACTGGAAATGGCTGGATGGCTCACCCCTATCT
CAGCAGCTGAGTTTCCGACGGAGTTTATCTCCTGTGAAATGTGGACACCTGAGACCATCA
GCTATTTATAGTGCTAATTGTAGTAAAAGCTTCCGTTACATTTGTGAAAAGGAATTCTCT
GGCCCTGATAATTAA
>KLRH1_Pantig_M
ATGAGCGAGGAGAGAGTAACATACACAGAGCTGCAATCAGTCCATTCAAGGCAACAGGAC
AAAAGGCGTCCAATGGTTAAAAGGAGAGGGTTTCCATGGCATATCGTTGCAGCAACCCTG
GGATTTCTATGTTTATGCCTCCTGCTGGCAATCACAGGCTTAGGATATATATTTTCTCAC
AGGTGTTCTGGAGAAATCGGGCAAGGTATGAAAGAACCAGAAGACAAGAATACTTCCTTA
GCAGAGGTTGAAGATCGGTTAATTTTACTACCCACTACAGCATGGAATGAAGACGATGAC
ACATTTCAAGGAAACTGGTACTGCTGTGGAAAAAGTTGTTACCACTTTTCAAAAGAGGAG
AAAACTTGGGAGAGGAGCATGGTGTCATGCCAAGATCTGCAGTCTAGTCTCCTGAAGATT
GATACTAAAGAGGAGCAAGTCCTTATTCAATCAAAAATAAAATACAATCATTGGATTGGA
TTAAGTAGAGTTCAAGAAAGCGGGTATCACTGGAAATGGCTGGATGGCTCACCCCTATCT
CAGCAGCTGAGTTTCCGACGGAGTTTATCTCATGTGAAATGTGGACACCTGAGACCATCA
GCTATTTATAGTGCTAATTGTAGTAAAAGCTTCCGTTACATTTGTGAAAAGGAATTCTCT
GGCCCTGATAATTAA
>KLRH2_Pantig
ATGGACGAAAGGTATTCAAAGGATGAAAGGAGAGAATTTCCACGGCGTAAGGTTGCATTA
ACCCTGGGAGTTACATGTATTTTCCTCCTGCTGGCAAGCACAGGCTTAAGATATATGCTT
TTTCACAGGTGTTCTGGAGAAATCAGGCAAGATATGAAAGAACCAGAAGACAAGAACGCT
TCCTTAGCAGAAGTTGAAGATCACTTAATTTTACTACCCACTACAGCATGGAATGAAGAC
GATGACACATTTCAAGGAAAATGGTCCTGCCGTGGAAAAAGCTGTTACCACTTTTCAAAA
GAGGAGAAAACTTGGGAGAGGAGCGTGGTGTCATGCCAAGATCTGCAGTCTAGTCTCCTG
AAGATTGATACTAAAGAGGAGCAAGTCCTTATTCAATCAAAAATAAAATACAATCATTGG
ATTGGATTAATTAGGGTTCAAGAAGGCAGGTATCCCTGGCAATGGCTGGATGGCTCACCC
CTATCTCAGAAGCTGAGTTTCCGACGGAGTTTATCTCCTGTGAAATGTGGACACCTGAGA
CCATCAGCTATTTATAGTGCTGACTGTAGTAAACGCTTCCGTTACATTTGTGAAAAGGAG
TTCTCTTACCCTGATAATTAA
>KLRH3_Pantig
ATGAGCGAGGAGAGAGTAACATACACAGAGCTGCAATCAGTCCATTCAAGGCAACAGGAC
AAAAGGCGTCCAATGGTTAAAAGGAGAGGGTTTCCATGGCATATCGTTGCAGCAACCCTG
GGATTTCTATGTTTATGCCTCCTGCTGGCAATCACAGGCTTAGGATATATATTTTTTCAC
AGGTGTTCTGGAGAAATCAGGCAAGATATGAAAGAACCAGAAGACAAGAATGCTTCCTTA
GCAGAAGTTGAAGATCACTTAATTTTACTACCCACTACAGCATGGAATGAAGACGATGAC
ACATTTCAAGGAAACTGGTACTGCTGTGGAAAAAGTTGTTACCACTTTTCAAAAGAGGAG
AAAACTTGGGAGAGGAGCATGGTGTCATGCCAAGATCTGCAGTCTAGTCTCCTGAAGATT
GATACTAAAGAGGAGCAAGTCCTTATTCAATCAAAAATAAAATATAATCATTGGATTGGA
TTAATTAGGGTTCAAGAAGGCAGGTATCCCTGGCAATGGCTGGATGGCTCACCCCTATCT
CAGAAGCTGAATTTCCTACAGAGTTTATCTGATGTGAAATGTGGACACCTGAGACCATCA
GCTATTTATAGCGCTGATTGTAGTAAAAGCTTCCGTTACATTTGTGAAAAGGAGTTCTCT
GGCCCTGATAATTAA
>KLRH4*_Pantig
ATAAGCGAGGAGAGAGCAACATACACAGAACTGAAATCAGTCCATTCAAGGCAACAGGAC
AAAAGGCGTCCAATGGTTAAAAGGAGAGGAATTCCATGGCATATCGTTACATTAACCCTG
GGATTTTTATGTTTATGCCTCCTGCTGGGGATCACAGGCCTAGGATATATGTTTTTTCAC
AGGTGTTCTGGAGAAATCGGGCAAGATATGAAAGAACCAGAAGACAAGAATGCTTCCTTA
GCAGAAGTTGAAGATCGCTTAATTTTACTACCCAATACAGCATGGAATGAAGACGATGAC
ACATTTCAAGGAAACTGGTACTGCTGTGGAAAAAGCTGTTACCACTTTACAAAAGAGGAG
AAAACTTGGGAGAGGAGCATGGTGTCATGCCAAGATCTGCAGGCTAGTCTCCTGAAGATT
GATACTAAAGAGGAGCAAGTCCTTATTCAATCAAAAAACACAATCATTGGATTGGATTAA
GTAGGGTTCAAGAAAGCAGGTATCCCTGGCAATGGCTGGATGGCTGACCCCTATCTCAGA
AGCTGAATTTCCAACAGAGTCTATCTCCTGTGAAATGTGGACACATGAGACCATCAACAA
TTTATACTGTTGACTGTAGTACCCGTTTCCGTTACATTTGTGAAAAGGAGTTCTCTGGCC
CTGATAA
>KLRA_Pantig
ATGAGCGATCAGAAAGTGATTTATTCCACCCTGAGATTTCTTCAGTCTCCTTCAGAGTCA
CAAAATAGAATAAGGCCAGGTGGGACTCAAAGGCCTGGGAAAACTGATGACAAAGAGTTT
TCAGTGCCCTGGCATCTCATTGCGGTGATTCTTGGGATCCTCTGTTTACTACTATTGGTG
ACAGTTGCAGTGTTGGGGACAAAGATTTTTCAGTATATTCAAGAAAACCATCAGCAGAGG
GAAAAGATAAGAAATTTGAGTCAAGAGTACCAAATTGTGCAAAATGACAGCTACTTCAAG
GAGCAACTTTTGACAAATAAGATTTTGGAATATAACAGTCGTGAAAATGAAAGTCTTCAG
CAGAAAATGAAGCAGGATTTTATAGAAAGGACATGCCAGAGAAAAAATATAGGCAAACTC
TATGAAAGCCACTGGTCCTGTTGTGGAATAAAGTGTTACTATTTTATTCCTGAATATAAA
AACTGGAAGGGATGTAAACAGACATGCCAAAGCTATAATTCATTTCTTCTGAAGATAAAT
GATCAAGATGAACTGACCTTCATTCAAACCCAAACTTATAGGAATTACTACTGGATTGGA
TTATCATATAAAGGAGGAGAAAGAAAATGGAAATGGATTGACAGTGACCCACTTTTGGGG
ATGCACTATGCATTCATGAATATTTCTGGGAGAGGACAATGTGCATTTTTATCTTCAACA
AGAATAACAAATGCTGAGTGCTCTCAGATGTACAATTGTATCTGTGAGAAGACAATTGGT
GATATTTTCTTTCCCTGCTTCAATAATTATAAGAAAAGATGA
>KLRG_Panunc
ATGATTGACAATGATATTTATTCTGTATTACAGTTGTCTACTGAACCTCCAGCCCAGAAT
GACTACAGACCACAGGAAAAAGTTTCTTCTCCCAGGTCCCCTCTCTCGCGCCATGTGGCA
ATAGCTTTGGGACTTCTGAACGCCCTTCTTATGTGTTTGCTGCTTGTCCCGTGGATTCTG
TGCCAAGGTTCCACTCGTGCCAGTTGTCCTAGTTGCCCAGACTTCTGGGTGAGGTATGGC
GACTACTGTTACTACTTCTCAGTGGAGAAAAACAACTGGGATTCTAGTCTGGACTTCTGC
TTAGCTGAAGACTCCCATCTCCTTATGCTTACAGGCAACCAGGAAATGAGCCTGCTTCAA
CCTCTCCTCAAAGAGGACTTTTATTGGATTGGTCTGAGGAACAATTCTGGCTGGAGGTGG
GAAGATGGGTCAGCCCTAAACTTTTCAAGGATTATTTCAAACAGCTTGATACAGAAGTGT
GGTACCTTCAGCAAAAGTGGTTTCCTAGGCTCTAGCTGTGAGGCTCTTTTACAGTGGGTC
TGTAAGAAGGTCAGACTTTGA
>KLRB_Panunc
ATGGACAGACAAGTGACATATGCTGATTTAAACTTATCCAGGGGTCCTTGCCTGGAAAGT
TCATCACCCCCATCTCTTCCTCAGGACATCTGTCAAGGTCCACCTTGGCATCAGTTTGCT
CTGAAACTTGGTTGTACTGGGGTTATTCTTCTCACCTTGACTGTGATTGGGTTGAGTATT
TCAGTAATATTCTTAAGGCAAAACTCGTCAATAGAAGAAAGCGGTGTGGATGTTCAAGAG
AACAGGAATGAAACAACAGAGAAACCAGATCTGTTAAAGTGCCCAAAAGATTGGCGTCTA
CTCCGAGAAAAATGTTTGTTTTTTTCTCTCGCTTCCAACACTTGGAACTACAGTCTAGCT
GACTGTTCCACAAAAGAATCCAGTTTGCTGCTTTTTCAAGATCCAGAAGAATTGAGACAC
GTACAAAGCCTGATACTTAAAAAAGAATTTCTGTTTTGGATTGGATTAAATTTAACATTA
TCAGAGAAGAAATGGAAGTGGATAAATGGGTCATTTTTAAATCCAAACGTATTACGTATT
GTTGGTTATACTAAGAAAAACAGCTGTGTTTACGTCTCCCCGACAGGAATTTTTTCTGAG
GACTGTGACACAGACAATAAATGGATCTGCCAGAAAGAACTACAACCTGTCAGAAATAAG
GCGTGTTCTGGCTCTTGA
>KLRF3*_Panunc
GTGAGCACAACGGTGTTGTGCCTGTGTGCCCAATATCATGAAAGCCTTCCGGCTGCACAG
TCCCTATATTTGTCAGTTGCACAGAACGGCATCTCTGAGGCAAAATACTCCAGCCAGTGG
CGAAGGATGTTTGGACAGATGCAAAACACAGAGGGATCAATGATGCAGAAGACAAGAAAA
CAGCCCTATCATTGTCAACACAAGTGGACATGCAAAGATTACCCTAAATGTCCCAAGTGG
CATCAAACTGCTCTGAGATTGTCCAGCATTGCACTGGTTATACTCATTGCCATAGTGATA
GGACTAACCATTTTGGTATGTCGCCTAAGTAGTGAGAAAGGAACCAAAGATTGTGATGGC
ATGAATATTTCTCCCAGGAAACAACAGGACAATACAAACTTCACAACAAAGTCCACGCTA
AACTTATGCCCTAATAACTGGCTGCAGAAAAAAGGGAAATGCTATAATTTCTTAAAAACC
TTTAAATCATGGACCGATAGCCAAAAATCCTGTTTAATAATGAAATCACATCTCTTGATG
ATCCAAGACATGGCTGAACTGAATTTCATACAGAGTAGTATACCGGATGGAATTTACTTT
TGGATGGGTCTGAACATCACGCACCCACAAAAGGCATGGACCTGGCTGGACGGCACCCCA
TTAAATCTACAGTTATTTCAAGTCACGGGCCAAGTTGAAGATAACGCCTGTGCTGTAATA
ACAAAGAAGGGTGTGTTTTCCGAAAAGTGTTGTAATGAGAGTTACTGGATTTGTCAACAT
GTGATTTCTTCAGACAATGACTTCTAA
>KLRF1_Panunc
ATGCAAGATGAAGAAAGATACATGACCTTGAATTTACAATGGAAAAAAAGGAGTTCTATC
GAAACATCCCAACTTAAATTTAAAGATTCTTCTGTGATGTTGCCTTGGTCTAAAATCTTA
CTGGGAATATCTGGAACCATAAATGGTATTCTGGTTTTGACTTTGATTTCCCTGTGTTTA
CTGGTTTCTCAGGGAGTATTGCAAAAATGCCAAAAAGGAAATAATTCAAATCTCACCCAA
CACGATGACATTGGAAACCCAAAAATGAATAATGGCACAAGAGGAAATTTAAGTAATAAG
GATACAAGCCACTGTGGCTCAAAAGCTACGGACCATACAGGATTGTGCCCATCAGAATGG
CTCAAATATCATAAAAAGTGTTATTGGTTCTCTAATGAGATGAAAAGTTGGAGTGACAGT
TATAGGTATTGTTTGGGAAGAAAATCTCATCTGCCAATCATTCAGGACCAAATCGAAATG
GCTTTTATACAGAAAAACCTAAAACAATCAAACTACGTGTGGATTGGGCTCAACTTTACA
TCCCTGGAAAGGGCATGGACCTGGGTGGATGGTTCTCCGTTAGATTCAAAGACATTTGTC
ATAAAAGGACCAGCTAAAGAAAATAGCTGTGCTGCTACCAAAGAAAACAAAATTTACTCT
GAAACTTGCAGCAGTGTTTTCAAATGGATTTGCCAATATTAG
>KLRF2*_Panunc
ATGGAGAATGAAGATGGCTATATGGTCCTGGATTCCAAGAATCGTTTCAAATCCAGCTCT
AAAGAATGTTCCCTGTATCCACGGTATTATTGTCTTATGCTAGTATGTGGCTGCACTGGG
ATCCTTATTATCATGATCACACTGATTTGCCTGAACTTTTGGGAGGAAAAAAAGGATTTC
TCCCAGAAAGTAAATATCAGCCGTCTAGCAGGAAATAATCATGGGTGCCTAAAAGACTGG
CTGCTGAACCAAGGAAAATGCTACAGGTTTTCAATGCCTTCCAAAACTTGGAATGAGAGT
CAACATGATTGTGCATACCTACAGGCACATTTACCGGTGATCCAAAGTTTGAAAGAGCTG
GAGTTCATACAGAAGAGTTTAAAACCTGGAAATCCTGCTTGGATTAGACTATATATTGCA
TCCCCAGGAAAACAATGGATGTGAATAAATAAGCACCTTTTTGTGGAAGAAAACAATTTT
CTCATGATTGGACCAACGGATCACACAAGCTGTGCTGTCACAACAAGAAATCAGGTGTAT
TCTGAAGACTGTAACTCCAACTTTAGTGGCATTTGCCAAAGAGACGCTGTCTGA
>KLRD_Panunc
ATGGCAGCTTCTCAGATCAATCCATGGAATTTGATTTCCGGCATTTTAGGAGTAATCTGC
CTTTCCTTGATGGCTACTACGGGGGTTTTGCTGAAACATTTACTTACTAAACAAAGTATT
CAGTCAACAATGCCAACAATGTCTCCAGGACTAACCACAGAAATCCAGAAAGAAGCTGAC
TGTTGTTCTTGCCAAGAAAAGTGGATTGGGAACCAATGCAACTGCTACTTCTTTTCTACT
GAATTAAAAACTTGGGAAGAGAGTCGTGATTTCTGTGCTTCTCAGAATTCCAGTCTACTT
CAGATTCAAAACACAGATGAATTGCATTTTATGAGGTTTGGTACAAGCTTTTACTGGATT
GGGCTCCGTTACAGTGAGAAACATCGTGCCTGGTTGTGGGAAAACAACTCCAACGTCTCC
CAAGATCTATTGCCGTTAATTCAAAATTTAAATACAAAGAAATGCGTAGTGTATAGCCCA
GATGGAAGTGCTTTGGATGAATCCTGTGGAAGTACATATCGTTTTATATGTAAGCAACAG
CTGAGGCGCCCGGGTGGCTCAGTCGGTTGA
>KLRK_Panunc
ATGAATCTGGTCCGAGATCGGTGGGCTTGTCACAACATGGCCATGGACGCAGTCCGTAAT
TCCAACTCTGAGCTGGTATATAATGGTATTTCCACACGACCAAAGAGAAGGCGTGTATTA
AACACAAGCAAATATAGAGAAAACCCATCTCCGTTTTTCCTAGTCCATTCCATTGCTATA
GCTCTGGGGATCCACTTCATTATTATGGTAATGATATGCGGTGCCATAATCATACATTCA
TTATTCCACCAAGAAGCTCCACTTCCTTTACAAGAAAGTTATTGTGGCCCATGTCCTAAA
AACTGGATATGTTATAGAAATACCTGCTACCAATTTTTTAATGAAAGCAAAAGCTGGTAC
CAAAGCCAAGCCTCTTGTGTGTCTCAAAATTCCAGTCTCTTGAAGATATACAGCAGAGAA
CACCAGGATTTCCTAAAATTGGTGAAGTCTTATCATTGGATGGGACTAATACAAACTCCT
CCAAATGGATCATGGCAATGGGAAGATGGCAGCATTCTCTTACCCGACCAACTAACTATG
GTTGACATGCAGAATGGAACCTGTGCAGTTTATGGATCAAATTTTAAAGCTTATACAGAA
AACTGTTTAACTCCAAACACATACATCTGCATGCAGAGGATTGTGTAA
>KLRC1-1*_Panunc
ATGAACAACCAAGGCGTGACTTAGGCGGAACTCCATCATGCTAAGGGCTCAAAAAGACAG
CAAGTGCAACCTAAGGGCACGAAGTGTTCCATTTCAGTAACTGAGGAGGAGATAGCCTAT
GCAGAATTAAATCTTCAAAATGCTTCTCGGGCCCTTCAAGGGAATGGCAAGAGCTCTCCC
TGCAAAGAGAAGCTCATTGCTGGGATCCTGGGAATCATCTGTCTCGTCTTGATGTCCACT
GTGGTAATACTAGCTGTTAATCCCGGTACTGACACACCGGAGCAGAATAATTCTTCCCCG
GAAACAAGGATCCAGAAAGGTACAACACATCACTGTGGTCGTTGTCCAGAAGAGTGGGTT
ACATATTGCAACAATTGCTATTACATCAGCACTGAAAAAAAACCGTGGAATGAGAGTTTG
ATGTCCTGTGCTTCTAAAAACTCTAACCTGCTCTCCGTAGATAATGAAGAGGATGTGTAT
TTGTTGAATTTATTCATTCCTATTTCGTGGATTAGAGGTTGCCACAGAAGCAATAAAAAT
TCATCTGTGTGGTCAAGAGGCTCAACTGTCTCTTCCAAAGTGTTGCCAGTATCTTCAGAG
AGTGACCAGAATTGTCCATATTTCAATTTTAAATTAAAGAAGAGCTATTTTGAATCCTGC
TTAATCACAAGACCATATGTTTGTAAGCACCAGGCACTTTAG
>KLRC2-1_Panunc
ATGGCCCATGAGGAATTCAATCTTCAAGTTGCTTCTCAGGAGCTTCAAGGGACTGACAAG
AACTATCTCTGCAAAGGGAGGTACATTGCTGAGATTCTGGGAATCATCTGCCTTGTCTTG
ATGTCCACTGTGGTAAAAATAAACGTTATTCCCTATTACTTTAATGTTCAAGCTACTGAA
GGACCAGAGCAGGACAAAACGTCCCTGGAAACAAAGATCCAGAAAGCATGTCTCTGTTGT
CATTGTCTGAAAGAGTGGTTTACGTATTCCAACAATTGCTATTACATTAGCACTGACAGA
AAATCGTGGAAGGAGAGTTTGACGTCCTGTGCTTCTAAGAATTCTAACCTGCTCTACTAT
GATGATGAAGAGGACAAGTTTTTGTGGAATTTACTCTCTACTACTACATGGATTAGAGGA
TCCCCGAGAAGCCATCATAGTTCATCTGTGCAGCCAAAAGCCTTAACATTTTCTCCCAAA
GTGTTGTCAGCATCTTCAGAGAGTGACAAGAAGTGTCCATATTTCAATTTTCAAATAAGA
AAAACTTATTTTGCACCCTGCTCAGTAATAAGACCATATGTTTGTAAGCACCAGGCATTT
TAG
>KLRC3_Panunc
ATGAATAGCCAAGAAGTCACTTATGCAGAACTTAATCTGACGAAAGACTCAAAGAGACAG
CAAATGAAACCCAAGGGCACTAAAAGTTCCATTTCAGTAACTGAGCAGGAACTGCTCTAT
GCAGAGTTAAATCTTCAAAATGCTTCTCAGGATCTTCAAGGGAATGACAAGAATTATCAC
TGCAAAGGGAAGCTCATTGCTAGGATCCTGGGAATCATCTGCCTTGTCTTGATGTCCACT
GTGGTAACAATAGTAGTTGTTACCCCTACTGAAATACCAGAGCAGAAAAATTTGTCCCTG
ACAACAAAGATCCAGAAAGCACATCACTGTGGTTGTCCCAAAGAGTGGTTTGTGTATTCC
AACAATTGCTATTACATTAGCACTGAGAGAAAATCATGGAATGAGAGTTTTATGTCCTGT
GCTTCTAAGAACTCTAACCTGCTGTACATAGATGATGAAGAAGAAATGTATATGTTGGAC
TTCTTCATTCGTTCTTCATGGTGTAGAGTCTCCGAGACAAGAAATAATAGTTCATGGCTG
TGGCCCAAAGGCTTAACTTTCCTTTCCAAACCGTTGTCAGTATCTTCAGAATGGGACCAC
AATTGTACATTTTTATACGTTCAGGCCAAAAAAATTTTAATTGAATCCTGCTTAGAAATA
AAAACATATATTTGTAAGCACCAGGCACTTCAACCTGACTAA
>KLRC1-2_Panunc
ATGGACAACCAAGGCGTGACTTATGCGGAACTCCATCATGCTAAGGGCTCAAAGAGACAG
CAAGTGAAACCTAAGGGCATGAAGAGTTCCATTTCAGTAACTGAGGAGGAGATAACCTAT
GCAGAATTGAATCTTCAAAATGCTTCTCGGGACCTTCAAGGGAATGGCAGGAATTCTCCC
TGCAAAGGTGCAGAGAAGCTCATTGCCGGTATCTTGGGAACCCTCTGCCTCGTCTTGATG
TCCACTGTGGTAACAATAGCTGTTATTCCCTCTACTGAAGGACCAGAGCAGAACAAAACA
TCCCTGGAAACAAGGATCCACAAAGCGTGTCTCTGTTGTCATTGTCCAAAAGAGTGGGTT
ACGTATTCCAACAATTGCTATTACATTAGCACTGAGGGAAAATCATGGAACGAGAGTTTG
ATGTCTTGTGCTTCTAAGAACTCTAACCTGCTCTACTATGATGATGAAGAGGACGAGTTT
TTGTCGAAATTACACTCTTATACTATATGGATTAGAGGCTCCCAGAGAAGCCATCATAGT
TCATCTGTGCAGCCAAAAGCCTTAACATTTTCTTCCAAAGTGTTGTCAGTATCTTCAGAG
AGTGACAAGAAATGTCCATATTTCTCTTTTTATTTTAAAACATTTGGTTTTGCACGCTGC
TTTGGAATAAGACTGTATGTTTGTAAGCACCAGGCATTTTAG
>KLRC1-3_Panunc
ATGAACAACCAAGGCGTGACTTATGCGGAACTCCATCATGCTAAGGGCTCAAAAAGACAG
CAAGTGCAACTTAAGGGCACGAAAAGTTCCATTTTAGTAACTGAGGAGGAGATAGCCTAT
GCAGAATTAAATCTTCAAAATGCTTCTCGGGACCTTCAAGGGAATGGCAAGAACTCTCCC
TGCAAAGAGAAGCTCATTGCCGGTATCTTGGGAATCCTCTGCCTCATCTTGATGTCCACT
GTGGTAACAATAGCTGTTATTCCCTCTACTGAAGGACCAGTGCGGAACAAAACGTCCCTG
GAAACAAGGATCCAGAAAGCCTGTCTCTGTTGTCATTGTCTGAAAGAGTGGTTTACATAT
TCCAACAATTGCTATTACATTAGCACTGAGGGAAAATCATGGAACGAGAGTTTGGCATCC
TGTGCTTCTAACAACTCTAACCTGCTCTACTATGATGATGATGTGGACAAGTTTTTGTTG
AATTTACTCTCTGCTACTACATGGGTTAGAGGCTCCCAGAGAAGAAATCATAGTTCATCT
GTGCAGCCAAAAGCCTTAACATTTTCTTCTGAAGTGTTGTCAGTATCTTCAGAGAGTGAC
AAGAATTGTCCATATTTCGATTTTCTTGCAAAAAAAACTTATTTTGCACCGTGCTCAGTA
ATAAGACCATATATTTGTAAGCACCAGGCATTCTAG
>KLRJ_Panunc
ATGTCCAATGCTCCAGACTCTCAGCAGCCTCCAGAAATCACAGAGCAGACAGAGACAATT
GTGGACTTGAACCTTCCTCTTCCTCCTCCTCCTCCTGCTCCAGAGGATGAATGGGGCCCA
AATCCCGAGCCTACTCACATGAGTGCTTCTTCTATTCCCTTTTTTCTGTATGGAATCATT
CCTGTGGTCCTGGGAATCTTCAGCTTGCTGCTCTTGGTATTATGTGGATTCTTTGGTTAT
CAGTACTTTCATACTGTTGAGGCATCAGCGACCAAGATGAAGAGCCTTAACGCATTGATT
GAGTCTTTTCAAAGCAAAGCAGACAAATTTCTTCATGTCCAAAATGTTCTTGACCAAAAT
AAAGCCTTATTGTCCTATGTGGAAACCCTAGAGTGGCTGCAAAGCCAGGAATATCTCCTT
GAGGCTTTACATGAACTAAATCAGAAACAAGGAGTCAGGTGTGGACATCCTCTGAAACAC
TGGGTTCAATCCAATGACCACTGCTACCACCAAACCATGGAAATGGTTTCTTGGTTAAAC
TGTTCCGATCTTTGTGTCTCTTTGAATGCTACATTTTTAAAGACAGAAGGGAGTAGGTTA
AAGAATGTCATGGAATTAATTGCAGTAGGTCCTACTTGGCTTGGCCTGTCTTACAAGAAG
GAGGACAATGAATGGAAGTGGGAGGATGGCTCCTCTCCTTCTCCTGGGCTGGGTTTACCA
GAGCCAAGTCTGGATTTCCAGGGAAAATGTGTGTATGTAAATGCACACACTCTTGGTACT
GATAACTGCACCATACCCTCTTCATGCCTGTGTGAGAAGGCTGTCCACTAA
>KLRL_Panunc
ATGAATGAAACACATACAACATATATGGATATCAAACATCCTCCTAAGAAGCAGATGCCC
AAAAAAAGGCCTTCAGTGCCATTTGTCTGGTGTCTCGCTGTAGTGATTCTTGGAATCCTC
TGTTTCCTTCTCCTTGTAACAACTGCAGTCTTGGGATCCATTGTTTTCCAGGGTCATACG
ACAAATGAAATGCAGAAGCTTCCACTGGACAATAGGACCCAGCAAGACGAGTCCACATTT
AAAAACACGACTATCATAGAGTTTCCACTTAACACAGGACACAAGAGGAACATATGTAAA
ACTCAATGGTCATGCTGTGGAGATAAATGTTACCATTTTTCACGTGATTTCAACACTTTT
CAAGACAGTAAGAATATCTGCAAGAATATGGGCGCCACACTTGTTAAGATAGAAGATGAA
GAAGAACTGAACTTCATTCGAAGTCAGATGCACTTGTACACTTGGATTGGGCTCTCCCGT
AAAGGAACCAACAGGTCATGGAAATGGGAAGATAACTCAAATCCCTTTCTCCAAGTGATA
AGTGACTGGAAAGAGACAAAAGGTGGAAACTGTGCAAGTATGACAAAAATGAGGATGATT
GCTTCTGACTGTTACAAACTACTGCCCTTTACTTGTGAGAAGAGAATTCCCTGTGTGGCT
ACCTCATAA
>KLRA_Panunc
ATGAGCGATCAGAAAGTGATTTATTCCACCCTGAGATTTCTTCAGTCTCCTTCAGAGTCA
CAAAATAGAATAAGGCCAGGTAGGACTCAAAGGCCTGGGAAAACTGATGACAAAGAGTTT
TCAGTGCCCTGGCATCTCATTGCGGTGATTCTTGGGATCCTCTGTTTACTACTATTGGTG
ACAGTTGCAGTGTTGGGGACAAAGATTTTTCAGTATATTCAAGAAAACCATCAGCAGAGG
GAAAAGATAAAAAATTTGAGCCAAGAGTACCAAATTGTGCAAAATGACAGCTACTTCAAG
GAGCAACTTTTGACAAATAAGATTTTGGAATATAGCAGTCGTGAAAATGAAAGTCTTCAG
CAGAAAATGAAGCAGGATTTTATAGAAAGGACATGCCAGAGAAAAAATATAGGCAAACTC
TATGAAAGCCACTGGTCCTGTTGTGGAATAAAGTGTTACTATTTTATTCCTGAATATAAA
AACTGGAAGGGATGTAAACAGACATGCCAAAGCTATAATTCATTTCTTCTGAAGATAAAT
GATCAAGATGAACTGACCTTCATTCAAACCCAAACTTATAGGAATTACTACTGGATTGGA
TTATCATATAAAGGAGGAGAAAGAAAACGGAAATGGATTGACAGTGACCCACTTTTGGGG
ATGCACTATGCATTCATGAATATTTCTGGGAGAGGACAATGTGCATTTTTATCTTCAACA
AGAATAACAAATGCTGAGTGCTCTCAGAAGTACAATTGTATCTGTGAGAAGACAATTGGT
GATATTTTCTTTCCCTGCTTCAATAATTATAAGAAAAGATGA
>KLRG_Priben
ATGATTGACAATGATATTTATTCTGTATTACAGTTGTCTACTGAACCTCCAGCCCAGAAT
GACTACAGACCAGAGGAAAAAGTGTCTTCTCCCAGGTCCCCTCTCTCGCGCCATGTGGCG
ATAGCTTTGGGACTTCTGAACGCCCTTCTTATGTGTTTGCTGCTTGTCCCGTGGATTCTG
TGCCAAGGTTCCACTCGTGCCAGTTGTCCTAGTTGCCCAGACTTCTGGGTGAGGTATGGC
GACCACTGTTACTACTTCTCAGTGGAGAAAAACAACTGGGATTCTAGTCTGGACTTCTGC
TTAGCTGAAGACTCCCATCTCCTTATGCTTACAGGCAACCAGGAAATGAGCCTGCTTCAA
CCTCTCCTCAAAGAGGACTTTTATTGGATTGGTCTGAGGAACAATTCTGGCTGGAGATGG
GAAGATGGGTCAGCCCTAAACTTTTCAAGGATTATTTCAAACAGCTTGATACAGAAGTGT
GGTACCTTCAGCAAAAGTGGTTTCCTAGGCTCTAGCTGTGAGGCTCTTTTACGGTGGGTC
TGTAAGAAGGTCAGACTTTGA
>KLRB_Priben
ATGGACACACAAGTGACATATGCTGATTTAAACTTATCCAGGGGTACTTGCCTGGAAAGT
TCATCACCCCCATCTCTTCCTCAGGACATCTGTCAAGGTCCACCTTGGCATCAGTTGGCT
CTGAAACTTGGTTGTACTGGGGTTATTCTTCTTACCTTGACTGTGATTGGGTTGAGTATT
TCAGTAATATTCTTAAGACAAAACTTGTCAATAGAAGAAAGCCGTGTGGATGTTCAAGAG
AACAGGAATGAAACAACAGAGAAACCAGATCTGTTAAAGTGCCCAAAAGATTGGCGTCTA
CTGCGAGAAAAATGCTTGTTTTTTTCTCTCGCTTCCAACACTTGGAACTACAGTCTAGCT
GACTGTTCCACAAAAGAATCCAGTTTGCTGCTTTTTCAAGATCCAGAAGAATTGAGACAC
GTACAAAGCCTGATACCTAAAAAAGAATTTCTGTTTTGGATTGGATTAAATTTAACATTA
TCAGAGAAGAAATGGAAGTGGATAAATGGGTCATTTTTAAATCCAAACGTATTACGTATT
GTTGGTTATACTAAGAGAAACAGCTGTGTTTACGTCTCACCGACAGGAATTTTTTCTGAG
GACTGTGACACAGACAACAAATGGATCTGCCAGAAAGAACTACAACCTGTCAGAAATAAG
GCGTGTTCGGGCTCTTGA
>KLRF3_Priben
GTGAGCACAACGGTGTTGTGCCTGTGTGCCCAGTATCATGAAAGCCTTCCGGCTACACAG
TCCCTATATTTGTCAGTTGCACTGAACGGCATCTCTGAGGCAAAATACTCCAGCCAGTGG
CGAAGGATGTTTGGACAGATGCAAAACGCAGAGGGATCAATGATGCAGAAGACAAGAAAG
CATCCCTATCATTGTCAACACAAGTGGACATGCAAAGATTACCCTAAATGTCCCAAGTGG
CATCAGACTGCTCTGAGATTGTCTGGCATTGCACTGGTTAGTCTCACTGCCATAGTGATA
GGACTAACCATTTTGGTATGTCGCCTAAGTAGTGAGAAAGGAACCAAAGATTGTGATGGC
ATGAATATTTCTCCCAGGAAACAACAGGACAATACAAACTTCACAACAAAGTCCACGCTA
AACTTATGCCCTAATAACTGGCTGCAGAAAAAAGGGAAATGCTATAATTTCTTAAAAACC
TTTAAATCATGGACCGATAGCCAAAAATCCTGCTTAGTAATGAAATCACATCTCTTGATG
ATCCAAGACATGGCTGAACTGAATTTCATACAGAGTAGTATACCGGATGGAATTTACTTT
TGGATGGGTCTGAACATCACGCACCCACAAAAGGCATGGACCTGGCTGGACGGCACCCCA
TTAAATCTACAGTTATTTCAAGTCATGGGCCAAGTTGAAGATAACGCCTGTGCTGTAATA
ACAAAGAAGGGTGTGTTTTCCGAAAAGTGTTGTAATGAGAGTTACTGGATTTGTCAACAT
GTGATTTCTTCAGACAATGACTTCTAA
>KLRF1_Priben
ATGCAAGATGAAGAAAGATACATGACATTGAATTTACAATGGAAAAAAAGGAGTTCTATC
GAAACATCCCAACTTAAATTTAAAGATTCTTCTGTGATGTTGCCTTGGTCTAAAATCTTA
CTGGGAATATCTGGAACCATAAATGGTATTCTGGTTTTGACTTTGATTTCCCTGTGTTTA
CTGGTTTCTCAGGGAGTATTGCAAAAATGCCAAAAAGGAAATAATTCAAATCTCACCCAA
CACGATGACATTGGAAACCCCAAAATGAATAATGGCACAAGAGGAAATATAAGTAATAAG
GACACAAGCCACTGTGGCTCACAAGCTACGGACCATACAGGATTGTGCCCATCAGAATGG
CTCAAATATCATAAAAAGTGTTATTGGTTCTCTAATGAGATGAAAAGTTGGAGTGACAGT
TATAGGTATTGCTTGGGAAGAAAATCTCATCTACCAATCATTCAGGACCACATTGAAATG
GCTTTTATACAGAAAAACCTAAAACAATCAAACTACGTGTGGATTGGGCTCAACTTTACA
TCCCTGGAAAAGGCATGGACCTGGGTGGATGGTTCTCCGTTAGATTCAAAGACATTTGTC
ATAAAAGGACCAGCTAAAGAAAATAGCTGTGCTGCTACCAAAGAAAACAAAATTTACTCT
GAAACTTGCAGCAGTGTTTTCAAATGGATTTGCCAATATTAG
>KLRF2_Priben
ATGGAGAATGAAGATGGCTATATGGTCCTGGATTCCAAGAATCGTTTCAAATCCAGCTCT
AAAGAATGTTCCCTGTATCCACCGTATTATTGTCTTATGCTAGTATGTGGCTGCATTGGG
ATCCTTATTATCATGATCACACTGATTTGCCTGAACTTTTGGGAGGAAAAAAAGGATTTC
TCCCAGAAAGTAAATATCAGCTGTCTAGCAGGAAATAATCATGTGTGCCCAAAAGACTGG
CTGCTGAACCAAGGGAAATGCTACAGGTTTTCAATGCCTTCCAAAACTTGGAATGAGAGT
CAACATGATTGTGCGTACCTACAGGCACATTTACCGGTGATCCAAAGTTTGAAAGAGCTG
GAGTTCATACAGAAGAGTTTAAAACCTGGAAATCCTGCTTGGATTGGACTATTTACTGCA
TCCCCAGGAAAACAATGGATGTGGATAAATAAACACGTTTTTGTGGAAGAAAACAATTTT
CTCATGATTGGACCAACGGATCACACAAGCTGTGCTGTCGCAACAAGAAATCAGGTGTAT
TCTGAAGACTGTAACTCCAACTTTAATGGCATTTGCCAAAGAGACGCTGTCTGA
>KLRD_Priben
ATGGCAGCTTCTCAGATCAATCCATGGAATTTGATTTCCAGCATTTTAGGAGTAATCTGC
CTTTCCTTGATGGCTACTACGGGGATTTTGCTGAAACATTTGCTTACTAAACAAAGTATT
CAGCCAACAATGTCTCCAGGACTAACCACAGAAATCCAGAAAGAAGCTGACTGTTGTTTT
TGCCAAGAGAAGTGGATTGGGAGCCAATGCAACTGCTACTTCTTTTCTACTGAATTAAAA
ACTTGGGAAGAGAGTCGTGATTTCTGTGCTTCTCAGAATTCCAGTCTACTTCAGATTCAA
AACACAGATGAGTTGCATTTTATGAGGTCCAGTACAAGCTTTTACTGGATTGGGCTCCGT
TACAGTGAAAAACATCGTGCCTGGTTGTGGGAAAACAACTCCAACGTCTCCCAAGATCTA
TTGCCATTAATTCAAAATTTAAGTGCAAAGAAATGCGTACTGTATAGCCCAGTTCGAAGT
GCTTTGGATGAACCCTGTGGAAGTACATATCGTTTTATATGTAAGCAACAGCTGAGGCGT
CCGGGTGGCTCAGTCGGTTGA
>KLRK_Priben
ATGAATCTGGTCCGAGATCGGTGGGCTTGTCACAGCATGGCCATGGATGCAGTCCGTAAT
TCCAACTCTGAGCTGGTATATCATGGTATTTCCACACGACCAAAGAGAAGGCGTGTATTA
AACACAAGCAAATATAGAGAAAACCCATCTCCATTTTTCCTAGTCCATTCCATTGCTATA
GCTCTGGGGATCCACTTCATTATTATGGTAATGATATGCGGTGCCATAATCATACATTCA
TTATTCCACCAAGAAGCTCCACTTCCTTTACAAGAAAGTTATTGTGGCCCATGTCCTAAA
AACTGGATATGTTATAGAAATACCTGCTACCAATTTTTTAATGAAAGCAAAAGCTGGTAC
CAAAGCCAAGCCTCTTGTGTGTCTCAAAATTCCAGTCTCTTGAAGATATACAGCAGAGAA
CACCAGGATTTCCTAAAATTGGTGAAGTCTTATCATTGGATGGGACTAATACAAACTCCA
CCAAACGGATCATGGCAATGGGAAGATGGCAGCATTCTCTTACCCGACCAACTAACCATG
GTTGACATGCAGAATGGAACCTGTGCAGTTTATGGATCAAATTTTAAAGCTTATACAGAA
GACTGTTTAACTCCAAACACATACATATGCATGCAGAGGATTGTGTAA
>KLRC1-1_Priben 
ATGAACAACCAAGGCGTGACCTACGCGGAACTCCATCATGCTAAGGGCTCAAAAAGACAG
CAAGTGCAACCTAAGGGCACGAAAAGTTCCATTTCAGTAACTGAGGAGGAGATAGCCTAT
GCAGAATTGAATCTTCAAAATGCTTCTCGGGCCCTTCAAGGAAATGGCAAGAAGTCTCCC
TGCAAAGAGAAGCTCATTGCTGGGATCCTGGGAATCATCTGTCTTGTCTTGATGTCCACT
GTGGTAATACTAGCTGTTAATCCCGGTACTGACACACCGGAGCAGAATAATTCTTCCCTG
GAAACAAGGATCCAGAAAGCACATCACTGTGGTCGTTGTCCAGAAGAGTGGGTTACGTAT
TGCAACAATTGCTATTACATCAGCACTGAAAAAAAACCGTGGAATGAGAGTTTGATGTCC
TGTGCTTCTAAAAACTCTAACCTGCTCTCCGTAGATAATGAAGAGGATGTGTATTTGTTG
AATTTATTCATTCCTACTTCATGGATTAGAGGTTGCCACAGAAGCAATAAAAATTCATCT
GTGTGGTCAAGAGGCTCAACTGTCTCATCCAAAGTGTTGCCAGTATCTTCAGAGAGTGAC
CAGAATTGTCCATATTTCAATTTTAAATTAAAGAAGAGCTATTTTGAATCCTGCTTAATC
ACAAGACCATATGTTTGTAAGCATTAG
>KLRC2-1_Priben
ATGGCCCATGCGGAATTCAGTCTTCAAGTTGCTTCTCAGGAGCTTCAAGGGACTGACAAG
AACTATCTCTGCAAAGGGAGGTACATTGCTGAGGTTCTGGGAATCATCTGCCTTATCTTG
ATGTCCACTGTGGTCAAAATAAACGTTATTCCCTATTACTTGAATGTTCAAGCTACTGAA
GGACCAGAGCAGAACAAAACCTCCCTGGAAACAAAGATCCAGAAAGCGTGTCTCTGTTGT
CATTGTCTGAAAGAGTGGTTTACGTATTCCAACAATTGCTATTACATTAGCACTGAGGGA
AAATCGTGGAATGAGAGTTTGACGTCCTGTGCTTCTAAGAACTCTAACCTGCTCTACTAT
GATGATGAAGAGGACAAGTTTTTGTTGAATATACTCTCTGCTACTACATGGGTTAGAGGC
TCCCAGAGAAGAAATCATAGTTCATCTGTTCAGCCAAAAGCCTTAACATTTTCTTCTGAA
GTGTTGTCAGTATCTTCAGAGAGTGACAAGAATTGTCCATATTTCGATTTTCATGCAAAA
AAAACTTATTTTGCACCCTGCTCAGTAATAAGACCATATGTTTGTAAGCACCAAATGTTT
TAG
>KLRC1-2_Priben
ATGAGCAACCAAGGCGTGACTTATGCGGAACTCCATCATGCTAAGGGCTCAAAAAGACAG
CAAGTGCAACCTAAGGGCACAAAAAGTTCCATTTCAGTAACTGAGGAGGAGATAGCCTAT
GCAGAATTGAATCTTCAAAATGCTTCTCGGGACCTTCAAGGGAATGGCAAGAACTCTCCC
TGCAAAGAGAAGCTCATTGCCGGTATCTTGGGAATTCTCTGCCTCGTCTTGATGTCCACT
GTGGTAACAATAGCTGTTATTCCCTGTACTGAAGGACCAGAGCAGAACAAAACGTCCCTG
GAAACAAGGGTCCGGAAAGCGTGTCTCTGTTGTCATTGTCTGAAAGAGTGGTTTACGTAT
TCCAACAATTGCTATCACATTAGCACTGAGGGAAAATCGTGGAATGAGAGTTTGACGACC
TGTGCTTCTAACAACTCCAACCTGCTCTACTATGATGATGAAGAGGACAAGTTTTTGTTG
AATTTACTCTCTGCTACTACATGGATTAGAGGCTCCCAGAGAAGAAATCATAGTTCATCT
GTGCAGCCAAAGGCCATAACATTTTCTTCTAACATGTTGTCAGCATCTTCAGAGAGTGAC
AAGAAGTGTCCATATTTCAATTTTCAAGTAAAACCGTTTTATGCACCCTGCTCAGTAATA
AGACCATATGTTTGTAAGCACAAGGCATTCTAG
>KLRC1-3_Priben 
ATGGACAACCAAGGCGTGACTTATGCGGAACTCCATCATGCTAAGGACTCAAAAAGACAG
CATGTGCAACCTAAGGGCAAGAAAAGTTCCATTTCAGTAACTGAGGAGGAGATAGCCTAT
ACAGAATTGAATCTTCAAAATGCTTCTCAGGACTTTCGAGGGAATGGCAAGAACTCTCCC
TGCAAAGAGAAGCTCATTGCCGGTATCTTGGGAATTCTCTGCCTCGTCTTGATGTCCACT
GTGGTAACAATAGCTGTTATTCCCTCTACTGAAGGACCAGCGCAGAACAAAACATCCCTG
GAAACGACAATCCAGAAAGCGTGTCTCTGTTGTCATTGTCTGAAAGAGTGGTTTATGTAT
TCCAACAATTGCTATTACATTAGCACTGAGGGAAAATTATGGAAGGAGAGTTTGACATCC
TGTGCTTCTAAGAATTCTAACCTGCTCTACTATGATGATGAAGAGGACAAGTTTTTGTTG
AATTTACTCCGTGCTAGTACATGGATTAGAGGCTCCCAGAGAAGCCCTCATAGTTCATCT
GTGCAGCCAAAAGCCTTAACTTTTTCTTCCGAAGTGTTGTCAGTATCTTCAGAGGTTGAC
AAGAATTGTCAATATATCGATTTTCGTACAAAAAAAATTTATTTTGCACCGTGCTCATTA
AGAAGACGATATGTTTGTAAGCACCAGGCATTTTAG
>KLRC1-4_Priben 
ATGAGCAACCAAGGCGTGACTTATGTGGAACTCCATCATGCTAAGGGCTCAAAAAGACAG
CAAGTGAAACCTAAGGGCACGAAAAGTTCCATTTCAGTAAGTGAGGAGGAGATAGCCTAT
GCAGAATTGAATCTTCAAAATGCTTCTCGGGACCTTCAAGGGAATGGCAAGAACTCTCCC
TGCAAAGAGAAGCTCATTGCCGGTATCTTGGGAATCCTCTGCCTCGTCTTGATGTCCACT
GTGGTAACAATAGCTGTTATTCCCTCTACTGAAGGACCAGAGCAGAACAAAACATCCCTG
GAAACAATGATCCAGAAAGCGTGTCTCTGTTGTCATTGTCCGAAAGAGTGGTTTACGTAT
TCCAACAATTGCTATTACATTAGCACTGAGGGAAAATCGTGGAATGAGAGTTTGACGACC
TGTGCTTCTAAGAACTCTAACCTGCTCTACTATGATGATGAAGAGGACAAGTTTTTGTTG
AATTTACTCTCTATTACTACATGGATTAGAGGCTCCCAGAGAAGCCCTCATAGTTCATCT
GTGCAGCCAAAAGCCTTAACATTTTCTTCCGAAGTGTTGTCAGTATCTTCAGAGATTGAC
AAGAATTGTCAATATATCAATTTTGGTACAAACAAATTTTATTTTGAACCGTGCTCAGTA
AGAAGACGATATGTTTGTAAGCACCAGGCATTTTAG
>KLRC1-5_Priben 
ATGGACAACCAAGGCGTGACTTATGTGGAACTCCATCATGCTAAGGGCTCAAAAAGACAG
CAAGTGCAACCTAAGGGCACGAAAAGTTCCATTCCAGTAAGTGAGGAGGAGATAGCCTAT
GCAGAATTGAATCTTCAAAATGCTTCTCGGGACCTTCAAGGGAATGGCAAGAACTCTCCC
TGCAAAGAGAAGCTCATTGCCGGTATCTTGGGAATCCTCTGCCTCGTCTTGATGTCCACT
GTGGTAACAATAGCTGTTATCCCCTCTACTGAAGGACCAGAGCAGAACACAACATCCCTG
GAAACGACAATCCACAAAGCGTGTCTCTGTTGTCATTGTCTGAAAGAGTGGGTTACGTAT
TCCAACAACTGCTATTACATTAGCACTGAGGAAAAATCATGGAACGAGAGTTTGACGTCT
TGTGCTTCTAAGAATTCTAACCTGCTCTACTATGATGATGAAGAGGACAAGTTTTTGTCG
AAATTACTCTCTTATACTATATGGATTAGAGGCTCCCAGAAAAGCCATCATAGTTCATCT
GTGCAGCCAAAAGCCTTAACATTTTCTTCCAAAGTGTTGTCAGTATCTTCAAAGAGTGAC
AAGAATTGTCCATATTTCTATTTTTATTTTAAAAAATTTGGTTTTGCACCCTGCTTTGGA
ATAAGACTGTATGTTTGTAAGCACCAGGCATTTTAG
>KLRC3_Priben
ATGAATAGCCAAGAAGTCACTTATGCAGAACTTAATCTGATGAAAGACTCAAAGAGACAG
CAAATGAAACCCAAGGGCACTAAAAGTTCCATTTCAGTAACTGAGCAGGAACTGCTCTAT
GCAGAATTAAATCTTCAACATGCTTCTCAGGATCTTCAAGGGAATGACAAGAATTATCAC
TGCAAAGGGAAGCTCATTGCTAGGATCCTGGGAATCATCTGCCTTGTCTTGATGTCCACT
GTGGTAACAATAGTAGTTGTTACCCCTACTGAAATACCAGAGCAGAAAAATTTGTCCCTG
ACAACAAAGATCCAGAAAGCACATCACTGTGGTTGTCCAAAAGAGTGGTTTGTGTATTCC
AACAATTGCTATTACATTAGCACTGAGAGAAAATCATGGAATGAGAGTTTTATGTCCTGT
GCTTCTAAGAATTCTAACCTGCTGTACATAGATGATGAAGAAGAAATGTATATGTTGGAC
TTCTTCATTCATTCTTCATGGTGTAGAGTCTCCCAGACAAGAAATAATAGTTCATGGCTG
TGGCCCAAAGGCTTAGCTTTCCTTTCCAAACTGTTGTCAGTATCTTCAGAGTGGGACCAC
AATTGTACATTTTTATACGTTCAGGCCAAAAAAATTTTAATTGAATCCTGCTTAGAAATA
AAAACATATATTTGTAAGCACCAGGCACTTCAACCTACCTAA
>KLRJ_Priben
ATGTCCAATGCTCCAGACTCTCAGCAGCTTCCAGAAATCACAGAGCAGACAGAGACAATT
GTGGACTTGAACCTTCCTCTTCCTCCTCCTCCTCCTGCTCCAGAGGATGAATGGGGCCCA
AATCCTGAGCCTACTAAAATGAGTGCTTCTTCTATTCCCTTTTTTCTGTATGGAATCATT
CCTGTGGTCCTGGGAATCTTCAGCTTGCTGCTCTTGGCATTATGTGGATTCTTTGGTTAT
CAGTACTTTCATACTGTTGAGGCATCAGCGACCAAGATGAAGAGCCTTAACGCATTGATT
GAGTCTTTTCAAAGCAAAGCAGACAAATTTCTTCATGTCCAAAATGTTCTTGACCAAAAT
AAAGCCTTATTGTCCTATGTGGAAACCCTAGAGTGGCTGCAAAGCCAGGAGTATCTCCTT
GAGGCTTTACAGGAACTCAATCAGAAACAAGGAGTCAGGTGTGGACGTCCTCTGAAACGC
TGGGTTCAATCCAATGACCACTGCTACCACCAAACCATGGAAATGGTTTCTTGGTTAGAC
TGTTTCGATATTTGTGTCTCTTTGAATGCTACATTTTTAAAGACAGAAGGGAGTAGGTTA
AGGAATGTCATGGAATTAATTGCAGTAGGTCCTACTTGGCTTGGCCTGTCTTACAGGGAG
AAGGACAATGAATGGAAGTGGGAGGATGGCTCCTCTCCTTCTCCTGGGCTGGGTTTACCA
GAGCCAAGTCTGGATTTCCAGGGAAAATGTGTGTATGTAAAGGCACACACTCTTGGTACT
GATAACTGCACCATACCCTCTTCATGCCTGTGTGAGAAGGCTGTCCACTAA
>KLRL_Priben
ATGAATGAAACACATACAACATATATGGATATCAAACATCCTCCTAGGAAGCAGATGCCA
AAAAAAAGGCCTTCAGTGCCATTTGTCTGGTGTCTCGCTGTAGTGATTCTTGGAATCCTC
TGTTTCCTTCTCCTTGTAACAACTGCAGTCTTGGGATCCATTGTTTTCCAGGGTCATACG
ACAAATGAAACGCAGACGCTTCCACTGGACAATAGAACCCAGCAAGACGAGTCCACATTT
AAAAACACGACTATCATGGAGTTTCCACTTAACACAGGACACAAGAGGAACATATGTAAA
ACTCAATGGTCATGTTGTGGAGATAAATGTTACCATTTTTCACGTGATTTCAACACTTTT
CAAGACAGTAAGAATATCTGCAAGAATATGGGCGCCACACTTGTTAAGATAGAAGATGAA
GAAGAACTGAACTTCATTCGAAGTCAGATGCACTTCTACACTTGGATTGGGCTCTCCCGT
AAAGGAACCAGCATGTCATGGAAATGGGAAGATAACTCATATCCGTTTCTCCAAGTGATA
AGTGACTGGAAAGAGACGAAAGGTGGAAACTGTGCAAGTATGACAAAAATGAGGATGATT
GCTTCTGACTGTTACAAACACCTGCCCTTTACTTGTGAGAAGAGAATTCCCTGTGTGGCT
ACCTCATAA
>KLRH1_Priben
ATGGACGAAAGATGGTCAAAGCATGAAAGGAGAGAATTGCCACGGCGTAAGGTTGCATTA
ACCCTGGGAGTTACATGTATTTTCCTCCTGCTGGCAAGCACAGGCTTAAGATATCTGCTT
TTGCAAAGGTGTTCTGGAGAAATCGGGCAAGATATGAAAGCACCAGAAGACAAGAATGCT
TCCTTAGCAGAAGTTGAAGATCACTTAATTTTACTAACCACTACAGCATGGAATGAAGAC
AATGACACATTTCAAGGAAAATGGTACTGCCATGGAAAAAGCTGTTACCACTTTTCAAAA
GAGGAGAAAACTTGGGAGAGGAGCATGGTGTCATGCCAAGATCTGCAGTCTAGTCTCCTG
AAGATTGATACTAAAGAGGAGCAAGTCCTTATTCAATCAAAAATAAAATACAATCATTGG
ATTGGATTAAGTAGAGTTCAAGAAAGCGGGTATCACTGGAAATGGCTGGATGGCTCACCC
GTATCTCAGCAGCTGAGTTTCCGACAGAGTTTTTCTCATGTGAAATGTGGACACATGAGA
CCATCAACAATTTATACTGCTGACTGTAGTAAACTCTTCCATTACATTTGTGAAAAGGAG
TTCTCTGGCCCTGATTATTAA
>KLRH2_Priben
ATGGCCATCGGCTATCTTTCTCCTGACACGGTCTCTCTGAGAGTCAGTCAAGCACGTCAA
CGAGTACCTTGTGGAGTCAAAGCAGAGGTGAAAGGCCCGCAGAGCCAGCACATCGTCGTA
GCTGTGATCCTGACCAAGCTCTTTTCCGGCTGTGAAATCCCAGGAATCGAGCCGTGTCGT
TTGCAGCCCTCAGGAATGAGCGAGGAGGGAATAACATACACAGAGCTGAAATCAGCCCAT
TCAAGGCAACAGGACAAAAGACGTCCAATGGTTAAAAGGAGAGGATTTCCATGGCATATC
GTTGCATTAACCCTGGGATTTCTATGTTTGTTCCTCCTGCTGGGAATCACAGGCTTAGGA
TATATGTTTTTGCAAAGGTGTTCTGGAGAAATCAGGCAAGATATGAAAGCACCAGAAGAC
AAGAACGCTTCCTTAGCAGAAGTTGAAGATCACTTAATTTTACTAACCACTACAGCATGG
AATGAAGACGATGACACATTTCAAGGAAAATGGTACTGCCGTGGAAAAAGCTGTTACCAC
TTTTCAAAAGAGGAGAAAACTTGGGAGAGGAGCATGGTGTCATGCCAAGATCTGCAGTCT
AGTCTCCTGAAGATTGATACTAAAGAGGAGCAAGTCCTTATTCAATCAAAAATAAAACAC
AATCATTGGATTGGATTAAGTAGGGTTCAAGAACGCAGGAATCCCTGGCAATGGCTGGAT
GGCTCACCCCTATCTCAGCAGCTGAATTTCCAACAGAGTTTATCTCCTGTGAAATGTGGA
CACATGAGACCATCAACAATTTATACCGCTGATTGTAGTAACCGTTTCCGTTACATTTGC
GAAAAGGAGTTCTCTGGCCCTGATAATTAA
>KLRH3_Priben
ATGGACGAAAGATGGTCAAAGCATGAAAGGAGAGAATTGCCACGGCGTAAGGTTGCATTA
ACCCTGGGAGTTACATGTATTTTCCTCCTGCTGGCAAGCACAGGCTTAAGATATCTGCTT
TTGCACAGGTGTTCTGGAGAAATCGGGCAAGGTATGAAAGCACCAGAAGACAAGAATGCT
TCCTTAGCAGAAGTTGAAGATCACTTAATTTTACTAACCACTACAGCATGGAATGAAGAC
GATGACACATTTCAAGGAAAATGGTACTGCTGTGGAAAAAGCTGTTACCACTTTTCAAAA
GAGGAGAAAACTTGGGAGAGGAGCATGGTGTCATGCCAAGATCTGCAGTCTAGTCTCCTG
AAGATTGATACTAAAGAGGAGCAAGTCTTTATTCAATCAAAAATAAAATACAATCATTGG
ATTGGATTAATTAAGGTTCAAGAAGGCAGGTATCCCTGGCAATGGCTGGATGGCTCACCC
TTATCTCAGAAGCTGAATTTCCAACAGAGTTTATCTCCTGTGAAATGTGGACACATGAGA
CCATCAACAATTTATACCGCTGACTGTAATCACCGTTTCCATTACATTTGTGAAAAGGAG
TTCTCTGGCCCTGATAATTAA
>KLRH4_Priben
ATGGCCATCGGCTATCTTTCTCCTGACACAGTCTCTCTGCGAGTCAGTCAAGCACGTCAA
CGAGTACCTTGTGGAGTCAAAGCAGAGGCGAAAGGCCCGCAGAGCCAGCACATCGTCGTA
GCTGTGATCCTGACCAAGCTCTTTTCCGGCTGTGAAATCCCAGGAATCGAGCCGTGTCGT
TTGCAGCCCTCAGGAATGAGCGAGGAGGGAATAACATACACAGAGCTGAAATCAGCCCAT
TCAAGGCAACAGGACAAAAGACGTCCAATGGTTAAAAGGAGAGGATTTCCATGGCATATC
GTTGCATTAACCCTGGGATTTCTATGTTTGTTCCTCCTGCTGGGAATCACAGGCTTAGGA
TATATGTTTTTTCACAGGTGTTCTGGAGAAATCGGGCAAGATATGAAAGAACCAGAAGAC
AAGAATGCTTCCTTAGCAGAGGTTGAAGATCGCTTAGTTTTACTACCCACTACAGCATGG
AATGAAGACAATGACACATTTCAAGGAAAATGGTACTGCCATGGAAAAAGCTGTTACCAC
TTTTCAAAAGAGGAGAAAACTTGGGAGAGGAGCATGGTGTCATGCCAAGATCTGCAGTCT
AGTCTCCTGAAGATTGATACTAAAGAGGAGCAAGTCCGTATTCAATCAAAAATAACATAC
AATCATTGGATTGGATTAAGTAGAGTTCAAGAAAGCGGGAATCCCTGGAAATGGCTGGAT
GGCTCACCCGTATCTCAGCAGCTGAGTTTCCGACAGAGTTTATCTCATGTGAAATGTGGA
CACCTGAGACCATCAGCTATTTATAGTGCTGATTGTAGTAAAAGCTTCCATTACATTTGT
GAAAAGGAGTTCTCTGGCCCTGATAATTAA
>KLRH5_Priben 
ATGGACGAAAGATGGTCAATGGATGAAAGGAGAGAATTGCCACGGCATAAGGTTGCATTA
ACCCTGGGAGTTACATGTATTTTCCTCCTGCTGGCAAGCACAGGCTTAAGATATCTGCTT
TTTCATAGGTATTCTGGTGCCACCAGGCAAGATATGAAAAAAACAGAAGAAAAAAATGCT
TCCTTAGCAGAAGTTGGAGATCACTCAATTCACTGTAATCAATTCAGTACAGACAATGAC
ACATTTCAAGGAAAATGGTACTGTTGTCGAAAAAGCTGTTACCACTTTTCAAAAGAAGAG
GAAACTTGGGAGAGGAGCAAGGTGGCATGCCAAGATCTGCAGTCTAGTCTCGTGAAGATT
GATACTAAAGAGGAGCAAATCTTCATTCAATCAAAAATAACATACAATTATTGGATTGGA
TTAAAGGTAGGACCCAAGAATCCCCGAAAGTGGCTGGATGGCTCAATCGTATCTCAGAGT
CTGAATTTAGAACACCGTGGACCGACTGTAAAATGTGCATGCCTCAAGCCATCAATTATT
TTTACTACTAATTGTAGCAGACTCTATCATTACATTTGTGAAAAGGAGTTCTCTGGCCCT
GATAATTAA
>KLRA_Priben
ATGAGCGATCAGAAAGTGATTTATTCCACCCTGAGATTTCTTCAGTCTCCTTCAGAGTCA
CAAAATAGAATAAGGCCAGGTAGGACCCAAAGGCCTGGGAAAACTGATGACAAAGAGTTT
TCAGTGCCCTGGCATCTCATTGCAGTGATTCTTGGGATCCTCTGTTTACTACTATCGGTG
ACAGTTGCAGTGTTGGGGACAAAGATTTTTCAGTATATTCAAGAAAACCATCAGCAGAGG
GAAAATATAAGAAATTTGAGTCAAGAGTACCAAATTGTGCAAAATGACAGCTACTTCAAG
GAGCAACTTTTGACAAATAAGATTTTGGAATGTAACAGTCGTGAAAATGAAAGTCTTCAG
CAGAAAATGAAGCAGGATTTTATAGAAAGGACATGCCAGAGAAAAAATATAGGCAAACTC
TATGAAAGCCACTGGTCCTGTTGTGGAATAAAGTGTTACTATTTTATTCCTGAATATAAA
AACTGGAAGGGATGTAAACAGACATGCCAAAGCTATAATTCATTTCTTCTGAAGATAAAT
GATCAAGATGAACTGACCTTCATTCAAACCCAAACTTATTGGAATTACTACTGGATTGGA
TTATCATATAATGGAGGAGAAAGAAAATGGAAATGGATTGACAGTGACCCACTTTTGGGG
ATGCACTATGCATTCATGAATATTTCTGGGAGAGGACAATGTGCATTTTTATCTTCAACA
AGAATAACAAATGCTGAGTGCTCTCAGATGTACAATTGTATCTGTGAGAAGACAATTGGT
GATATTTTCTTTCCCTGGTTCAATAATTATAAGAAAAGATGA
>KLRG_Priiri
ATGATTGACAATGATATTTATTCTGTATTACAGTTATCTACTGAACCTCCAGCCCAGAAT
GACTACAGACCAGAGGAAAAAGTGTCTTCTCCCAGGTCCCCTCTCTCGCGCCATGTGGCG
ATAGCTTTGGGACTTCTGAACGCCCTTCTTATGTGTTTGCTGCTTGTCCCGTGGATTCTG
TGCCAAGGTTCCACTCGTGCCAGTTGTCCTAGTTGCCCAGACTTCTGGGTGAGGTATGGC
GACCACTGTTACTACTTCTCAGTGGAGAAAAACAACTGGGATTCTAGTCTGGACTTCTGC
TTAGCTGAAGACTCCCATCTCCTTATGCTTACAGGCAACCAGGAAATGAGCCTGCTTCAA
CCTCTCCTCAAAGAGGACTTTTATTGGATTGGTCTGAGGAACAATTCTGGCTGGAGATGG
GAAGATGGGTCAGCCCTAAACTTTTCAAGGATTATTTCAAACAGCTTGATACAGAAGTGT
GGTACCTTCAGCAAAAGTGGTTTCCTAGGCTCTAGCTGTGAGGCTCTTTTACGGTGGGTC
TGTAAGAAGGTCAGACTTTGA
>KLRB_Priiri
ATGGACACACAAGTGACATATGCTGATTTAAACTTATCCAGGGGTACTTGCCTGGAAAGT
TCATCACCCCCATCTCTTCCTCAGGACATCTGTCAAGGTCCACCTTGGCATCAGTTGGCT
CTGAAACTTGGTTGTACTGGGGTTATTCTTCTTACCTTGACTGTGATTGGGTTGAGTATT
TCAGTAATATTCTTAAGACAAAACTTGTCAATAGAAGAAAGCCGTGTGGATGTTCAAGAG
AACAGGAATGAAACAACAGAGAAACCAGATCTGTTAAAGTGCCCAAAAGATTGGCGTCTA
CTGCGAGAAAAATGCTTGTTTTTTTCTCTCACTTCCAACACTTGGAACTACAGTCTAGCT
GACTGTTCCACAAAAGAATCCAGTTTGCTGCTTTTTCAAGATCCAGAAGAATTGAGACAC
GTACAAAGCCTGATACCTAAAAAAGAATTTCTGTTTTGGATTGGATTAAATTTAACATTA
TCAGAGAAGAAATGGAAGTGGATAAATGGGTCATTTTTAAATCCAAACGTATTACGTATT
GTTGGTTATACTAAGAGAAACAGCTGTGTTTACGTCTCACCGACAGGAATTTTTTCTGAG
GACTGTGACACAGACAACAAATGGATCTGCCAGAAAGAACTACAACCTGTCAGAAATAAG
GCGTGTTCGGGCTCTTGA
>KLRF3_Priiri
GTGAGCACAACGGTGTTGTGCCTGTGTGCCCAGTATCATGAAAGCCTTCCGGCTACACAG
TCCCTATATTTGTCAGTTGCACTGAACGGCATCTCTGAGGCAAAATACTCCAGCCAGTGG
CGAAGGATGTTTGGACAGATGCAAAACACAGAGGGATCAATGATGCAGAAGACAAGAAAG
CATCCCTATCATTGTCAACACAAGTGGACATGCAAAGATTACCCTAAATGTCCCAAGTGG
CATCAGACTGCTCTGAGATTGTCCGGCATTGCACTGGTTATTCTCATTGCCATAGTGATA
GGACTAACCATTTTGGTATGTCGCCTAAGTAGTGAGAAAGGAACCAAAGATTGTGATGGC
ATGAATATTTCTCCCAGGAAACAACAGGACAATACAAACTTCACAACAAAGTCCACACTA
AACTTATGCCCTAATAACTGGCTGCAGAAAAAAGGGAAATGCTATAATTTCTTAAAAACC
TTTAAATCATGGACCGATAGCCAAAAATCCTGCTTAGTAATGAAATCACATCTCTTGATG
ATCCAAGACATGGCTGAACTGAATTTCATACAGAGTAGTATACCGGATGGAATTTACTTT
TGGATGGGTCTGAACATCACGCACCCACAAAAGGCATGGACCTGGCTGGACGGCACCCCA
TTAAATCTACAGTTATTTCAAGTCATGGGCCAAGTTGAAGATAACGCCTGTGCTGTAATA
ACAAAGAAGGGTGTGTTTTCCGAAAAGTGTTGTAATGAGAGTTACTGGATTTGTCAACAT
GTGATTTCTTCAGACAATGACTTCTAA
>KLRF1_Priiri
ATGCAAGATGAAGAAAGATACATGACATTGAATTTACAATGGAAAAAAAGGAGTTCTATC
GAAACATCCCAACTTAAATTTAAAGATTCTTCTGTGATGTTGCCTTGGTCTAAAATCTTA
CTGGGAATATCTGGAACCATAAATGGTATTCTGGTTTTGACTTTGATTTCCCTGTGTTTA
CTGGTTTCTCAGGGAGTATTGCAAAAATGCCAAAAAGGAAATAATTCAAATCTCACCCAA
CACGATGACATTGGAAACCCCAAAATGAATAATGGCACAAGAGGAAATATAAGTAATAAG
GACACAAGCCACTGTGGCTCACAAGCTACGGACCATACAGGATTGTGCCCATCAGAATGG
CTCAAATATCATAAAAAGTGTTATTGGTTCTCTAATGAGATGAAAAGTTGGAGTGACAGT
TATAGGTATTGCTTGGGAAGAAAATCTCATCTACCAATCATTCAGGACCACATTGAAATG
GCTTTTATACAGAAAAACCTAAAACAATCAAACTACGTGTGGATTGGGCTCAACTTTACA
TCCCTGGAAAAGGCATGGACCTGGGTGGATGGTTCTCCGTTAGATTCAAAGACATTTGTC
ATAAAAGGACCAGCTAAAGAAAATAGCTGTGCTGCTACCAAAGAAAACAAAATTTACTCT
GAAACTTGCAGCAGTGTTTTCAAATGGATTTGCCAATATTAG
>KLRF2_Priiri
ATGGAGAATGAAGATGGCTATATGGTCCTGGATTCCAAGAATCGTTTCAAATCCAGCTCT
AAAGAATGTTCCCTGTATCCACCGTATTATTGTCTTATGCTAGTATGTGGCTGCATTGGG
ATCCTTATTATCATGATCACACTGATTTGCCTGAACTTTTGGGAGGAAAAAAAGGATTTC
TCCCAGAAAGTAAATATCAGCTGTCTAGCAGGAAATAATCATGTGTGCCCAAAAGACTGG
CTGCTGAACCAAGGGAAATGCTACAGGTTTTCAATGCCTTCCAAAACTTGGAATGAGAGT
CAACATGATTGTGCGTACCTACAGGCACATTTACCGGTGATCCGAAGTTTGAAAGAGCTG
GAGTTCATACAGAAGAGTTTAAAACCTGGAAATCCTGCTTGGATTGGACTATTTACTGCA
TCCCCAGGAAAACAATGGATGTGGATAAATAAACACGTTTTTGTGGAAGAAAACAATTTT
CTCATGATTGGACCAACGGATCACACAAGCTGTGCTGTCGCAACAAGAAATGAGGTGTAT
TCTGAAGACTGTAACTCCAACTTTAATGGCATTTGCCAAAGAGACGCTGTCTGA
>KLRD_Priiri
ATGGCAGCTTCTCAGATCAATCCATGGAATTTGATTTCCAGCATTTTAGGAGTAATCTGC
CTTTCCTTGATGGCTACTACGGGGATTTTGCTGAAACATTTGCTTACTAAACAAAGTATT
CAGCCAACAATGTCTCCAGGACTAACCACAGAAATCCAGAAAGAAGCTGACTGTTGTTTT
TGCCAAGAAAAGTGGATTGGGAACCAATGCAACTGCTACTTCTTTTCTACTGAATTAAAA
ACTTGGGAAGAGAGTCGTGATTTCTGTGCTTCTCAGAATTCCAGTCTACTTCAGATTCAA
AACACAGATGAATTGCATTTTATGAGGTCCAGTACAAGCTTTTACTGGATTGGGCTCCGT
TACAGTGAAAAACATCGTGCCTGGTTGTGGGAAAACAACTCCAACGTCTCCCAAGATCTA
TTGCCATTAATTCAAAATTTAAGTGCAAAGAAATGCGTACTGTATAGCCCAGATCGAAGT
GCTTTGGATGAACCCTGTGGAAGTACATATCGTTTTATATGTAAGCAACAGCTGAGGCGC
CCGGGTGGCTCAGTCGGTTGA
>KLRC1-6_Priiri
ATGGACAACCAAGGCGTGACTTATGCGGAACTCCATCATGCTAAGGGCTCAAAAAGACAG
CAAGTGAAACCTAAGGGCACGAAAAGTTCCATTCCAGTAAGTGAGGAGGAGATAACCTAT
GCAGAATTGAATCTTCAAAATGCTTCTCGGGACCTTCAAGGGAATGGCAAGAACTCTCCC
TGCAAAGAGAAGCTCATTGCCGGTATCTTGGGAATCCTCTGCCTCGTCTTGATGTCCACT
GTGGTAACAATAGCTGTTATCCCCTCTACTGAAGGACCAGAGCAGAACAAAACATCCCTG
GAAACGACAATCCACAAAGCGTGTCTCTGTTGTCATTGTCTGAAAGAGTGGGTTACGTAT
TCCAACAACTGCTATTACGTTAGCACTGAGGAAAAATCATGGAACGAGAGTTTGACGTCT
TGTGCTTCTAAGAATTCTAACCTGCTCTACTATGATGATGAAGAGGACAAGTTTTTGTCG
AAATTACTCTCTTATACTATATGGATTAGAGGCTCCCAGAAAAGCCATCATAGTTCATCT
GTGCAGCCAAAAGCCTTAACATTTTCTTCCAAAGTGTTGTCAGTATCTTCAAAGAGTGAC
AAGAATTGTCCATATTTCTATTTTTATTTTAAAAAATTTGGTTTTGCACCCTGCTTTGGA
ATAAGACTGTATGTTTGTAAGCACCAGGCATTTTAG
>KLRL_Priiri
ATGAATGAAACACATACAACATATATGGATATCAAACATCCTCCTAGGAAGCAGATGCCA
AAAAAAAGGCCTTCAGTGCCATTTGTCTGGTGTCTCGCTGTAGTGATTCTTGGAATCCTC
TGTTTCCTTCTCCTTGTAACAACTGCAGTCTTGGGATCCATTGTTTTCCAGGGTCATACG
ACAAATGAAACGCAGACGCTTCCACTGGACAATAGAACCCAGCAAGACGAGTCCACATTT
AAAAACACGACTATCATGGAGTTTCCACTTAACACAGGACACAAGAGGAACATATGTAAA
ACTCAATGGTCATGTTGTGGAGATAAATGTTACCATTTTTCACGTGATTTCAACACTTTT
CAAGACAGTAAGAATATCTGCAAGAATATGGGCGCCACACTTGTTAAGATAGAAGATGAA
GAAGAACTGAACTTCATTCGAAGTCAGATGCACTTCTACACTTGGATTGGGCTCTCCCGT
AAAGGAACCAGCATGTCATGGAAATGGGAAGATAACTCATATCCGTTTCTCCAAGTGATA
AGTGACTGGAAAGAGACGAAAGGTGGAAACTGTGCAAGTATGACAAAAATGAGGATGATT
GCTTCTGACTGTTACAAACACCTGCCCTTTACTTGTGAGAAGAGAATTCCCTGTGTGGCT
ACCTCATAA
>KLRA_Priiri
ATGAGCGATCAGAAAGTGATTTATTCCACCCTGAGATTTCTTCAGTCTCCTTCAGAGTCA
CAAAATAGAATAAGGCCAGGTAGGACCCAAAGGCCTGGGAAAACTGATGACAAAGAGTTT
TCAGTGCCCTGGCATCTCATTGCAGTGATTCTTGGGATCCTCTGTTTACTACTATCGGTG
ACAGTTGCAGTGTTGGGGACAAAGATTTTTCAGTATATTCAAGAAAACGATCAGCAGAGG
GAAAATATAAGAAATTTGAGTCAAGAGTACCAAATTGTGCAAAATGACAGCTACTTCAAG
GAGCAACTTTTGACAAATAAGATTTTGGAATGTAACAGTCGTGAAAATGAAAGTCTTCAG
CAGAAAATGAAGCAGGATTTTATAGAAAGGACATGCCAGAGAAAAAATATAGGCAAACTC
TATGAAAGCCACTGGTCCTGTTGTGGAATAAAGTGTTACTATTTTATTCCTGAATATAAA
AACTGGAAGGGATGTAAACAGACATGCCAAAGCTATAATTCATTTCTTCTGAAGATAAAT
GATCAAGATGAACTGACCTTCATTCAAACCCAAACTTATTGGAATTACTACTGGATTGGA
TTATCATATAATGGAGGAGAAAGAAAATGGAAATGGATTGACAGTGACCCACTTTTGGGG
ATGCACTATGCATTCATGAATATTTCTGGGAGAGGACAATGTGCATTTTTATCTTCAACA
AGAATAACAAATGCTGAGTGCTCTCAGATGTACAATTGTATCTGTGAGAAGACAATTGGT
GATATTTTCTTTCCCTGGTTCAATAATTATAAGAAAAGATGA
>KLRG_Priviv
ATGATTGACAATGATATTTATTCTGTATTACAGTTGTCTACTGAACCTCCAGCCCAGAAT
GACTACAGACCAGAGGAAAAAGTGTCTTCTCCCAGGTCCCCTCTCTCGCGCCATGTGGCG
ATAGCTTTGGGACTTCTGAACGCCCTTCTTATGTGTTTGCTGCTTGTCCCGTGGATTCTG
TGCCAAGGTTCCACTCGTGCCAGTTGTCCTAGTTGCCCAGACTTCTGGGTGAGGTATGGC
GACCACTGTTACTACTTCTCAGTGGAGAAAAACAACTGGGATTCTAGTCTGGACTTCTGC
TTAGCTGAAGACTCCCATCTCCTTATGCTTACAGGCAACCAGGAAATGAGCCTGCTTCAA
CCTCTCCTCAAAGAGGACTTTTATTGGATTGGTCTGAGGAACAATTCTGGCTGGAGATGG
GAAGATGGGTCAGCCCTAAACTTTTCAAGGATTATTTCAAACAGCTTGATACAGAAGTGT
GGTACCTTCAGCAAAAGTGGTTTCCTAGGCTCTAGCTGTGAGGCTCTTTTACGGTGGGTC
TGTAAGAAGGTCAGACTTTGA
>KLRB_Priviv
ATGGACACACAAGTGACATATGCTGATTTAAACTTATCCAGGGGTACTTGCCTGGAAAGT
TCATCACCCCCATCTCTTCCTCAGGACATCTGTCAAGGTCCACCTTGGCATCAGTTGGCT
CTGAAACTTGGTTGTACTGGGGTTATTCTTCTTACCTTGACTGTGATTGGGTTGAGTATT
TCAGTAATATTCTTAAGACAAAACTTGTCAATAGAAGAAAGCCGTGTGGATGTTCAAGAG
AACAGGAATGAAACAACAGAGAAACCAGACCTGTTAAAGTGCCCAAAAGATTGGCGTCTA
CTACGAGAAAAATGCTTGTTTTTTTCTCTCGCTTCCAACACTTGGAACTACAGTCTAGCT
GACTGTTCCACAAAAGAATCCAGTTTGCTGCTTTTTCAAGATCCAGAAGAATTGAGACAC
GTACAAAGCCTGATACCTAAAAAAGAATTTCTGTTTTGGATTGGATTAAATTTAACATTA
TCAGAGAAGAAATGGAAGTGGATAAATGGGTCATTTTTAAATCCAAACGTATTACGTATT
GTTGGTTATACTAAGAAAAACAGCTGTGTTTACGTCTCACCGACAGGAATTTTTTCTGAG
GACTGTGACACAGACAACAAATGGATCTGCCAGAAAGAACTACAACCTGTCAGAAATAAG
GCGTGTTCGGGCTCTTGA
>KLRF3_Priviv
GTGAGCACAACCGTGTTGTGCCTGTGTGCCCAGTATCATGAAAGCCTTCCGGCTACACAG
TCCCTATATTTGTCACTTGCACTGAACGGCATCTCTGAGGCAAAATACTCCAGCCATTGG
CGAAGGATGTTTGGACAGATGCAAAACGCAGAGGGATCAATGATGCAGAAGACAAGAAAG
CATCCCTATCATTGTCAACACAAGTGGACATGCAAAGATTACCCTAAATGTCCCAAGTGG
CATCAGACTGCTCTGAGATTGTCCGGCATTGCACTGGTTATTCTCATTGCCATAGTGATA
GGACTAACCATTTTGGTATGTCGCCTAAGTAGTGAGAAAGGAACCAAAGATTGTGATGGC
ATGAATATTTCTCCCAGGAAACAACAGGACAATACAAACTTCACAACAAAGTCCACGCTA
AGCTTATGCCCTAATAACTGGCTGCAGAAAAAAGGGAAATGCTATAATTTCTTAAAAACC
TTTAAATCATGGACCGATAGCCAAAAATCCTGCTTAGTAATGAAATCACATCTCTTGATG
ATCCAAGACATGGCTGAACTGAATTTCATACAGAGTAGTATACCGGATGGAATTTACTTT
TGGATGGGTCTGAACATCACGCACCCACAAAAGGCATGGACCTGGCTGGACGGCACCCCA
TTAAATCTACAGTTATTTCAAGTCATGGGCCAAGTTGAAGATAACGCCTGTGCTGTAATA
ACAAAGAAGGGTGTGTTTTCCGAAAAGTGTTGTAATGAGAGTTACTGGATTTGTCAACAT
GTGATTTCTTCAGACAATGACTTCTAA
>KLRF1_Priviv
ATGCAAGATGAAGAAAGATACATGACATTGAATTTACAATGGAAAAAAAGGAGTTCTATC
GAAACATCCCAACTTAAATTTAAAGATTCTTCTGTGATGTTGCCTTGGTCTAAAATCTTA
CTGGGAATATCTGGAACCATAAATGGTATTCTGGTTTTGACTTTGATTTCCCTGTGTTTA
CTGGTTTCTCAGGGAGTATTGCAAAAATGCCAAAAAGGAAATAATTCAAATCTCACCCAA
CACGATGACATTGGAAACCCCAAAATGAATAATGGCACAAGAGGAAATTTAAGTAATAAG
GACACAAGCCACTGTGGCTCACAAGCTACGGACCATACAGGATTGTGCCCATCAGAATGG
CTCAAATATCATAAAAAGTGTTATTGGTTCTCTAATGAGATGAAAAGTTGGAGTGACAGT
TATAGGTATTGTTTGGGAAGAAAATCTCATCTACCAATCATTCAGGACCACATTGAAATG
GCTTTTATACAGAAAAACCTAAAACAATCAAACTACGTGTGGATTGGGCTCAACTTTACA
TCCCTGGAAAAGGCATGGACCTGGGTGGATGGTTCTCCGTTAGATTCAAAGACATTTGTC
ATAAAAGGACCAGCTAAAGAAAATAGCTGTGCTGCTACCAAAGAAAACAAAATTTACTCT
GAAACTTGCAGCAGTGTTTTCAAATGGATTTGCCAATATTAG
>KLRF2_Priviv
ATGGAGAATGAAGATGGCTATATGGTCCTGGATTCCAAGAATCGTTTCAAATCCAGCTCT
AAAGAATGTTCCCTGTATCCACCGTATTATTGTCTTATGCTAGTATGTGGCTGCATTGGG
ATCCTTATTATCATGATCACACTGATTTGCCTGAACTTTTGGGAGGAAAAAAAGGATTTC
TCCCAGAAAGTAAATATCAGCTGTCTAGCAGGAAATAATCATGTGTGCCCAAAAGACTGG
CTGCTGAACCAAGGGAAATGCTACAGGTTTTCAATGCCTTCCAAAACTTGGAATGAGAGT
CAACATGATTGTGCGTACCTACAGGCACATTTACCGGTGATCCAAAGTTTGAAAGAGCTG
GAGTTCATACAGAAGAGTTTAAAACCTGGAAATCCTGCTTGGATTGGACTATTTACTGCA
TCCCCAGGAAAACAATGGATGTGGATAAATAAACACGTTTTTGTGGAAGAAAACAATTTT
CTCATGATTGGACCAACGGATCACACAAGCTGTGCTGTCGCAACAAGAAATCAGGTGTAT
TCTGAAGACTGTAACTCCAACTTTAATGGCATTTGCCAAAGAGACGCTGTCTGA
>KLRD_Priviv
ATGGCAGCTTCTCAGATCAATCCATGGAATTTGATTTCCAGCATTTTAGGAGTAATCTGC
CTTTCCTTGATGGCTACTACGGGGATTTTGCTGAAACATTTGCTTACTAAACAAAGTATT
CAGCCAACAATGTCTCCAGGACTAACCACAGAAATCCAGAAAGAAGCTGACTGTTGTTTT
TGCCAAGAAAAGTGGATTGGGAACCAATGCAACTGCTACTTCTTTTCTACTGAATTAAAA
ACTTGGGAAGAGAGTCGTGATTTCTGTGCTTCTCAGAATTCCAGTCTACTTCAGATTCAA
AACACAGATGAATTGCATTTTATGAGGTCCAGTACAAGCTTTTACTGGATTGGGCTCCGT
TACAGTGAAAAACATCGTGCCTGGTTGTGGGAAAACAACTCCAACGTCTCCCAAGATCTA
TTGCCATTAATTCAAAATTTAAGTGCAAAGAAATGTGTACTGTATAGCCCAGATCGAAGT
GCTTTGGATGAACCCTGTGGAAGTACATATCGTTTTATATGTAAGCAACAGCTGAGGCGC
CCGGGTGGCTCAGTCGGTTGA
>KLRK_Priviv
ATGAATCTGGTCCGAGATCGGGGGGCTTGTCACAGCATGGCCATGGATGCAGTCCGTAAT
TCCAACTCTGAGCTGGTATATCATGGTATTTCCACACGACCAAAGAGAAGGCGTGTATTA
AACACAAGCAAATATAGAGAAAACCCATCTCCATTTTTCCTAGTCCATTCCATTGCTATA
GCTCTGGGGATCCACTTCATTATTATGGTAATGATATGCGGTGCCATAATAATACATTCA
TTATTCCACCAAGAAGCTCCACTTCCTTTACAAGAAAGTTATTGTGGCCCATGTCCTAAA
AACTGGATATGTTATAGAAATACCTGCTACCAATTTTTTAATGAAAGCAAAAGCTGGTAC
CAAAGCCAAGCCTCTTGTGTGTCTCAAAATTCCAGTCTCTTGAAGATATACAGCAGAGAA
CACCAGGATTTCCTAAAATTGGTGAAGTCTTATCATTGGATGGGACTAATACAAACTCCA
CCAAATGGATCATGGCAATGGGAAGATGGCAGCATTCTCTTACCCGACCAACTAACCATG
GTTGAAATGCAGAATGGAACCTGTGCAGTTTATGGATCAAATTTTAAAGCTTATACAGAA
GACTGTTTAACTCCAAACACATACATCTGCATGCAGAGGATTGTGTAA
>KLRC1-1_Priviv 
ATGAACAACCAAGGCGTGACTTATGCGGAACTCCATCATGCTAAGGGCTCAAAAAGACAG
CAAGTGCAACCTAAGGGCACGAAAAGTTCCATTTCAGTAACTGAGGAGGAGATAGCCTAT
GCAGAATTGAATCTTCAAAATGCTTCTCGGGCCCTTCAAGGGAATGGCAAGAAGTCTCCC
TGCAAAGAGAAGCTCATTGCTGGGATCCTGGGAATCATCTGTCTTGTCTTGATGTCCACT
GTGGTAATACTAGCTGTTAATCCCGGTACTGACACACCGGAGCAGAATAATTCTTCCCTG
GAAACAAGGATCCAGAAAGCACATCACTGTGGTCGTTGTCCAGAAGAGTGGGTTACATAT
TGCAACAATTGCTATTACATCAGCACTGAAAAAAA-CCGTGGAATGAGAGTTTGATGTCC
TGTGCTTCTAAAAACTCTAACCTGCTCTCCGTAGATAATGAAGAGGATGTGTATTTGTTG
AATTTATTCATTCCTACTTCATGGATTAGAGGTTGCCACAGAAGCAATAAAAATTCATCT
GTGTGGTCAAGAGGCTCAACTGTCTCTTCCAAAGTGTTGCCAGTATCTTCAGAGAGTGAC
CAGAATTGTCCATATTTCAATTTTAAATTAAAGAAGAGCTATTTTGAATCCTGCTTAATC
ACAAGACCATATGTTTGTAAGCACTAT
>KLRC1-2_Priviv
ATGGACAACCAAGGCGTGACTTACGCGGAACTCCATCATGCTAAGGGCTCAAAAAGACAG
CAAGTGCAACCTAAGGGCACGAAAAGTTCCATTTCAGTAACTGAGGAGGAGATAGCCTAT
GCAGAATTGAATCTTCAAAATGCTTCTCGGGACCTTCAAGGGAATGGCAAGAACTCTCCC
TGCAAAGAGAAGCTCATTGCCGGTATCTTGGGAATCCTCTGCCTCGTCTTGATGTCCACT
GTGGTAACAATAGCTGTTATTCCCTCTACTGAAGGACCAGATCGGAACAAAACGTCCCTG
GAAACAAGGATCCGGAAAGCGTGTCTCTGTTGTCATTGTCTGAAAGAGTGGTTTATGTAT
TCCAACAATTGCTATTACATTAGCACTGAGGGAAAATCGTGGAATGAGAGTTTGACGTCT
TGTGCTTCTAAGAACTCTAACCTGCTCTACTATGATGATGAAGAGGACAAGTTTTTGTTG
AATTTACTCTCTGCTACTACATGGATTAGAGGCCTCCAGAGAAGAAATCATAGTTCATCT
GTGCAGCCAAAGGCCATAACATTTTCTTCTAACATGTTGTCAGCATCTTCAGAGAGTGAC
AAGAAGTGTCCATATTTCAATTTTCAAGTAAAACCGTTTTATGCACCCTGCTCAGTAATA
AGACCATATGTTTGTAAGCACAAGGCATTCTAG
>KLRC2-2_Priviv
ATGGCCCATGCGGAATTCAATCTTCAAGTTGCTTCTCAGGAACTTCAAGGGACTGACCAG
CACTATCTCTGCAAAGGGAGGTACATTGCTGAGGTTCTGGGAATCATCTGCCTTGTCTTG
ATGTCCACTGTGGTAAAAATAAACGTTATTCCCTATTACTTGAATGTTCAAGCTACTGAA
GGACCAGAGCAGAACAAAACCTCCCTGGAAACAAAGATCCAGAAAGCGTGTCTCTGTTGT
CATTGTCTGAAAGAGTGGTTTACGTATTCCAACAATTGTTATTACATCAGCACTGAGGGA
AAATCGTGGAATGAGAGTTTGACGTCCTGTGCTTCTAAGAACTCTAACCTGCTCTACTAT
GATGATGAAGAGGACAAGTTTTTGTTGAATTTACTCTCTATTACTACATGGATTAGAGGC
TCCCAGAGAAGCCATCATAGTTCATCTGTGCAGCCAAAAGCCTTAACATTTTCTTCCGAA
GTGTTGTCAGTATCTTCAGAGATTGACAAGAATTGTCAAAATATCAATTTTCGTACAAAT
tttATTTTGAACCGTGCTCACGAAGAAGACAATATGTTTGTAAGCACCAGGCATTTTAG
>KLRC1-3_Priviv
ATGAACAACCAAGGCGTGACTTATGCGGAACTCCATCATGCTAAGGGCTCAAAAAGACAG
CAAGTGCAACCTAAGGGCACGAAAAGTTCCATTTCAGTAACTGAGGAGGAGATAGCCTAT
GCAGAATTGAATCTTCAAAATGCTTCTCGGGACCTTCAAGGGAATGGCAAGAACTCTCCC
TGCAAAGAGAAGCTCATTGCCGGTATCTTGGGAATCCTCTGCCTCGTCTTGATGTCCACT
GTGGTAACAATAGCTGTTATTCCCTCTACTGAAGGACCAGAGCAGAACAAAACATCCCTG
GAAACGACAATCCAGAAAGCATGTCTCTGTTGTCATTGTCTGAAAGAGTGGTTTACGTAT
TCCAACAATTGCTATTACATTAGCACTGAGAGAAAATCATGGAAGGAGAGTTTGACGTCC
TGCACTTCTAAGAACTCTAACCTGCTCTACTATGATGATGAAGAGGACAAGTTTTTGTTG
AATTTACTCTCTGCTACTACATGGGTTAGAGGCTCCCAGAGAAGAAATCATAGTTCATCT
GTGCAGCCAAAAGCCTTAACATTTTCTTCTGAAGTGTTGTCAGTATCTTCAGAGAGTGAC
AAGAATTGTCCATATTTCGATTTTCGTGCAAAAAAAACTTATTTAGCACCCTGCTCAGTA
ATAAGACCATATGTTTGTAAGCACCAGGCATTTTAG
>KLRC1-4_Priviv
ATGGACAACCAAGGCGTGACTTATGCGGAATTCCATCATGCTAAGGGCTCAAAAAGACAG
CAAGTGCAACCTAAGGGCAAGAAAAGTTCCATTTCAGTAACTGAGGAGGAGATAGCCTAT
ACAGAATTGAATCTTCAAAATGCTTCTCAGGACTTTCAAGGGAATGGCAAGAACTCTCCC
TGCAAAGAGAAGCTCATTGCTGGTATCTTGGGAATCCTCTGCCTCGTCTTGATGTCCACT
GTGGTAACAATAGCTGTTATTCCCGCTACTGAAGGACCAGCGCAGAACAAAACATCCCTG
GAAACGACAATCCAGAAAGCGTGTCTCTGTTGTCATTGTCTGAAAGAGTGGTTTATGTAT
TCCAACAATTGCTATTACATTAGCACTGAGGGAAAATTATGGAAGGAGAGTTTGACATCC
TGTGCTTCTAAGAATTCTAACCTGCTCTACTATGATGATGAAGAGGACAAGTTTTTGTTG
AATTTACTCCGTGCTAGTACATGGATTAGAGGCTCCCAGAGAAGCCCTCATAGTTCATCT
GTGCAGCCAAAAGCCTTAACTTTTTCTTCCGAAGTGTTGTCAGTATCTTCAGAGGTTGAC
AAGAATTGTCAATATATCGATTTTCGTACAAAAAAAATTTATTTTGCACCGTGCTCATTA
AGAAGACGATATGTTTGTAAGCACCAGGCATTTTAG
>KLRC1-5_Priviv
ATGAACAACCAAGGCGTGACTTATGCGGAACTCCATCATGCTAAGGGCTCAAAAAGACAG
CAAGTGCAACCTAAGGGCAAGAAAAGTTCCATTTCAGTAACTGAGGAGGAGATAGCCTAT
GCAGAATTGAATCTTCAAAATGCTTCTCGGGACCTTCAAGGGAATGGCAAGAACTCTCCC
TGCAAAGAGAAGCTCATTGCTGGTATCTTGGGAATCCTCTGCCTCGTCTTGATGTCCACT
GTGGTAACAATAGCTGTTATTCCCGCTACTGAAGGACCAGAGCAGAACAAAACATCCCTG
GAAACAATGATCCAGAAAGCGTGTCTCTGTTGTCATTGTCCGAAAGAGTGGTTTACGTAT
TCCAACAATTGCTATTACATTAGCACTGAGGGAAAATCGTGGAATGAGAGTTTGACGACC
TGTGCTTCTAATAACTCTAACCTGCTCTACTATGATGATGAAGAGGACAAGTTTTTGTTG
AATTTACTCTCTATTACTACATGGATTAGAGGCTCCCAGAGAAGCCCTCATAGTTCATCT
GTGCAGCCAAAAGCCTTAACATTTTCTTCCGAAGTGTTGTCAGTATCTTCAGAGATTGAT
GAGAATTGTCAATATATCAATTTTGGTACAAACAAATTTTATTTTGAACCGTGCTCAGTA
AGAAGACGATATGTTTGTAAGCACCAGGCATTTTAG
>KLRC1-6_Priviv
ATGGACAACCAAGGCGTGACTTATGCGGAACTCCATCATGCTAAGGGCTCAAAAAGACAG
CAAGTGCAACCTAAGGGCACGAAAAGTTCCATTTCAGTAACTGAGGAGGAGATAGCCTAT
GCAGAATTGAATCTTCAAAATGCTTCTCGGGACCTTCAAGGGAATGGCAAGAACTCTCCC
TGCAAAGAGAAGCTCATTGCCGGTATCTTGGGAATCCTCTGCCTCGTCTTGATGTCCACT
GTGGTAACAATAGCTGTTATCCCCTCTACTGAAGGACCAGAGCAGAACAAAACATCCCTG
GAAACGACAATCCACAAAGCGTGTCTCTGTTGTCATTGTCTGAAAGAGTGGGTTACGTAT
TCCAACAACTGCTATTACATTAGCACTGAGGAAAAATCATGGAACGAGAGTTTGACGTCT
TGTGCTTCTAAGAATTCTAACCTGCTCTACTATGATGATGAAGAGGACAAGTTTTTGTCG
AAATTACTCTCTTATACTATATGGATTAGAGGCTCCCAGAAAAGCCATCATAGTTCATCT
GTGCAGCCAAAAGCCTTAACATTTTCTTCCAAAGTGTTGTCAGTATCTTCAAAGAGTGAC
AAGAATTGTCCATATTTCTATTTTTATTTTAAAAAATTTGGTTTTGCACCCTGCTTTGGA
ATAAGACTGTATGTTTGTAAGCACCAGGCATTTTAG
>KLRC3_Priviv
ATGAATAGCCAAGAAGTCACTTATGCAGAACTTAATCTGATGAAAGACTCAAAGAGACAG
CAAATGAAACCCAAGGGCACTAAAAGTTCCATTTCAGTAACTGAGCAGGAACTGCTCTAT
GCAGAATTAAATCTTCAACATGCTTCTCAGGATCTTCAAGGGAATGACAAGAATTATCAC
TGCAAAGGGAAGCTCATTGCTAGGATCCTGGGAATCATCTGCCTTGTCTTGATGTCCACT
GTGGTAACAATAGTAGTTGTTACCCCTACTGAAATACCAGAGCAGAAAAATTTGTCCCTG
ACAACAAAGATCCAGAAAGCACATCACTGTGGTTGTCCAAAAGAGTGGTTTGTGTATTCC
AACAATTGCTATTACATTAGCACTGAGAGAAAATCATGGAATGAGAGTTTTATGTCCTGT
GCTTCTAAGAATTCTAACCTGCTGTACATAGATGATGAAGAAGAAATGTATATGTTGGAC
TTCTTCATTCATTCTTCATGGTGTAGAGTCTCCCAGACAAGAAATAATAGTTCATGGCTG
TGGCCCAAAGGCTTAGCTTTCCTTTCCAAACCGTTGTCAGTATCTTCAGAGTGGGACCAC
AATTGTACATTTTTATACGTTCAGGCCAAAAAAATTTTAATTGAATCCTGCTTAGAAATA
AAAACATATATTTGTAAGCACCAGGCACTTCAACCTACCTAA
>KLRJ_Priviv
ATGTCCAATGCTCCAGACTCTCAGCAGCCTCCAGAAATCACAGAGCAGACAGAGACAATT
GTGGACTTGAACCTTCCTCTTCCTCCTCCTCCTCCTGCTCCAGAGGATGAATGGGGCCCA
AATCCTGAGCCTACTAAAATGAGTGCTTCTTCTATTCCCTTTTTTCTGTATGGAATCATT
CCTGTGGTCCTGGGAATCTTCAGCTTGCTGCTCTTGGCATTATGTGGATTCTTTGGTTAT
CAGTACTTTCATACTGTTGAGGCATCAGCGACCAAGATGAAGAGCCTTAACGCATTGATT
GAGTCTTTTCAAAGCAAAGCAGACAAATTTCTTCATGTCCAAAATGTTCTTGACCAAAAT
AAAGCCTTATTGTCCTATGTGGAAACCCTAGAGTGGCTGCAAAGCCAGGAGTATCTCCTT
GAGGCTTTACATGAACTCAATCAGAAACAAGGAGTCAGGTGTGGACGTCCTCTGAAACGC
TGGGTTCAATCCAATGACCACTGCTACCACCAAACCATGGAAATGGTTTCTTGGTTAGAC
TGTTTCGATATTTGTGTCTCTTTGAATGCTACATTTTTAAAGACAGAAGGGAGTAGGTTA
AAGAATGTCATGGAATTAATTGCAGTAGGTCCTACTTGGCTTGGCCTGTCTTACAGGGAG
AAGGACAATGAATGGAAATGGGAGGATGGCTCCTCTCCTTCTCCTGGGCTGGGTTTACCA
GAGCCAAGTCTGGATTTCCAGGGAAAATGTGTGTATGTAAAGGCACACACTCTTGGTACT
GATAACTGCACCATACCCTCTTCATGCCTGTGTGAGAAGGCTGTCCACTAA
>KLRL_Priviv
ATGAATGAAACACATACAACATATATGGATATCAAACATCCTCCTAGGAAGCAGATGCCA
AAAAAAAGGCCTTCAGTGCCATTTGTCTGGTGTCTCGCTGTAGTGATTCTTGGAATCCTC
TGTTTCCTTCTCCTTGTAACAACTGCAGTCTTGGGATCCATTGTTTTCCAGGGTCATATG
ACAAATGAAACACAGATGCTTCCACTGGACAATAAGACCCAGCAAGACGAGTCCACATTT
AAAAACACGACTATCATAGAGTTTCCACTTAACACAGGACACAAGAGGAACATATGTAAA
ACTCAATGGTCATGTTGTGGAGATAAATGTTACCATTTTTCACGTGATTTCAACACTTTT
CAAGACAGTAAGAATATCTGCAAGAATATGGGCGCCACACTTGTTAAGATAGAAGATGAA
GAAGAACTGAACTTCATTCGAAGTCAGATGCACTTCTACACTTGGATTGGGCTCTCCCGT
AAAGGAACCAGCATGTCATGGAAATGGGAAGATAACTCATATCCGTTTCTCCAAGTGATA
AGTGACTGGAAAGAGACGAAAGGTGGAAACTGTGCAAGTATGACAAAAATGAGGATGATT
GCTTCTGACTGTTACAAACACCTGCCCTTTACTTGTGAGAAGAGAATTCCCTGTGTGGCT
ACCTCATAA
>KLRH1_Priviv
ATGGACAAAAGATGTTCAAAGCATGAAAGGAGAGAATTGCCACGGCGTAAGGTTGCATTA
ACCCTGGGAGTTACATGTATTTTCCTCCTGCTGGCAAGCACAGGCTTAAGATATCTGCTT
TTGCAAAGGTGTTCTGGAGAAATTGGGCAAGATATGAAAGCACCAGAAGACAAGAATGCT
TCCTTAGCAGAAGTTGAAGATCACTTAATTTTACTAACCACTACAGCATGGAATGAAGAC
AATGACACATTTCAAGGAAAATGGTACTGCCATGGAAAAAGCTGTTACCACTTTTCAAAA
GAGGAGAAAACTTGGGAGAGGAGCATGGTGTCATGCCAAGATCTGCAGTCTAGTCTCCTG
AAGATTGATACTAAAGAGGAGCAAGTCCTTATTCAATCAAAAATAAAATACAATCATTGG
ATTGGATTAAGTAGAGTTCAAGAAAGCGGGTATCACTGGAAATGGCTGGATGGCTCACCC
GTATCTCAGCAGCTGAGTTTCCGACAGAGTTTTTCTCATGTGAAATGTGGACACATGAGA
CCATCAACAATTTATACTGCTGACTGTAGTAAACTCTTCCGTTACATTTGTGAAAAGGAG
TTCTCTGGCCCTGATTATTAA
>KLRH2_Priviv
ATGGCCATCGGCTATCTTTCTCCTGACACGGTCTCTCTGAGAGTCAGTCAAGCACGTCAA
CGAGTACCTTGTGGAGTCAAAGCAGAGGTGAGAGGCCCGCAGGGCCAGCACATCGTCGTA
GCTGTGATCCTCACCAAGCTCTTTTCCGGCTGTGAAATCCCAGGAATCGAGCCGTGTCGT
TTGCAGCCCTCAGGAATGAGCGAGGAGGGAATAACATACACAGAGCTGAAATCAGCCCAT
TCAAGGCAACAGGACAAAAGACGTCCAATGGTTAAAAGGAGAGGATTTCCATGGCATATC
GTTGCATTAACCCTGGGATTTCTATGTTTGTTCCTCCTGCTGGGAATCACAGGCTTAGGA
TATATGTTTTTTCACAGGTGTTCTGGAGAAATCAGGCAAGATATGAAAGCACCAGAAGAC
AAGAATGCTTCCTTAGCAGAAGTTGAAGATCACTTAATTTTACTAACCACTACAGCATGG
AATGAAGACGATGACACATTTCAAGGAAAATGGTACTGCCGTGGAAAAAGCTGTTACCAC
TTTTCAAAAGAGGAGAAAACTTGGGAGAGGAGCATGGTGTCATGCCAAGATCTGCAGTCT
AGTCTCCTGAAGATTGATACTAAAGAGGAGCAAGTCCTTATTCAATCAAAAATAAAACAC
AATCATTGGATTGGATTAAGTAGGGTTCAAGAAGGCAGGAATCCCTGGCAATGGCTGGAT
GGCTCACCCCTATCTCAGCAGCTGAATTTCCAACAGAGTTTATCTCCTGTGAAATGTGGA
CACATGAGACCATCAACAATTTATACCGCTGACTGTAGTAACCGTTTCCGTTACATTTGT
GAAAAGGAGTTCTCTGGCCCTGATAATTAA
>KLRH3_Priviv
ATGGATGAAAGATGTTCAAAGCATGAAAGGAGAGAATTGCCACGGCGTAAGGTTGCATTA
ACCCTGGGAGTTACATGTATTTTCCTCCTGCTGGCAAGCACAGGCTTAAGATATCTGCTT
TTGCACAGGTGTTCTGGAGAAATCGGGCAAGGTATTAAAGAACCAGAAGACAAGAATGCT
TCCTTAGCAGAAGTTGAAGATCACTTAATTTTACTAACCACTACAGCATGGAATGAAGAC
GATGACACATTTCAAGGAAAATGGTACTGCCATGGAAAAAGCTGTTACCACTTTTCAAAA
GAGGAGAAAACTTGGGAGAGAAGCATGGTGTCATGCCAAGATCTGCAGTCTAGTCTCCTG
AAGATTGATACTAAAGAGGAGCAAGTCTTTATTCAATCAAAAATAAAATACAATCATTGG
ATTGGATTAATTAAGGTTCAAGAAGGCAGGTATCCCTGGCAATGGCTGGATGGCTCACCC
TTATCTCAGAAGCTGAATTTCCAACAGAGTTTATCTCCTGTGAAATGTGGACACATGAGA
CCATCAACAATTTATACCGCTGACTGTAATCACCGTTTCCGTTACATTTGTGAAAAGGTG
TTCTCTGGCCCTGATAATTAA
>KLRH4_Priviv
ATGGCCGTCGGCTATCTTTCTCCTGACACGGTCTCTCTGAGAGTCAGTCAGGCACGTCAA
CTAGTACCTTGTGGAGTCAAAGCAGAGGCGAAAGGCCCGCAGAGCCAGCACATCGTCGTA
GCTGTGATCCTCACCAAGCTCTTTTCCGGCTGTGAAATCCCAGGAATCAAGCCTTGTTGT
TTGACTGCAGCCCTCAGAAATGAGCGAGGAGAGAGTAATATACACAGAGCTGAAATCAGC
CCATTCAAGACAACAGGACAAAAGACGTCCAATGTTTAAAAGGAGAGGGTTTCCATGGCA
TATCGTTGCAGTAACCCTGGGATTTCTATGTTTATTCCTCCTGCTGGCAATCACAGGCTT
AGGATATATGGTTTCTCACGGGTGGTCTGGAGAAATCAGGCAAGATATGAAAGCACCAGA
AGACAAGAATGCTTCCTTAGCAGAAGTTGAAGATCACTTAATTTTACTACCCACTACAGG
ATGGAATGAAGACGATGACACATTTCAAGGAAAATGGTACTGCCATGGAAAAAGCTGTTA
CCACTTTTCAAAAGAGGAGAAAACTTGGGAGAGGAGCATGGTGTCATGCCAAGATCTGCA
GTCTAGTCTCCTGAAGATTGATACTAAAGAGGAGCAAGTCCTTATTCAATCAAAAATAAA
ATACAATCATTGGATTGGATTAAGTAGAGTTCAAGAAAGCGGGAATCACTGGAAATGGCT
GGATGGCTCACCCGTATCTCAGCAGCTGAGTTTCCGACAGAGTTTTTCTCATGTGAAATG
TGGACACCTGAGACCATCAGCTATTTATAGTGCTGATTGTAGTAAAAGCTTCCATTACAT
TTGTGAAAAGGAGTTCTCTGGCCCTGATAATTAA
>KLRH5_Priviv
ATGGCCATCGGCTATCTTTCTCCTGACACGGTCTCTCTGAGAGTCAGTCAAGCACGTCAA
CTAGTACCTTGTGGAGTCAAAGCAGAGGCGAAAGGCCCGCAGAGCCAGCACATCGTCGTA
GCTGTGATCCTCACCAAGCTCTTTTCCGGCTGTGAAATCCCAGGAATCGAGCCGTGTCGT
TTGCAGCCCTCAGGAATGAGCGAGGAGGGAATAACATACACAGAGCTGAAATCAGCCCAT
TCAAGGCAACAGGACAAAAGACGTCCAATGGTTAAAAAGAGAGGATTTCCATGGCATATC
GTTGCATTAACCCTGGGATTTCTATGTTTGTTCCTCCTGCTGGGAATCACAGGCTTAGGA
TATATGTTTTTTCACAGGTGTTCTGGAGAAATCGGGCAAGATATGAAAGAACCAGAAGAC
AAGAATGCTTCCTTAGCAGAGGTTGAAGATCGCTTAGTTTTACTACCCACTACAGGATGG
AATGAAGACGATGACACATTTCAAGGAAAATGGTACTGCTGTGGAAAAAGCTGTTACCAC
TTTTCAAAAGAGGAGGAAACTTGGGAGAGGAGCATGGTGTCATGCCAAGATCTGCAGTCT
AGTCTCCTGAAGATTGATACTAAAGAGGAACAAGTCTTTATTCAATCAAAAATAAAATAC
AATCATTGGATTGGATTAATTAAGGTTCAAGAAGGCAGGTATCCCTGGCAATGGCTGGAT
GGCTCACCCTTATCTCAGAAGCTGAATTTCCAACAGAGTTTATCTCCTGTGAAATGTGGA
CACATGAGACCATCAACAATTTATACCGCTGACTGTAGTAACCATTTCCGTTACATTTGT
GAAAAGGTGTTCTCTGGCCCTGATAATTAA
>KLRH6_Priviv
ATGGATGAAAGATGTTCAATGGATGAAAGGAGAGAATTGCCACGGCGTAAGGTTGCATTA
ACCCTGGGAGTTACATGTATTTTCCTCCTGCTGGCAAGCACAGGCTTAAGATATCTGCTT
TTTCATAGGTATTCTGGTGCCACCAGGCAAGATATGAAAAAAACAGAAGAAAAAAATGCT
TCCTTAGCAGAAGTTGGAGATCACTCAATTCACTGTAATCAATTCAGTACAGACAATGAC
ACATTTCAAGGAAAATGGTACTGTTGTCGAAAAAGCTGTTACCACTTTTCAAAAGAAGAG
GAAACTTGGGAGAGGAGCAAGGTGGCATGCCAAGATCTGCAGTCTAGTCTCGTGAAGATT
GATACTAAAGAGGAGCAAATCTTCATTCAATCAAAAATAACATACAATTATTGGATTGGA
TTAAAGGTAGGACCCAAGAATCCCCGAAAGTGGCTGGATGGCTCAATCGTATCTCAGAGT
CTGAATTTAGAACACCGTGGACCGACTGTAAAATGTGCATGCCTCAAGCCATCAATTATT
TTTACTACTAATTGTAGCAGACTCTATCATTACATTTGTGAAAAGGAGTTCTCTGGCCCT
GATAATTAA
>KLRA_Priviv
ATGAGCGATCAGAAAGTGATTTATTCCACCCTGAGATTTCTTCAGTCTCCTTCAGAGTCA
CAAAATAGAATAAGGCCAGGTAGGACCCAAAGGCCTGGGAAAACTGATGACAAAGAGTTT
TCAGTGCCCTGGCATCTCATTGCAGTGATTCTTGGGATCCTCTGTTTACTACTATCGGTG
ACAGTTGCAGTGTTGGGGACAAAGATTTTTCAGTATATTCAAGAAAACCATCAGCAGAGG
GAAAATATAAGAAATTTGAGTCAAGAGTACCAAATTGTGCAAAATGACAGCTACTTCAAG
GAGCAACTTTTGACAAATAAGATTTTGGAATGTAACAGTCGTGAAAATGAAAGTCTTCAG
CAGAAAATGAAGCAGGATTTTATAGAAAGGACATGCCAGAGAAAAAATATAGGCAAACTC
TATGAAAGCCACTGGTCCTGTTGTGGAATAAAGTGTTACTATTTTATTCCTGAATATAAA
AACTGGAAGGGATGTAAACAGACATGCCAAAGCTATAATTCATTTCTTCTGAAGATAAAT
GATCAAGATGAACTGACCTTCATTCAAACCCAAACTTATTGGAATTACTACTGGATTGGA
TTATCATATAATGGAGGAGAAAGAAAATGGAAATGGATTGACAGTGACCCACTTTTGGGG
ATGCACTATGCATTCATGAATATTTCTGGGAGAGGACAATGTGCATTTTTATCTTCAACA
AGAATAACAAATGCTGAGTGCTCTCAGATGTACAATTGTATCTGTGAGAAGACAATTGGT
GATATTTTCTTTCCCTGCTTCAATAATTATAAGAAAAGATGA
>KLRG_Pumcon
ATGATTGACAATGATGTTTATTCTGTATTACAGTTGTCTACTGAACCTCCAGCCCAGAAT
GACTACAGACCACAGGAAAAAGTGTCTTCTCCCAGGTCCCCTCTCTCGCGCCATGTGGCG
ATAGCTTTGGGACTTCTGAACGCCCTTCTTATGTGTTTGCTGCTTGTCCCGTGGATTCTG
TGCCAAGGTTCCACTCATGCCAGTTGTCCTAGTTGCCCAGACTTCTGGGTGAGGTATGGC
GACCACTGTTACTACTTCTCAGTGGAGAAAAGCAACTGGGATTCTAGTCTGGACTTCTGC
TTAGCTGAAGACTCCCATCTCCTTATGCTTACAGGCAACCAGGAAATGAGCCTGCTTCAA
CCTCTCCTCAAAGAGGACTTTTATTGGATTGGTCTGAGGAACAATTCTGGCTGGAGATGG
GAAGATGGGTCAGCCCTAAACTTTTCAAGGATTATTTCAAACAGCTTGATACAGAAGTGT
GGTACCTTCAGCAAAAGTGGTTTCCTAGGCTCTAGCTGTGAGGCTCTTTTACGGTGGGTC
TGTAAGAAGGTCAGACTTTGA
>KLRB_Pumcon
ATGGACAGACAAGTGACATATGCTGATTTAAACTTATCCAGGGGTACTTGCCTGGAAAGT
TCATCACCCCCATCTCTTCCTCAGGACATCTGTCAAGGTCCACCTTGGCATCAGTTGGCT
CTGAAACTTGGTTGTACTGGGGTTATTCTTCTTACCTTGACTGTGATTGGGTTGAGTATT
TCAGTAATATTCTTAAGACAAAACTTGTCAATAGAAGAAAGCGGTGTGGATGTTCACGAG
AACAGGAATGAAACAACAGAGAAACCAGATCTGTTAAAGTGCCCAAAAGATTGGCGTCTA
CTCCGAGAAAAATGCTTGTTTTTTTCTCTCGCTTCCAACACTTGGAACTACAGTCTAGCT
GACTGTTCCACAAAAGAATCCAGTTTGCTGCTTTTTCAAGATCCAGAAGAACTGAGACAC
GTACAAAGCCTGATACCTAAAAAAGAATTTCTGTTTTGGATTGGATTAAATTTAACATTA
TCAGAGAAGAAATGGAAGTGGATAAATGGGTCATTTTTAAATCCAAACGTATTACGTATT
GTTGGTTATACTAAGAAAAACAGCTGTGTTTACGTCTCACCGACAGGAATTTTTTCTGAG
GACTGTGACACAGACAATAAATGGATCTGTCAGAAAGAACTACAACCTGTCAGAAATAAG
GCGTGTTCGGGCTCTTGA
>KLRF3*_Pumcon
GTGAGCACAACGGTGTTGTGCCTGTGTGCCCAATATCACGAAAGCCTTCCGGCTGCACAG
TCCCTATATTTGTCAGTTGCACAGAACGGCATCTCTGAGGCAAAATACTCCAGCCAGTGG
CGAAGGATGTTTGGACAGATGCAAAACACAGAGGGATCAATGATGCAGAAGACAAGAAAG
CATCCCTATCATTGTCAACACAAGTGGACATGCAAAGATTACCCTAAATGTCCCAAGTGG
CATCAGACTGCTTTGAGATTGTCCAGCACTGCACTGGTTGTACTCATTGCTATAGTGATA
GGACTAACCATTTTGGTATGTCGCCTAAGTAGTGAGAAAGGAACCAAAGATTGTGATGGC
ATGAATATTTCTCCCAGGAAACAACAGGACAATACAAACTTCACAACAAAGTCCACGCTA
AACTTATGCCCTAATAACTGGCTGCAGAAAAAAGGGAAATGCTATAATTTCTTAAAAACC
TTTAAATCATGGACCGATAGCCAAAAATCCTGCTTAATAATGAAATCACATCTCTTGATG
ATCCAAGACATGGCTGAACTGAATTTCATACAGAGTAGTATACCGGATGGAATTTACTTT
TGGATGGGTCTGAACATCACGCACCCACAAAAGGCGTGGACCTGGCTGGACGGCACCCCA
TTAAATCTACAGTTATTTCAAGTCATGGGCCAAGTTGAAGATAACGCCTGTGCTGTAATA
ACAAAGAAGGGTGTGTTTTCTGAAAAGTGTTGTAATGAGAGTTACTGGATTTGTCAACAT
GTGATTTCTTCGGACAATGACTTCTAA
>KLRF1_Pumcon
ATGCAAGATGAAGAAAGATACATGACATTGAATTTACAATGGAAAAAAAGGAGTTCTATC
GAAACATCCCAACTTAAATTTAAAGATTCTTCTGTGATGTTGCCTTGGTCTAAAATCTTA
CTGGGGATATCTGGAACCATAAATGGTGTTCTGGTTTTGACTTTGATTTCCCTGTGTTTA
CTGGTTTCTCAGGGAGTATTGCAAAAATGCCAAAAAGGAAATAATTCAAATCTCACCCAA
CACGATGACATTGGAAACCCAAAAATGAATAATGGCACAAGAGGAAATATAAGTAATAAG
GACAAAAGCCACTGTGGCTCACAAGCTACCGACCATACAGGATTGTGCCCATCAGAATGG
CTCAAATATCATAAAAAGTGTTATTGGTTCTCTAATGAGATGAAAAGTTGGAGTGACAGT
TATAGGTATTGTTTGGGAAGAAAATCTCATCTACCAATCATTCAGGACCACATTGAAATG
GCTTTTATACAGAAAAACCTAAAACAATCAAACTACGTGTGGATTGGGCTCAACTTTACA
TCCCTGGAAAAGGCATGGACCTGGGTGGATGGTTCTCCATTAGATTCAAAGACATTTGTC
ATAAAAGGACCAGCTAAAGAAAATAGCTGTGCTGCTACCAAAGAAAACAAAATTTACTCT
GAAACTTGCAGCAGTGTTTTCAAATGGATTTGCCAATATTAG
>KLRF2*_Pumcon
ATGGAGAATGAAGATGGCTATATGGTCCTGGATTCCAAGAATCGTTTCAAATCCAGCTCT
AAAGAATGTTCCCTGTATCCACCGTATTATTGTCTTATGCTAGTATGTGGCTGCATTGGG
ATCCTTATTATCATGATCACACAGATTTGCCTGAACTTTTGGGAGGAAAAAAAGGATTTC
TCCCAGAAAGTAAATATCAGCCGTCTAGCAGGAAATAATCATGTGTGCCCCAAAGACTGG
CTGCTGAACCAAGGGAAATGCTACAGGTTTTCAATGCCTTCCAAAACTTGGAATGAGAGT
CAACATGATTGTGCATACCTACAGGCACATTTACCGGTGATCCAAAGTTTGAAAGAGCTG
GAGTTCATACAGAAGAGTTTAAAACCTGGAAATCCTGCTTGGATTGGACTATATATTGCA
TCCCCAGGAAAACAATGGATGTGGATAAATAAACACCTTTTTGTGGAAGAAAACAATTTT
CTCATGATTGGACCAACGGATCACACAAGCTGTGCTGTTGCAACAAGAAATCAGGTGTAT
TCTGAAGACTGTAACTCCAACTTTAATGGCATTTGCCAAAGAGACGCTGTCTGA
>KLRD_Pumcon 
ATGGCAGCTTCTCAGATCAATCCATGGAATTTGATTTCCGGCATCTTAGGAGTAATCTGC
CTTTCCTTGATGGCTACTACGGGGATTTTGCTGAAACATTTACTTACTAAACAAAGTATT
CAGCCAACAATGCCAACAATGTCTCCAGGACTAACCACAGAAATCCAGAAAGAAGCTGAC
TGTTGTTCTTGCCAAGAAAAGTGGATTGGGAACCAATGCAACTGCTACTTCTTTTCTACT
GAATTCAAAACTTGGGAAGAGAGTCGTGATTTCTGTGCTTCTCAGAATTCCAGTCTACTT
CAGATTCAAAACACAGATGAATTGCATTTTATGAGGTCCAGTGCAAACTTTTACTGGATT
GGGCTCCGTTACAGTGAAAAACATCGTGCCTGGTTGTGGGAAAACAACTCCAACGTCTCC
CAAGATCTATTGCCATTAATTCAAAATTTAAATACAAAGAAATGCGTACTGTATAGCTCA
GATCGAAGAGCTTTGGATGAACCCTGTGGAAGTACATGTCGTTTTATATGTAAGCAACAG
CTGAGGCGCCCGGGTGGCTCAGTCGGTTGA
>KLRK_Pumcon
ATGAATCTGGTCCGAGATCGGTGGGCTTGTCACAGCATGGCCATGGACGCAGTCCGTAAT
TCCAACTCTGAGCTGGTATATCATGGTATTTCCACACGACCAAAGAGAAGGCATGTATTA
AACACAAGCAAATATAGAGAAAACCCATCTCCATTTTTCCTAGTCCATTCCATTGCTATA
GCTCTGGGGATCCACTTCATTATTATGGTAATGATATGCGGTGCCATAATCATACATTCA
TTATTCCACCAAGAAGCTCCACTTCCTTTACAAGAAAGTTATTGTGGCCCATGTCCTAAA
AACTGGATATGTTATAGAAATACCTGCTACCAATTTTTTAATGAAAGCAAAAGCTGGTAC
CAAAGCCAAGCCTCTTGTGTGTCTCAAAATTCCAGTCTCTTGAAGATATACAGCAGAGAA
CACCAGGATTTCCTAAAATTGGTGAAGTCTTATCATTGGATGGGACTAATACAAACGCCA
CCAAATGGATCATGGCAATGGGAAGATGGCAGCATTCTCTTACCCGACCAACTAACCATG
GTTGACATGCAGAATGGAACCTGTGCAGTTTATGGATCAAATTTTAAAGCTTATACAGAA
AACTGTTTAACTCCAAACACATACATCTGCATGCAGAGGATTGTGTAA
>KLRC1-1_Pumcon
ATGAACAACCAAGGCGTGACTTATGCGGAACTCCATCATGTTAAGGGCTCAAAAAGACAG
CAAGTGCAACCTAAGGGCACGAAAAGTTCCATTTCAGTAACTGAGGAGGAGATAGCCTAT
GCAGAATTAAATCTTCAAAATGCCTCTCGGGCCCTTCAAGGGAATGGCAAGAAGTCTCCC
TGCAAAGAGAAGCTCATTGCTGGGATCCTGGGAATCATCTGTCTTGTCTTGATGTCCACT
GTGGTAATACTAGCTGTTAATCCCGGTACTGACACACCGGAGCAGAATAATTCTTCCCTG
GAAACAAGGATCCAGAAAGCACATCACTGTGGTCGTTGTCCAGAAGAGTGGGTTACGTAT
TGCAACAATTGCTATTACATCAGCACTGAAAAAAAACCGTGGAATGAGAGTTTGATGTCC
TGTGCTTCTAAAAACTCTAACCTGCTCTCCGTAGATAATGAAGAGGATGTGTATTTGTTG
AATTTATTCATTCCTACTTCATGGATTAGAGGTTGCCACAGAAGCAATAAAAATTCATCT
GTGTGGTCAAGAGGCTCAACTGTCTCTTCCAAAGTGTTGCCAGTATCTTCAGAGAGTGAC
CAGAATTGTCCATATTTCAATTTTAAATTAAAGAAGAGCTATTTTGAATCCTGCTTAATC
ACAAGACCATATGTTTGTAAGCACTAGGCATTTTAG
>KLRC2-1_Pumcon
ATGGCCCATGCGGAATTCGATCTTCAAGTTGCTTCTCAGGAGCTTCAAGGGACTGACAAG
AACTATCTCTGCAAAGGGATGTACATTGCTGAGGTTCTGGGAATCATCTGCCTTGTCTTG
ATGTCCACTGTGGTAAAAATAAACGTTATTCCCTATTACTTTAATGTTCAAGCTACTGAA
GGACCAGAGCAGAACAAAACGTCCCTGGAAACAAAGATCCAGAAAGCATGTCTCTGTTGT
CATTGTCTGAAAGAGTGGTTTACGTATTCCAACAATTGCTATTACATTAGCACTGAGAGA
AAATCATGGAAGGAGAGTTTGACGTCCTGTGCTTCTAAGAACTCTAACCTGCTCTACTAT
GATGATGAAGAGGACAAGTTTTTGTTGAATTTACTCTCTGCTACTACATGGGTTAGAGGC
TCCCAGAGAAGAAATCATAGTTCATCTGTGCAGCCAAAAGCCTTAACATTTTCTTCTGAA
GTGTTGTCAGTATCTTCAGAGAGTGACAAGAATTGTCCATATTTCGATTTTCGTGCAAAA
AAAACTTATTTTGCACCCTGCTCAGTAATAAGACCATATGTTTGTAAGCACCAAGTGTTT
TAG
>KLRC1-2_Pumcon
ATGAACAACCAAGGCGTGACTTATGCGGAACTCCATCATGCTAAGGGCTCAAAAAGACAG
CAAGTGCAACCTAAGGGCACGAAAAGTTCCATTTCAGTAACTGAGGAGGAGATAACCTAT
GCAGAATTGAATCTTCAAAATGCTTCTCGGGACCTTCAAGGGAATGGCAAGAACTCTCCC
CGCAAAGGCATCCTTTCTCAGTGTTTGCATTTCTCTTCCTACTACTCACCGTCATGTCCA
GTGAAGCTCATTGCCGGTTTCTTGGGAATCCTCTGCCTCATCTTGATGTCCACTGTGGTA
ACAATAGCTGTTATTCCCTCTACTGAAGGACCAGAGCGGAACAAAACATCCCTGGAAACG
ACAATCCTGAAAGAGTGGTTTACATATTCCAACAATTGCTATTACATTAGCACTGAGAGA
AAATCATGGCTGGAGAGTTTGACGTCCTATACTTCTAAGAACTCTAACCTGCTCTACTAT
GATGATGAAGAGGACAAGTTTTTGTTGAATTTACTCTCTGATACTACATGGATTAGAGGC
TCCAATAGAAGCCATCATAGTTCATCTGTGCAGCCAAAAGCCTTAACATTTTCTTCCGAA
GTGTTGTCGGCATCTTCAGAGAGTGACAAGAAGTGTCCATATTTCAATTTTCAAGTAGAA
AAAACTTATCTTGCACCCTGCTCAGTAAGAAGACCACATATTTGTAAGCACCAGGCATTG
TAG
>KLRC2-2_Pumcon
ATGGCCCATGCGGAATTCAGTCTTCAAGTTGCTTCTCAGGAGCTTCAAGGGACTGACAAG
AACTACCACTGCAAAGGGAGGTACATTGCTGAGATTCTGGGAATCATCTGCCTTGTCTTG
ATGTCCACTGTGGTAAAAATAAACGTTATTCCCTATTACTTTAATGTTCAAGCTACTGAA
GGACCAGAGCAGAACAAAACGTCCCTGGAAACAAAGATCCAGAAAGCGTGTCTCTGTTGT
CATTGTCGGAAAGAGTGGTTTACGTATTCCAACAATTGCTATTACATTAGCACTGAGGGA
AAATCGTGGAATGAGAGTTTGACGTCCTGTGCTTCTAAGAACTCTAACCTGCTCTACTAT
GATGATGAAGAGGACAAGTTTTTGTTGAATTTACTCTCTATTACTACATGGATTAGAGGC
TCCCAGAGAAGCCATTATAGTTCATCTGTGCAGCCAAAAGCCTTAACATTTTCTTCCAAA
GTGTTGTCAGTATCTTCAGAGATTGACAAGAATTGTCCATATATCGATTTTGATACAAAA
AAATTTTATTTTGAACCATGCTCAGTAAGAAGACGATATGTTTGTAAGCACCAGGCATTT
TAG
>KLRC1-3_Pumcon
ATGAACAACCAAGGCGTGACTTATGCGGAACTCCATCATGCTAAGGGCTCAAAAAGACAG
CAAGTGCAACCTAAGGGCACGAAAAGTTCCATTTCAGTAACTGAGGAGGAGATAACCTAT
GCAGAATTGAATCTTCAAAATGCTTCTCGGGACCTTCAAGGGAATGGCAAGAACTCTCCC
CGCAAAGGCATCCTTTCTCAGTGTTTGCATTTCTCTTCCTACTACTCACCGTCATGTCCA
GTGAAGCTCATTGCCGGTTTCTTGGGAATCCTCTGCCTCATCTTGATGTCCACTGTGGTA
ACAATAGCTGTTATTCCCTCTACTGAAGGACCAGAGCGGAACAAAACATCCCTGGAAACG
ACAATCCTGAAAGAGTGGTTTACGTATTCCAACAATTGCTATTACATTAGCACTGAGAGA
AAATCATGGCTGGAGAGTTTGACGTCCTGTACTTCTAAGAACTCTAACCTGCTCTACTAT
GATGATGAAGAGGACAAGTTTTTGTTGAATTTACTCTCTGATACTACATGGATTAGAGGC
TCCAATAGAAGCCATCATAGTTCATCTGTGCAGCCAAAAGCCTTACCATTTTCTTCCGAA
GTGTTGTCGGCATCTTCAGAGAGTGACAAGAAGTGTCCATATTTCAATTTTCAAGTAGAA
AAAACTTATCTTGCACCCTGCTCAGTAAGAAGACCACATATTTGTAAGCACCAGGCATTG
TAG
>KLRC1-4_Pumcon
ATGAGCAACCAAGGCGTGACTTATGCCGAACTCCATCATGCTAAGGGCTCAAAAAGACAG
CAAGTGCAACCTAAGGGCACGAAAAGTTCCATTTCAGTAACTGAGGAGGAGATAGCCTAT
GCAGAATTGAATCTTCAAAATGCTTCTCGGGACCTTCAAGGGAATGGCAAGAACTCTCCC
CGCAACGAGAAGCTCATTGCCGGTATCTTGGGAATCCTCTGCCTCGTCTTGATGTCCACT
GTGGTAACAATAGCTGTTATTCCCTCTACTGAAGGATCAGCGCGGAACAAAACGTCCCTG
GAAACAAGGATCCGGAAAGCGTGTCTCTGTTGTCATTGTCTGAAAGAGTGGTTTACGTAT
TCCAACAATTGCTATTACATTAGCACTGAGGGAAAATCATGGAACGAGAGTTTGACGTCC
TGTGCTTCTAAGAACTCTAACCTGCTCTACTATGATGATGAAGAGGACAAGTTTTTGTTG
AATTTACTCCGTGCTACTACATGGATTAGAGGCTCCCAGAAAAGCAATCATAGATCATCT
GTGCAACTAGAAGCCTTACCATTTTCTTCCGAAGTGTTGTCAGCATCTTCAGAGAGTGAC
AACGGTTGCCCATATTTCAATTTTGATACAAACAAAATTTATTTTGTACCCTGCTCAGTA
ATGAGACCATATGTGTGTAAGCACCAGGCATTTTAG
>KLRC2-3_Pumcon
ATGGCCCATGCGGAATTCAGTCTTCAAGTTGCTTCTCAGGAGCTTCAAGGGACTGACAAG
CACTACCGCTGCAAAGGGAGGTACATTGCTGAGATTCTGGGAATCATCTGCCTTGTCTTG
ATGTCCACTGTGGTAAAAATAAACGTTATTCCCTATTACTTTAATGTTCAAGGTACTGAA
GGACCAGAGCAGAACAAAACCTCCCTGGAAGCAAAGATCCAGAAAGCGTGTCTCTGTTGT
CATTGTCGGAAAGAGTGGTTTACGTATTCCAACAATTGCTATTACATTAGCACTGAGGGA
AAATCGTGGAATGAGAGTTTGACGTCCTGTGCTTCTAAGAACTCTAACCTGCTCTACTAT
GATGATGAAGAGGACAAGTTTTTGTTGAATTTACTCTCTATTACACCATGGATTAGAGGC
TCCCGGAGAAGCCATCATAGATCATCTGTGCAGCCAAAAGCCTTAACATTTTCTTCTGAA
GTGTTGTCAGTATCTTCAGAGATTGACAAGAATTGTCCATATATCGATTTTGGTAGAAAA
AAACTTCATTTTGAACCGTGCTCAGTAAGAAGACGATATGTTTGTAAGCACCAGGCATTT
TAG
>KLRC1-5*_Pumcon
ATGAACAACCAAGGCGTGACTTATGCGGAATTCCATCATGCTAAGGGCTCAAAAAGACAG
CAAGTGCAACCTAAGGGCACGAAAAGTTCCATTTCAGTAACTGAGGAGGAGATAACCTAT
GCAGAATTGAATCTTCAAAATGCTTCTCGGGACCTTCAAGGGAATGGCAAGAACTCTCCC
CGCAAAGGCATCCTTTCTCAGTGTTTGCATTTCTCTTCCTACTACTAACCATCATGTTCA
GAGAAGCTCATTGCCGGTATCTTGGGAATCCTCTGCCTCGTCTTGATGTCCACTGTGGTA
ACAATAGCTGTTATTCCCTCTACTGAAGGACCAGAGTGGAACAAAACATCCCTGGAAACG
ACCATCCTGAAAGAGTGGTTTACGTATTCCAACAATTGCTATTACATTAGCACTGAGAGA
AAATCATGGAAGGAGAGTTTGACGTCCTGTACTTCTAAGAACTCTAACCTGCTCTACTAT
GATGATGAAGAGGACAAGTTTTTGTTGGATTTACTCTCTGCTACTACATGGGTTAGAGGC
TCCCAGAGAAGAAATCATAGTTCATCTGTGCAGCCAAAAGCCTTAACATTTTCTTCTGAA
GTGTTGTCAGTATCTTCAGAGAGTGACAAGAATTGTCCATATTTCGATTTTCGTGCAAAA
AAAACTTATTTTGCACCCTGCTCAGTAATAAGACCATATGTTTGTAAGCACCAAGTGTTT
TAG
>KLRC1-6_Pumcon
ATGGACAACCAAGGCGTGACTTATGCAGAATTCCATCATGCTAAGGGTTCAAAAAGACAG
CAAGTGCAACCTAAGGGCACGAAAAGTTCCATTTCAGTAACTGAGGAGGAGATAGCCTAT
GCAGCATTGAATCTTCAAAATGCTTCTCGGGACCTTCAAGGGAATGGCATGAACTCTCCC
CACAAAGAGAAGCTCATTGCCGGTATCTTGGGAATCCTCTGCCTCGTCTTGATGTCCACT
GTGGCAACAATAGCTGTTATTCCCTCTACTCAAGGACCAGCGCAGAACAAAACATCCCTG
GAAACGACAATCCAGAAAGCGTGTCTCTGTTGTCATTGTCTGAAAGAGTGGTTTACGTAT
TCCAACAATTGCTATTACATTAGCACTGAGGGAAAATTATGGAAGGAGAGTTTGACGTCC
TGTGCTTCTAAGAATTCTAACCTGCTCTACTATGATGATGAAGAGGACAAGTTTTTGTTG
AATTTACTCCGTGCTAGTACATGGATTAGAGGCTCCCAGAGAAGCCAGCATAGTTCACCT
GTGCAGCCAAAAGCCTTAACTTTTTCTTCCGAAGTGTTGTCAGTATCTTCAGAGATTGAC
AAGAATTGTCAATATATCGATTTTCGTACAAAAAAAATTTATTCTGCACCGTGCTCATTA
AGAAGACGATATGTTTGTAAGCACCAGGCATTTTAG
>KLRC1-7_Pumcon
ATGAACAACCAAGGCGTGACTTATGCGGAACTCCATCATGCTAAGGGCTCAAAAAGACAG
CAAGTGCAACCTAAGGGCACGAAAAGTTCCATTTCAGTAACTGAGGAGGAGATAACCTAT
GCAGAATTGAATCTTCAAAATGCTTCTCGGGACCTTCAAGGGAATGGCAAGAACTCTCCC
CGCAAAGAGAAGCTCATTGCCGGTATCTTGGGAATCCTCTGCCTCGTCTTGATGTCCACT
GTGGTAACAATAGCTGTTATTCCCTCTACTGAAGGACCAGAGCAGAACAAAACATCCCTG
GAAACAATGATCCAGAAAGCGTGTCTCTGTTGTCATTGTCCGAAAGAGTGGTTTACGTAT
TCCAACAATTGCTATTACATTAGCACTGAGGGAAAATCGTGGAATGAGAGTTTGACGACC
TGTGCTTCTAAGAACTCTAACCTGCTCTACTATGATGATGAAGAGGACAAGTTTTTGTTG
AATTTACTCTCTATTACACCATGGATTAGAGGCTCCCAGAGAAGCCATCATAGATCATCT
GCGCAGCCAAAAGCCTTAACATTTTCTTCCGAAGTGTTGTCAGTATCTTCAGAGATTGAC
AAGAATTGTCCATATATCGATTTTGCTACAAACAAATTTTATTTTGAACCGTGCTCAGTA
AGAAGACGATATGTTTGTAAGCACCAGGCATTTTAG
>KLRC1-8_Pumcon
ATGGACAACCAAGGCGTGACTTATGCGGAACTCCATCATGCTAAGGGCTCAAAAAGACAG
CAAGTGCAACCTAAGGGCACAAAAAGTTCCATTCCAGTAACTGAGGAGGAGATAACCTAT
GCAGAATTGAATCTTCAAAATGCTTCTCAGGACCTTCAAGGGAATGGCAAGAACTCTCCC
TGCAAAGGTGCAGAGAAGCTCATTGCCGGTATCTTGGGAATCCTCTGCCTCGTCTTGATG
TCCACTGTGGTAACAATAGCTGTTATTCCCTCTACTGAAGGACCAGAACAGAACAAAACA
TCCCTGGAAACAAGGATCCACAAAGCGTGTCTCTGTTGTCATTGTCTGAAAGAGTGGGTT
ACGTATTCCAACAACTGCTATTACATTAGCACTGAGGAAAAATCATGGAACGAGAGTTTG
ACGTCTTGTGCTTCTATGAACTCTAACCTGCTCTACTATGATGATGAAGAGGATAAGTTT
TTGTCGAAATTACTCTCTTATACTATATGGATTAGAGGCTCCCAGAAAAGCCATCATAGT
TCATCTGTGCAGCCAAAAGCCTTAACATTTTCTTCCAAAGTGTTGTCATTATCTTCAGAG
AGTGACAAGAAATGCCCATATTTCCCTTTTTATTTTAAACAAATTAGTTTTGCACCCTGC
TTTGGAATGAGACTGTATGTTTGTAAGCACCAGGCATGTTAG
>KLRC3_Pumcon
ATGAATAGCCAAGAAGTTACTTATGCAGAACTTAATCTGATGAAAGACTCAAAGAGACAG
CAAATGAAACCCAAGGGCACTAATATTTCCATTTCAGTAACTGAGCAGGAACTGCTCTAT
GCAGAATTAAATCTTCAAAATGCTTCTCAGGATCTTCAAGGGAATGACAAGAACTATCAC
TGCAAAGGGAAGCTCATTGCTAGGATCCTGGGAATCATCTGCCTTGTCTTGATGTCCACT
GTGGTAACAATAGTAGTTGTTACCTCTACTGAAATACCAGAGCAGAAAAATTTGTCCCTG
ACAACAAAGATCCAGAAAGCACATCACTGTGGTTGTCCAAAAGAGTGGTTTGTGTATTCC
AACAACTGCTATTACATTAGCACTGAGAGAAAATCATGGAATGAGAGTTTTATGTCCTGT
GCTTCTAAGAACTCTAACCTGCTGTACATAGATGATGAAGAAGAAATGTATATGTTGGAC
TTCTTCATTCGTTCTTCATGGTGTAGAGTCTCCCAGACAAGAAATAATAGTTCATGGCTG
TGGCCCAAAGGCTTAACTTTCCTTTCCAAACCGTTGTCAGTATCTTCAGAGTGGGACCAC
AATTGTACATTTTTATACGTTCAGGGCAAAAAAATTTTAATTGAATCCTGCTTAGAAATA
AAAACATATATTTGTAAGCACCGGGCACTTCAACCTACCTAA
>KLRJ_Pumcon
ATGTCCAATGCTCCAGACTCTCAGCAGCCTCCAGAAATCACAGAGCAGACGGAGACAATT
GTGGACTTGAACCTTCCTCTTCCTCCTCCTCCTCCTGCCCCAGAGGATGAATGGGGCCCA
AATCCTGAGCCTACTCACATGAGTGCTTCTTCTATTCCCTTTTTTCTGTATGGAATCATT
CCTGTGGTCCTGGGAATCTTCAGCTTGCTGCTCTTGGCATTATGTGGATTCTTTGGTTAT
CAGTACTTTCATACTGTTGAGGCATCAGCGACCAAGATGAAGAGCCTTAACGCATTGATT
GAGTCTTTTCAAAGCAAAGCAGACAAATTTCTTCATGTCCAAAATGTTCTTGACCAAAAT
AAAGCCTTATTGTCCTATGCAGAAACCCTAGAGTGGCTGCAAAGCCAGGAGTATCTCCTT
GAGGCTTTACATGAACTAAATCAGAAACAAGGAGTCAGGTGTGGACGTCCTCTGAAACAC
TGGGTTCAATCCAATGACCACTGCTACCACCAAACCATGGAAATGGTTTCTTGGTTAGAC
TGTTTCGATATTTGTGTCTCTTTGAATGCTACATTTTTAAAGACAGAAGGGAGTAGGTTA
AAGAATGTCATGGAATTAATTGCAGTAGGTCCTACTTGGCTTGGCCTGTCTTACAGGGAG
AAGGACAATGAATGGAAGTGGGAGGATGGCTCCTCTCCTTCTCCTGGGCTGGGTTTACCA
GAGCCAAGTCTGGATTTCCAGGGAAAATGTGTGTATGTAAAGGCACACACTCTTGGTACT
GATAACTGCACCATACCCTCTTCATGCCTGTGTGAGAAGGATGTCCACTAA
>KLRL_Pumcon
ATGAATGAAACACATACAACATATATGGATATCAAACATCCTCCTAAGAAGCAGATGCCA
AAAAAAAGGCCTTCAGTGCCATTTGTCTGGTGTCTCGCTGTAGTGATTCTTGGAATCCTC
TGTTTCCTTCTCCTTGTAACAACTGCAGTCTTCGGATCCATTGTTTTCCAGGGTCATACG
ACAAATGAAACGCAGAAGCTTCCACTGGACAATAGGACCCAGCAAGACGAGTCCACATTT
AAAAACACGACTATCATAGAGTTTCCACTTAACACAGGACACAAGAGGAACATATGTAAA
ACTCAATGGTCATGCCGTGGAGATAAATGTTACCATTTTTCACGTGATTTCAACACTTTT
CAAGACAGTAAGAATATCTGCAAGAATATGGGCGCCACACTTGTTAAGATAGAAGATGAA
GAAGAACTGAACTTCATTCGAAGTCAGATGCACTTGTACACTTGGATTGGGCTCTCCCGT
AAAGGAACCAGCATGTCATGGAAATGGGAAGATAACTCATATCCCTTTCTCCAAGTGATA
AGTGACTGGAAAGAGACAAAAGGTGGAAACTGTGCAAGTATGACAAAAATGAGGATGATT
GCTTCTGACTGTTACAAACTCCTGCCCTTTACTTGTGAGAAGAGAATTCCCTGTGTGGCT
ACCTCATAA
>KLRH1*_Pumcon
ATGGCCATCGGCTATCTTTCTCCTGACACGGTCTCTCTGAGAGTCAGTCAAGCACGTCAA
CTAGTACCTTGTGGAGTCAGGGCAGAGGCGAAAGGCCCCCAGAGCCAGCACATCATCGTA
GCTGTGATCCTGACCCAGCTCTTTTCCGGCTGTGAAATCCCAGGATTCGAACTGTGTTCT
TTGCCTACAGTCCTCAAAAATGAGCGAGTAGAGAGTGACGTGCACGAATCTGATATCACC
CCTTTCAAGGAGACAGATGGACGAAAGATGTTCAAAGGATGAAAGGAGAGAATTGCCACG
GCGTAAGGTTGCATTAACCCTGGGAGTTACATGTATTTTCCTCCTGCTGGCAAGCACAGG
CTTAAGATATATGCTTTTTCACAGGTGTTCTGGAGAAATCAGGCAAGATATGAAAGCACC
AGAAGACAAGAATGCTTCCTTAGCAGAAGTTGAAGATCATTTAATTTTACTAACCACTAC
TGCATGGAATGAAGACGATGACACATTTCAAGGAAAATGGTACTGCCGTGGAAAAAGCTG
TTACCACTTTTCAAAAGAGGAGAAAACTTGGGAGAGGAGCATGGTGTCATGCCAAGATCT
GCAGGCTAGTCTCCTGAAGATTGATACTAAAGAGGAGCAAGTCCTTATTCAATCAAAAAT
AAAATACAATCATTGGATTGGATTAAGTAGAGTTCAAGAAAGCGGGTATCACTGGAAATG
GCTGGATGGCTCACCCCTATCTCAGCAGCTGTAATTTCCGACAGAGTTTTTCTCATGTGA
AATGTGGACACATGAGACCATCAACAATTTATACTGCTGACTGTAGTAAACTCTTCCGTT
ACATTTGTGAAAAGGAGTTCTCTGGCCCTGATAATTAA
>KLRH2*_Pumcon
ATGGCCATCGGCTATCTTTCTCCTGACACGGTCTCTCTGAGAGTCAGTCAAGCACGTCAA
CTAGTACCTTGTGGAGTCAAAGCAGAGGCGAAAGGCCCAGAGCCAGCACATCATCGTAGC
TGTGATCCTGACCCAGCTCTTTTCCGGCTGTGAAATCCCAGGAATCAAGCCTTGTTGTTT
GACTGCAGCCCTCAGAAATGAGCGAGGAGAGAGTAATATACACAGAGCTGAAATCAGCCC
ATTCAAGGCAACAGGACAAAAGACGTCCAATGTTTAAAAGGAGAGGGTTTCCATGGCATA
TCGTTGCAGTAACCCTGGGATTTCTATGTTTGTTCCTCCTGCTGGCAATCACAGGCTTAG
GATATATGGTTTTTCACTCGTGTTCTGGAGAAATCAGGCAAGATATGAAAGCACCAGAAG
ACAAGAATGCTTCCTTAGCAGAAGTTGAAGATCGCTTAATTTTACTACCCACTACAGCAT
GGAATGAAGATGATGACACATTTCAAGGAAAATGGTACTGCCGTGGAAAAAGCTGTTACC
ACTTTTCAAAAGAGGAGAAAACTTGGGAGAGGAGCATGGTGTCATGCCAAGATCTGCAGG
CTAGTCTCCTGAAGATTGATACTAAAGAGGAGCAAGTCCTTATTCAATCAAAAATAAAAT
ACAATCATTGGATTGGATTAAGTAGAGGTCAAGAAAGCGGGTATCACTGGAAATGGCTGG
ATGGCTCACCCCTATCTCAGCAGCTGTAATTTCCGACGGAGTTTATCTGATGTGAAATGT
GGACACCTGAGACCATCAGCTATTTATAGTGCTGATTGTAGTAAAAGCTTCCATTACATT
TGTGAAAAGGAGTTCTCTGGCCCTGATAATTAA
>KLRH3*_Pumcon
ATGGCCATCGGCTATCTTTCTCCTGACACGGTCTCTCTGAGAATCAGTCAAGCACATCAA
CAAGTACCTTGTGGAGTCAAAGCAGAGGCGAAAGGCCCAGAGCCAGCACATCATCGTAGC
TGTGATCCTGACCCAGCTCTTTTCCGGCTGTGAAATCCCAGGAATTGAGCTGTGTCGTTT
GCAGCCCTCAGAAATGAGCGAGGAGGGAGTAACATACACAGAGCTGAAATCAGCCCATTC
AAGGCAACAGGACAAAAGACGTCCAATGGTTAAAAGGAGAGGATTTCCATGGCATATCGT
TGCAGTAACCCTGGGATTTCTATGTTTGTTCCTCCTGCTGGGAATCACAGGCTTAGGATA
TATGTTTTTTCACTCGTGTTCTGGAGAAATCAGGCAAGATATGAAAGCACCAGAAGACAA
GAATGCTTCCTTAGCAGAAGTTGAAGATCGCTTAATTTTACTACCCACTACAGCATGGAA
TGAAGACAATGACACATCTCAAGGAAAATGGTACTGCCATGGAAAAAGCTGTTACCAGTT
TTCAAAAGAGGAGGAAACTTGGGAAAGGAGCATGGTGTCATGCCAAGATCTGCAGTCTAG
TCTCCTGAAGATTGATACTAAAGAGGAGCAAGTCCTTATTCAATCAAAAATAAAATACAA
TCATTGGATTGGATTAATTAGGGTTCAAGAAGGCAGGTATCCTTGGCAATGGCTGGATGG
CTCACCCCTATCTCAGAAGCTGAATTTCCGATGGAGTTTATCTGATGTGAAATGTGGACA
CCTGAGACCATCAGCTATTTATAGTGCTGAATGTAGTAAAAGCTTCCGTTACATTTGTGA
AAAGGAGTTCTCTGGCCCTGATAATTAA
>KLRH4*_Pumcon
ATGGCCATCGGCTATCTTTCTCCTGACACGGTCTCTCTGAGAGTCAGTCAAGCACGTCAA
CTAGTACCTTGTGGAGTCAGGGCAGAGGCGAAAGGCCCCCAGAGCCAGCACATCATCCTA
GCTGTGATCCTGACCCAGCTCTTTTCCGGCTGTGAAATCCCAGGAATCAAGCCTTGTTGT
TTGACTGCAGCCCTCAGAAATGAGCGAGGAGAGAGTAATATACACAGAGCTGAAATCAGC
CCATTCAAGGCAACAGGACAAAAGACGTCCAATGTTTAAAAGGAGAGGGTTTCCATGGCA
TATCGTTGCAGTAACCCTGGGATTTCTATGTTTATTCCTCCTGCTGGGAATCACAGGCTT
AGGATATATGTTTTTTCACAGGTGTTCTGGAGAAATCAGGCAAGATATGAAAGCACCAGA
AGACAAGAATGCTTCCTTAGCAGAAGTTGAAGATCACTTAATTTTACTACCCACTACAGC
ATGGAATGAAGAAGATGACACATTTCAAGGAAAATGGTACTGCTGTGGAAAAAGCTGTTA
CCACTTTTCAAAAGAGGAGAAAACTTGGGAGAGGAGCATGGTGTCATGCCAAGATCTGCA
GGCTAGTCTCCTGAAGATTGATACTAAAGAGGAGCAAGTCCTTATTCAATCAAAAATAAA
ATACAATCATTGGATTGGATTAATTAGGGTTCAAGAAGGCAGGTATCCTTGGCAATGGCT
GGATGGCTCACCCCTATCTCAGAAGCTGAATTTCCAACAGAGTTTATCTCATGTGAAATG
TGGACACCTGAAACCATCAAATATTTATAGTGCTGACTGTAGTAAACTCTTCCGTTACAT
TTGTGAAAAGGAGTTCTCTGGCCCTGATAATTAA
>KLRH5*_Pumcon
ATGGCCATCGGCTATCTTTCTCCTGACACGGTCTCTCTGAGAGTCAGTCAAGCACGTCAA
CTAGTACCTTGTGGAGTCAGGGCAGAGGCGAAAGGCCCCCAGAGCCAGCACATCATCGTA
GCTGTGATCCTGACCCAGCTCTTTTCCGGCTGTGAAATCCCAGGAATCAAGCCTTGTTGT
TTGACTGCAGCCCTCAGAAATGAGCGAGGAGAGAGTAATATACACAGAGCTGAAATCAGC
CCATTCAAGGCAACAGGACAAAAGACGTCCAATGTTTAAAAGGAGAGGGTTTCCATGGCA
TATCGTTGCAGTAACCCTGGGATTTCTATGTTTGTTCCTCCTGCTGGGAATCACAGGCTT
AGGATATATGTTTTTTCACAGGTGTTCTGGAGAAATCAGGCAAGATATGAAAGCACCAGA
AGACAAGAATGCTTCCTTAGCAGAAGTTGAAGATCACTTAATTTTACTACCCACTACAGC
ATGGAATGAAGAAGATGACACATTTCAAGGAAAATGGTACTGCTGTGGAAAAAGCTGTTA
CCACTTTTCAAAAGAGGAGAAAACTTGGGAGAGGAGCATGGTGTCATGCCAGGATCTGCA
GGCTAGTCTCCTGAAGATTGATACTAAAGAGGAGCAAGTCCTTATTCAATCAAAAATAAA
ATACAATCATTGGATTGGATTAATTAGGGTTCAAGAAGGCAGGTATCCTTGGCAATGGCT
GGATGGCTCACCCCTATCTCAGAAGCTGAATTTCCAACAGAGTTTATCTCATGTGAAATG
TGGACACCTGAAACCATCAAATATTTATAGTGCTGATTGTAGTAAAAGCTTCCGTTACAT
TTGTGAAAAGGAGTTCTCTGGCCCTGATAATTAA
>KLRH6*_Pumcon
ATGGCCATCGGCTATCTTTCTCCTGACACGGTCTCTCTGAGAGTCAGTCAAGCACGTCAA
CTAGTACCTTGTGGAGTCAAAGCAGAGGCGAAAGGCCCAGAGCCAGCACATCATCGTAGC
TGTGATCCTGACCCAGCTCTTTTCCGGCTGTGAAATCCCAGGAATTGAGCTGTGTCGTTT
GCAGCCCTCAGAAATGAGCGAGGAGGGAGTAACATACACAGAGCTGAAATCAGCCCATTC
AAGGCAACAGGACAAAAGACATCCAATGGTTAAAAGGAGAGGATTTCCATGGCATATCGT
TGCAGTAACCCTGGGATTTCTATGTTTGTTCCTCCTGCTGGCAATCACAGGCTTAGGATA
TATGTTTTTTCACTCGTGTTCTGGAGAAATCAGGCAAGATATGAAAGCACCAGAAGACAA
GAATGCTTCCTTAGCAGAAGTTGAAGATCGCTTAATTTTACTACCCACTACAGCATGGAA
TGAAGACAATGACACATCTCAAGGAAAATGGTACTGCCATGGAAAAAGCTGTTACCAGTT
TTCAAAAGAGGAGGAAACTTGGGAAAGGAGCATGGTGTCATGCCAAGATCTGCAGTCTAG
TCTCCTGAAGATTGATACTAAAGAGGAGCAAGTCCTTATTCAATCAAAAATAAAATACAA
TCATTGGATTGGATTAATTAGGGTTCAAGAAGGCAGGTATCCTTGGCAATGGCTGGATGG
CTCACCCCTATCTCAGAAGCTGAATTTCCGATGGAGTTTATCTGATGTGAAATGTGGACA
CCTGAGACCATCAGCTATTTATAGTGCTGAATGTAGTAAAAGCTTCCATTACATTTGTGA
AAAGGAGTTCTCTGGCCCTGATAATTAA
>KLRH7*_Pumcon
ATGGCCATCGGCTATCTTTCTCCTGACACGGTCTCTCTGAGAGTCAGTCAAGCACGTCAA
CTAGTACCTTGTGGAGTCAAAGCAGAGGCGAAAGGCCCAGAGCCAGCACATCATCCTAGC
TGTGATCCTGACCCAGCTCTTTTCCGGCTGTGAAATCCCAGGAATCAAGCCTTGTTGTTT
GACTGCAGCCCTCAGAAATGAGCGAGGAGAGAGTAATATACACAGAGCTGAAATCAGCCC
ATTCAAGGCAACAGGACAAAAGACGTCCAATGTTTAAAAGGAGAGGGTTTCCATGGCATA
TCGTTGCAGTAACCCTGGGATTTCTATGTTTATTCCTCCTGCTGGGAATCACAGGCTTAG
GATATATGTTTTTTCACAGGTGTTCTGGAGAAATCAGGCAAGATATGAAAGCACCAGAAG
ACAAGAATGCTTCCTTAGCAGAAGTTGAAGATCACTTAATTTTACTACCCACTACAGCAT
GGAATGAAGACGATGACACATTTCAAGGAAAATGGTACTGCTGTGGAAAAAGCTGTTACC
ACTTTTCAAAAGAGGAGAAAACTTGGGAGAGGAGCATGGTGTCATGCCAAGATCTGCAGG
CTAGTCTCCTGAAGATTGATACTAAAGAGGAGCAAGTCCTTATTCAATCAAAAATAAAAT
ACAATCATTGGATTGGATTAATTAGGGTTCAAGAAGGCAGGTATCCTTGGCAATGGCTGG
ATGGCTCACCCCTATCTCAGAAGCTGAATTTCCAACAGAGTTTATCTCATGTGAAATGTG
GACACCTGAAACCATCAAATATTTATAGTGCTGACTGTAGTAAACTCTTCCGTTACATTT
GTGAAAAGGAGTTCTCTGGCCCTGATAATTAA
>KLRH8_Pumcon
ATGGACGAAAGATGTTCAAAGGATGAAAGGAGAGAATTTCCACAGCGTAAGGTTGCATTA
ACCCTGGGAGTTACATGTTTTTTCCTCCTGCTGGCAAGCACAGGCTTGAGATATATGCTT
TTTCATAGGTATTCTGGTGCCACCAGGCAGGATATGAAAAAAACAGAAGAAAAAAATGCT
TCCTTAGCAGAAGTTGGAGATCACTCAATTCACTGTAATCAATTCAGTACAGACAATGAC
ACATTTCAAGGAAAATGGTACTGTTGTCGAAAAAGCTGTTACCACTTTTCAAAAGAAGAG
GAAACTTGGGAGAGGAGCAAGGTGGCATGCCAAGATCTGCAGTCTAGTCTCGTGAAGATT
GATACTAAAGAGGAGCAAATCTTCATTCAATCAAAAATAACATACAATTATTGGATTGGA
TTAAAGGTAGGACCCAAGAATCCCCGAAAGTGGCTGGATGGCTCAATCGTATCTCAGAGT
CTGAATTTAGAACACCGTGGACCGACTGTAAAATGTGCATGCCTCAAGCCATCAATTATT
TTTACTACTAATTGTAGCAGACTCTACCATTACATTTGTGAAAAGGAGTTCTCTGGCCCT
GATAATTAA
>KLRA_Pumcon
ATGAGCGATCAGAAAGTGATTTATTCCACCCTGAGATTTCTTCAGTCTCCTTCAGAGTCA
CAAAATAGAATAAGGCCAGGTAGGACTCAAAGGCCTGGGAAAACTGATGACAAAGAGTTT
TCAGTGCCATGGCATCTCATTGCAGTGATTCTTGGGATCCTCTGTTTACTACTATCGGTG
ACAGTTGCAGTGTTGGGGACAAAGATTTTTCAGTATATTCAAGAAAACCATCAGCAGAGG
GAAAATATAAGAAATTTGAGTCAAGAGTACCAAATTGTGCAAAATGACAGCTACTTCAAG
GAGCAACTTTTGACAAATAAGATTTTGGAATGTAACAGTCGTGAAAATGAAAGTCTTCAG
CAGAAAATGAAGCAGGATTTTATAGAAAGGACATGCCAGAGAAAAAATATAGGCAAACTC
TACGAAAGCCACTGGTCCTGTTGTGGAATAAAGTGTTACTATTTTATTCCTGAATATAAA
AACTGGAAGGGATGTAAACAGACATGCCAAAGCTATAATTCATTTCTTCTGAAGATAAAT
GATCAAGATGAACTGACCTTCATTCAAACCCAAACTTATAGGAATTACTACTGGATTGGA
TTATCATATAATCGAGGAGAAAGAAAATGGAAATGGATTGACAGTGACCCACTTTTGGGG
ATGCACTATGCATTCATGAATATTTCTGGGAGAGGACAATGTGCATTTTTATCTTCAACA
AGAATAACAAATGCTGAGTGCTCTCAGATGTACAATTGTATCTGTGAGAAGACAATTGGT
GATATTTTCTTTCCCTGCTTCAATAATTATAAGAAAAGATGA
>KLRG_Pumyag
ATGATTGACAATGATGTTTATTCTGTATTACAGTTGTCTACTGAACCTCCAGCCCAGAAT
GACTACAGACCACAGGAAAAAGTGTCTTCTCCCAGGTCCCCTCTCTCGCGCCGTGTGGCG
ATAGCTTTGGGACTTCTGAACGCCCTTCTTATGTGTTTGCTGATTGTCCCGTGGATTCTG
TGCCAAGGTTCCACTCATGCCAGTTGTCCTAGTTGCCCAGACTTCTGGGTGAGGTATGGC
GACCACTGTTACTACTTCTCAGTGGAGAAAAACAACTGGGATTCTAGTCTGGACTTCTGC
TTAGCTGAAGACTCCCATCTCCTTATGCTTACAGGCAACCAGGAAATGAGCCTGCTTCAA
CCTCTCCTCAAAGAGGACTTTTACTGGATTGGTCTGAGGAACAATTCTGGCTGGAGATGG
GAAGATGGGTCAACCCTAAACTTTTCAAGGATTATTTCAAACAGCTTGATACAGAAGTGT
GGTACCTTCAGCAAAAGTGGTTTCCTAGGCTCTAGCTGTGAGGCTCTTTTACGGTGGGTC
TGTAAGAAGGTCAGACTTTGA
>KLRB_Pumyag
ATGGACAGACAAGTGACATATGCTGATTTAAACTTATCCAGGGGTCCTTGCCTGGAAAGT
TCATCACCCCCATCCCTTCCTCAGGACATCTGTCAAGGTCCACCTTGGCATCAGTTGGCT
CTGAAACTTGGTTGTACTGGGGTTATTCTTCTTACCTTGACTGTGATTGGGTTGAGTATT
TCAGTAATATTCTTAAGACAAAACTTGTCAATAGAAGAAAGCGGTGTGGATGTTCACGAG
AACAGGAATGAAACAACAGAGAAACCAGATCTGTTAAAGTGCCCAAAAGATTGGCGTCTA
CTCCGAGAAAAATGTTTGTTTTTTTCTCTCGCTTCCAACACTTGGAACTACAGTCTAGCT
GACTGTTCCACACAAGAATCCAGTTTGCTGCTTTTTCAAGATCCAGAAGAACTGAGACAC
GTACAAAGCCTGATACCTAAAAAAGAATTTCTGTTTTGGATTGGATTAAATTTAACATTA
TCAGAGAAGAAATGGAAGTGGATAAATGGGTCATTTTTAAATCCAAACAGATTACGTATT
GTTGGTTATACTAAGAAAAACAGCTGTGTTTACGTCTCACCGACAGGAATTTTTTCTGAG
GACTGTGACACAGACAATAAATGGATCTGTCAGAAAGAACTACAACCTGTCAGAAATAAG
GCGTGTTCGGGCTCTTGA
>KLRF3*_Pumyag
GTGAGCCCAACGGTGTTGTGCCTGTGTGCCCAATATCACGAAAGCCTTCCGGCTGCACAG
TCCCTATATTTGTCAGTTGCACAGAACGGCATCTCTGAGGCAAAATACTCCAGCCAGTGG
CGAAGGATGTTTGGACAGATGCAAAACACAGAGGGATCAATGATGCAGAAGACAAGAAAG
CATCCCTATCATTGTCAACACAAGTGGACATGCAAAGATTACCCTAAATGTCCCAAGTGG
CATCAGACTGCTTTGAGATTGTCCAGCACTGCACTGGTTATACTCATTGCTATAGTGATA
GGACTAACCATTTTGGTATGTCGCCTAAGTAGTGAGAAAGGAACCAAAGATTGTGATGGC
ATGAATATTTCTCCCAGGAAACAACAGGACAATACAAACTTCACAACAAAGTCCACGCTA
AACTTATGCCCTAATAACTGGCTGCAGAAAAAAGGGAAATGCTATAATTTCTTAAAAACC
TTTAAATCATGGACCGATAGCCAAAAATCCTGCTTAATAATGAAATCACATCTCTTGATG
ATCCAAGACATGGCTGAACTGAATTTCATACAGAGTAGTATACCGGATGGAATTTACTTT
TGGATGGGTCTGAACATCACGCACCCACAAAAGGCATGGACCTGGCTGGATGGCACCCCA
TTAAATCTACAGTTATTTCAAGTCATGGGCCAAGTTGAAGATAACGCCTGTGCTGTAATA
ACAAAGAAGGGTGTGTTTTCTGAAAAGTGTTGTAATGAGAGTTACTGGATTTGTCAACAT
GTGATTTCTTCGGACAATGACTTCTAA
>KLRF1_Pumyag
ATGCAAGATGAAGAAAGATACATGACATTGAATTTACAATGGAAAAAAAGGAGTTCTATC
GAAACATCCCAACTTAAATTTAAAGATTCTTCTGTGATGTTGCCTTGGTCTAAAATCTTA
CTGGGGATATCTGGAACCATAAATGGTATTCTGGTTTTGACTTTGATTTCCCTGTGTTTA
CTGGTTTCTCAGGGAGTATTGCAAAAATGCCAAAAAGGAAATAATTCAAATCTCACCCAA
CACGATGACACTGGAAACCCAAAAATGAATAATGGCACAAGAGGAAATATAAGTAATAAG
GACACAAGCCACTGTGGCTCACAAGCTACCGACCATACAGGATTGTGCCCATCAGAATGG
CTCAAATATCATAAAAAGTGTTATTGGTTCTCTAATGAGATGAAAAGTTGGAGTGACAGT
TATAGGTATTGTTTGGGAAGAAAATCTCATCTACCAATCATTCAGGACCACATTGAAATG
GCTTTTATACAGAAAAACCTAAAACAATCAAACTACGTGTGGATTGGGCTCAACTTTACA
TCCCTGGAAAAGGCATGGACCTGGGTGGATGGTTCTCCATTAGATTCAAAGACATTTGTC
ATAAAAGGACCAGCTAAAGAAAATAGCTGTGCTGCTACCAAAGAAAACAAAATTTACTCT
GAAACTTGCAGCAGTGTTTTCAAATGGATTTGCCAATATTAG
>KLRF2*_Pumyag
ATGGAGAATGAAGATGGCTATATGGTCCTGGATTCCAAGAATCGTTTCAAATCCAGCTCT
AAAGAATGTTCCCTGTATCCACCGTATTATTGTCTTATGCTAGTATGTGGCTGCATTGGG
ATCCTTATTATCATGATCACACTGATTTGCCTGAACTTTGGGGAGGAAAAAAAGGATTTC
TCCCAGAAAGTAAATATCAGCCGTCTAGCAGGAAATAATCATGTGTGCCCAAAAGACTGG
CTGCTGAACCAAGGGAAATGCTACAGGTTTTCAATGCCTTCCAAAACTTGGAATGAGAGT
CAACATGATTGTGCATACCTACAGGCACATTTACCGGTGATCCAAAGTTTGAAAGAGCTG
GAGTTCATACAGAAGAGTTTAAAACCTGGAAATCCTGCTTGGATTGGACTATATATTGCA
TCCCCAGGAAAACAATGGATGTGGATAAATAAACACCTTTTTGTGGAAGAAAACAATTTT
CTCATGATTGGACCAACGGATCACACAAGCTGTGCTGTTGCAACAAGAAATCAGGTGTAT
TCTGAAGACTGTAACTCCAACTTTAATGGCATTTGCCAAAGAGACGCTGTCTGA
>KLRD*_Pumyag
ATGGCAGCTTCTCAGATCAATCCATGGAATTTGATTTCCGGCATCTTAGGAGTAATCTGC
CTTTCCTTGATGGCTACTACGGGGATTTTGCTGAAACA-TTGCTTACTAAACAAAGTATT
CAGCCAACAATGTCTCCAGGACTAACCACAGAAATCCAGAAAGAAGCTGACTGTTGTTTT
TGCCAAGAAAAGTGGATTGGGAACCAATGCAACTGCTACTTCTTTTCTACTGAACTCAAA
ACTTGGGAAGAGAGTCGTGATTTCTGTGCTTCTCAGAATTCCAGTCTACTTCAGATTCAA
AACACAGATGAATTGCATTTTATGAGGTCCAGTGCAAACTTTTACTGGATTGGGCTCCGT
TACAGTGAAAAACATCGTGCCTGGTTGTGGGAAAACAAGTCCAACGTCTCCCAAGATCTA
TTGCCATTAATTCAAAATTTAAATACAAAGAAATGCGTACTGTATAGCTCAGATCAAAGA
GCTTTGGATGAACCCTGTGGAAGTACATATCGTTTTATATGTAAGCAACAGCTGAGGCGC
CCGGGTGGCTCAGTCGGTTGA
>KLRK_Pumyag
ATGAATCTGGTCCGAGATCGGTGGGCTTGTCACAGCATGGCCATGGACGCAGTCCGTAAT
TCCAACTCTGAGCTGGTATATCATGGTATTTCCACACGACCAAAGAGAAGGCGTGTATTA
AACACAAGCAAATATAGAGAAAACCCATCTCCATTTTTCCTAGTACATTCCATTGCTATA
GCTCTGGGGATCCACTTCATTATTATGGTAATGATATGCGGTGCCATAATCATACATTCA
TTATTCCACCAAGAAGCTCCACTTCCTTTACAAGAAAGTTATTGTGGCCCATGTCCTAAA
AACTGGATATGTTATAGAAATACCTGCTACCAATTTTTTAATGAAAGCAAAAGCTGGTAC
CAAAGCCAAGCCTCTTGTGTGTCTCAAAATTCCAGTCTCTTGAAGATATACAGCAGAGAA
CACCAGGATTTCCTAAAATTGGTGAAGTCTTATCATTGGATGGGACTAATACAAACGCCA
CCAAATGGATCATGGCAATGGGAAGATGGCAGCATTCTCTTACCCGACCAACTAACCATG
GTTGACATGCAGAATGGAACCTGTGCAGTTTATGGATCAAATTTTAAAGCTTATACAGAA
AACTGTTTAACTCCAAACACATACATCTGCATGCAGAGGATTGTGTAA
>KLRC1-1_Pumyag
ATGAACAACCAAGGCGTGACTTATGCGGAACTCCATCATGCTAAGGGCTCAAAAAGACAG
CAAGTGCAACCTAAGGGCACGAAAAGTTCCATTTCAGTAACTGAGGAGGAGATAGCCTAT
GCAGAATTAAATCTTCAAAATGCCTCTCGGGCCCTTCAAGGGAATGGCAAGAAGTCTCCC
TGCAAAGAGAAGCTCATTGCTGGGATCCTGGGAATCATCTGTCTTGTCTTGATGTCCACT
GTGGTAATACTAGCTGTTAATCCCGGTACTGACACACCGGAGCAGAATAATTCTTCCCTG
GAAACAAGGATCCAGAAAGCACATCACTGTGGTCGTTGTCCAGAAGAGTGGGTTACGTAT
TGCAACAATTGCTATTACATCAGCACTGAAAAAAAACCGTGGAATGAGAGTTTGATGTCC
TGTGCTTCTAAAAACTCTAACCTGCTCTCCGTAGATAATGAAGAGGATGTGTATTTGTTG
AATTTATTCATTCCTACTTCATGGATTAGAGGTTGCCACAGAAGCAATAAAAATTCATCT
GTGTGGTCAAGAGGCTCAACTGTCTCTTCCAAAGTGTTGCCAGTATCTTCAGAGAGTGAC
CAGAATTGTCCATATTTCAATTTTAAATTAAAGAAGAGCTATTTTGAATCCTGCTTAATC
ACAAGACCATATGTTTGTAAGCACTAGGCATTTTAG
>KLRC3_Pumyag
ATGAATAGCCAAGAAGTTACTTATGCAGAACTTAATCTGATGAAAGACTCAAAGAGACAG
CAAATGAAACCCAAGGGCACTAATATTTCCATTTCAGTAACTGAGCAGGAACTGTTCTAT
GCAGAATTAAATCTTCAAAATGCTTCTCAGGATCTTCAAGGGAATGACAAGAACTATCAC
TGCAAAGGGAAGCTCATTGCTAGGATCCTGGGAATCATCTGCCTTGTCTTGATGTCCACT
GTGGTAACAATAGTAGTTGTTACCTCTACTGAAATACCAGAGCAGAAAAATTTGTCCCTG
ACAACAAAGATCCAGAAAGCACATCACTGTGGTTGTCCAAAAGAGTGGTTTGTGTATTCC
AACAATTGCTATTACATTAGCACTGAGAGAAAATCATGGAATGAGAGTTTTATGTCCTGT
GCTTCTAAGAACTCTAACCTGCTGTACATAGATGATGAAGAAGAAATGTGTATGTTGGAC
TTCTTCATTCATTCTTCATGGTGTAGAGTCTCCCAGACAAGAAATAATAGTTCATGGCTG
TGGCCCAAAGGCTTAACTTTCCTTTCCAAACCGTTGTCAGTATCTTCAGAGTGGGACCAC
AATTGTACATTTTTATACGTTCAGGCCAAAAAAATTTTAATTGAATCCTGCTTAGAAATA
AAAACATATATTTGTAAGCACCAGGCACTTCAACCTACCTAA
>KLRJ_Pumyag
ATGTCCAATGCTCCAGACTCTCAGCAGCCTCCAGAAATCACAGAGCAGACAGAGACAATT
GTGGACTTGAACCTTCCTCTTCCTCCTCCTCCTCCTGCCCCAGAGGATGAATGGGGCCCA
AATCCTGAGCCTACTCACATGAGTGCTTCTTCTATTCCCTTTTTTCTGTATGGAATCATT
CCTGTGGTCCTGGGAATCTTCAGCTTGCTGCTCTTGGCATTATGTGGATTCTTTGGTTAT
CAGTACTTTCATACTGTTGAGGCATCAGCGACCAAGATGAAGAGCCTTAACGCATTGATT
GAGTCTTTTCAAAGCAAAGCAGACAAATTTCTTCATGTCCAAAATGTTCTTGACCAAAAT
AAAGCCTTATTGTCCTATGCAGAAACCCTAGAGTGGCTGCAAAGCCAGGAGTATCTCCTT
GAGGCTTTACATGAACTACATCAGAAACAAGGAGTCAGGTGTGGACGTCCTCGGAAACAC
TGGGTTCAATCCAATGACCACTGCTACCACCAAACCATGGAAATGGTTTCTTGGTTAGAC
TGTTTCGATATTTGTGTCTCTTTGAATGCTACATTTTTAAAGACAGAAGGGAGTAGGTTA
AAGAATGTCATGGAATTAATTGCAGTAGGTCCTACTTGGCTTGGCCTGTCTTACAGGGAG
AAGGACAATGAATGGAAGTGGGAGGATGGCTCCTCTCCTTCTCCTGGGCTGGGTTTACCA
GAGCCAAGTCTGGATTTCCAGGGAAAATGTGTGTATGTAAAGGCACACACTCTTGGTACT
GATAACTGCACCATACCCTCTTCATGCCTGTGTGAGAAGGCTGTCCACTAA
>KLRL_Pumyag
ATGAATGAAACACATACAACATATATGGATATCAAACATCCTCCTAAGAAGCAGATGCCA
AAAAAAAGGCCTTCAGTGCCATTTGTCTGGTGTCTCGCTGTAGTGATTCTTGGAATCCTC
TGTTTCCTTCTCCTTGTAACAACTGCAGTCTTGGGATCCATTGTTTTCCAGGGTCATACG
ACAAATGAAACACAGAAGCTTCCACTGGACAATAGGACCCAGCAAGACGAGTCCACATTT
AAAAACACGACTATCATAAAGTTTCCACTTAACACAGGACACAAGAGGAACATGTGTAAA
ACTCAATGGTCATGTTGTGGAGACAAATGTTACCATTTTTCACGTGATTTCAACACTTTT
CAAGACAGTAAGAATATCTGCAAGAATATGGGCGCCACACTTGTTAAGATAGAAGATGAA
GAAGAACTGAACTTCATTCGAAGTCAGATGCACTTGTACACTTGGATTGGGCTCTCCCGT
AAAGGAACCAGCATGTCATGGAAATGGGAAGATAACTCATATCCCTTTCTCCAAGTGATA
AGTGACTGGAAAGAGACAAAAGGTGGAAACTGTGCAAGTATGACAAAAATGAGGATGATT
GCTTCTGACTGTTACAAACTCCTGCCCTTTACTTGTGAGAAGAGAATTCCCTGTGTGGCT
ACTTCATAA
>KLRA_Pumyag
ATGAGCGATCAGAAAGTGATTTATTCCACCCTGAGATTTCTTCAGTCTCCTTCAGAGTCA
CAAAATAGAATAAGGCCAGGTAGGACTCAAAGGCCTGGGAAAACTGATGACAAAGAGTTT
TCAGTGCCATGGCATCTCATTGCAGTGATTCTTGGGATCCTCTGTTTACTACTATCGGTG
ACAGTTGCAGTGTTGGGGACAAAGATTTTTCAGTATATTCAAGAAAACCATCAGCAGAGG
GAAAATATAAGAAATTTGAGTCAAGAGTACCGAATTGTGCAAAATGACAGCTACTTCAAG
GAGCAACTTTTGACAAATAAGATTTTGGAATGTAACAGTCGTGAAAATGAAAGTCTTCAG
CAGAAAATGAAGCAGGATTTTATAGAAAGGACATGCCAGAGAAAAAATATAGGCAAACTC
TACGAAAGCCACTGGTCCTGTTGTGGAATAAAGTGTTACTATTTTATTCCTGAATATAAA
AACTGGAAGGGATGTAAACAGACCTGCCAAAGCTATAATTCATTTCTTCTGAAGATAAAT
GATCAAGATGAACTGACCTTCATTCAAACCCAAACTTATAGGAATTACTACTGGATTGGA
TTATCATATAATCGAGGAGAAAGAAAATGGAAATGGATTGACAGTGACCCACTTTTGGGG
ATGCACTATGCATTCATGAATATTTCTGGGAGAGGACAATGTGCATTTTTATCTTCAACA
AGAATAACAAATGCTGAGTGCTCTCAGATGTACAATTGTATCTGTGAGAAGACAATTGGT
GATATTTTCTTTCCCTGCTTCAATAATTATAAGAAAAGATGA
>KLRG_Canlat
ATGATTGACAATGATATTTATTCTGTATGGCAGTGGTCTACTGAACCCCAAGCCCAGAAT
GACTACAGACCACAGCCAAAAGTTTCTTCTGGCAGGTCCCCTCTCTCACGCCATGTGGCA
ATAGCTTTGGGATTTCTGATCACTATTCTTGTGTGTTTCCTGCTTGTTCAGTGGATTCTC
TGCCAGGGTTCCAAGTGCAACACGTGTACCAGTTGTTATAGTTGCCCTGACCTCTGGATG
AGGTATGGTAACCATTGTTATTACTTCTCAGTGGAGAAAAAAGACTGGAATTCTAGTCTG
GAATTCTGCTTAGCTGAAGACTCACATCTCCTTATGTTCACAGACAACCAAGAAATGAGC
CTGCTTAAAAATTTCCTCAGAAAGGACTACTACTGGATTGGTCTCAGGAACAGTTCTGGT
TGGAGGTGGGAAGATGGATCAGCCTTAAACCACTCAAGTATTCTCTCAAACAGCTTGATA
CAGAAGTGTGGTACCTTCAGCGAAGCTGGTCTCCGAGCCTCTAGCTGTGAAGTTCTTTTG
CCGTGGGTCTGCGAGAGGGTCAGACGTTGA
>KLRB_Canlat
ATGGATAGACAAGTGATATATGCTGATTTAAATTTATCCAGGGGTTCTTGCTTTGCGAGT
TCATCACCTCCATCTCTTCCTCAGGATGTCTGTCAAGGTTCAGCTTGGCATCAGTTTGCT
CTGAAACTTGGTTGTACCGCAGTTATTCTTCTTACTTTGACTGTGATTGGGTTGAGTGTT
TCAGTGATATTCTTAAGACAAAACTCATCAATAGAAGAATGTCGAGTAGATGTTCAAGTG
AACGGGAATGAAACAACAGAGAAACCAAATCTGTTACAGTGCCCAGTACATTGGCATCTA
CTCCAAGAAAAATGCTTGTTTTTTTCTCATGCTTCCAACACTTGGAAAGACAGTCTAACT
GACTGTTCTGCGAAAGAATCCAGTTTGCTGCTTATTCAGGATCAGGAAGAGTTGAGACTC
ATAAGAGGACTGATATATAAAAAAGAAATTCTGTTTTGGATTGGACTGAATTTAACATTA
TCAGAGAAGAAATGGAAGTGGATAAATGGTTCGTTTTTAAATTCAAATATATTACAAATT
GCTGGTTATAATAAAGAAAGCAGCTGCGTTTACATCTCTCTGACAGGAATTGTTTCAGAG
AACTGTGATGCAGAAAATCAATGGATCTGCCAAAAAGAACTGAAACCTGACAGAAATAAA
ATATGTTCTAAATTCTGA
>KLRF1_Canlat
ATGCAAGACGAAGAAAGATACATGACATTGAATTTACAATTGAAGAAAAGGAGTTCTAGC
CAAATATTCCAACTTAAACATAAAGATTGTTCTGTGATGTTGCACTGGTATAAAGTCTTA
TTGGGAATATCTGGAACAGTAAATGGCATTCTGCTCTTGACTTTGATCTCCCTGTCCTTA
CTGGTTTCTCAGGGAGTATTGCTAAAATGCCAAGAAGGAAAGAATTCAAATATCACCCAA
CATGATGATATTGGAAACCTGGAAACGAATAGTGGCACAAGAGGAAATATAAATAATAAG
GACACAAGCCTTTGTGGTTCAAAAGCTACAGACCATATAGGGTTGTGCCCATCGGAATGG
CTCAAATATCAAGAAAAGTGTTATTGGTTCTCTAATGAGATGAAAAGTTGGAGTGACAGT
TATGGTTATTGTTTGGAAAGAAAATCTCATTTACCAATCATTCAGGACCAACTTGAAATG
GCTTTTATACAGAAAAACCTAAAACAATCAAACTATGTGTGGATTGGACTTAACTTTACA
TCCCTGGTGAGGACATGGACCTGGGTGGATGGTTCTTCATTAGATTCAAATATATTCGTC
ATAAAGGGGCCAGCTAAAGAAGATAGCTGTGCTGCCACCAAGGAAAACAAAATTTATTCT
GAAACCTGCAGCAGTGTTTTCAAATGGATTTGTCAATCAATCAATAAGCAATGA
>KLRF2*_Canlat
ATGGAGAATGCAGATGGCTATATGGTATTGAATTACAAGAATCGTTTCAAATTCAGGCAG
AAATATAAAGGTTTCTCCCTGTATCTACAATATTATTGTTTTATGCTAGTTTGCAGCTGC
ATTGGGATCCTTATTTTTATGATCACACTGATTTGCCTGAACTTTTGGGGAAATAATTAT
TTGTGCTCAAAAGACTGGCTGCTGAACCAAGAGAAATGCTACATGTTTTCAATTTCTTCT
AAAACTTGGAATGAGAGAGTTCATACAGAGGACTTTAAAACCTGGAAGTCCTGGTTGGAT
TGGACTATATGTTACATCCCCAGGAAAATGGATGTGGATAAATCAATACCCTTTTAATGG
TGAAGCTTCCCTCACAATGTTCTTGGGTGAACAACATGAGATAATTTTTCTCATAATTGG
ACCAACGGATCACAAGCGCTGTGCTCTCATAACAGGAAATCAGGTATATTCTGAAGACTG
TAACTCCAAATTTAATGGCATTTGCCAAAGAGATGCTTTCTGA
>KLRD_Canlat
ATGGCAGTTTCTCAGACCACTCTATGGAATTTGATTTCTGGGATCTTAGGAGTAATATGC
CTTTTGTTGATGACTACAATGGGAATTTTGTTGAAAAATTTATTACTTACAGAAAGTATT
CAGCCAACATTGTCACCAGGACCAATCACAGAACTCCAAAAAGGCTCTGATTGTTGTTCT
TGCCCAAAAAGGTGGATTGGGCACCAATGCAACTGCTACTTGTTTTTTGATGAATTAAAA
TCTTGGACAGAAAGTCGTGATTTCTGTGCTTCACAGAATTCCAGTCTACTTCACATTCAA
AACAGAGATGAATTGCGTTTTGTGAGCTCCAGTAAGTATTTTTACTGGATTGGAGTCTAT
TACAGTAAAGAAAATGGTACCTGGTTGTGGGAAAATGGCTTGGCTCTCCCTCAAGATCTG
TTGCAAACAATTCAAACTTTTGATACAAAGAAATGTGTAATATATAGCTCAAGCCACAGT
GTTTTGGATGTATCCTGTGAAGATAAAAGTCaTTTTATATGTAAGCAAGAGCTTATGTAG

>KLRK_Canlat
ATGAAGTTGGTCCGAGATCGGTGGGCTCATCACAGCATGGAGATGAATGAAATCCTTAAT
TATAACTCTGAACCTGTAACACATGGTACTTCTCCACGAAGGCAAAAGAGAAAGCCTACA
TTAATCACCAGCAAATGTGGAGAAAACTCATCTCCACTTTTCGTAACCTGTTCCATTGCT
ATAGCTATGGGGATCCATTTCATCATAATGGTAATGATATGCGGTGCCATAATCATCAGA
TATTCATTATTCAACCAGGAAGCTCCAATTTCTTTGCAAGAAAGTTATTGTGGTCCGTGT
CCTAAAAACTGGATATGTTATAGAAACAGCTGTTACCAATTTTTTAATGAGAGTAAAAGC
TGGTATCAGAGCCAAGCTTCTTGTAGGTCTCAAAATTCCAGTCTTCTGAAGATATACAGC
AGAGAGGACCAGGATTTCTTTAAATTGGTAAAATCATATCATTGGATGGGACTAATACAA
ATTCCAACAAATGGATCCTGGCAGTGGGAAGATGGCACCATTCTCTTGCCCAATCAACTA
ACAATGGTTGAAATGCAGAATGGAACCTGTGCAGTTTATGGATCAAGTTTTAAAGGTTAC
ACTGAAAACTGTCTAACTCCAAACACATACATCTGCATGCAGAGGATTGTGTAA
>KLRC1-2_Canlat
ATGAACTCACTTACCCTACACTCCACCCCGTGTGACTGTcCTAGCAGTCTTGTCACTACA
TATACTCTTCATCAAGTCCTTCAGTTCGGTTCCACTCAGCACTGTGCCTGCCACTACTCA
CCTGAAGAGATGAATAACCAAGGGGTTACCTATGGAGAACTTAATATCATGAAAAACTCA
AAAAGACAGCAAATGAAAGCTAAGGGCACTAAGTGTTCCACTTCAGTAACTGAGCAGGAA
ATAACCTATGCAGAATTAAATCTTCAAAATGCTTCTTGGGATCTTCAAGAGAATGGAAAG
TACTACCACTGCAAAGAGAAGCTCATTGCTGGGATCCTGGGAATCATCTGCCTTGTCTTG
ATGTCCACTGTGGTCACAATAGCTGGTATTCTCTCTACTAAAGGACTGAAGCAAAATAAG
ACATATCTGGAAACAAGGAACCAGAGAGTTTATCACTGTGGTCATTGTCCGAAAGAGTGG
TTTACATATTCCAACCATTGCTATTACATTAGCACTGAAAGAAAACCATGGAATGAGAGT
TTGGCATCCTGTGCTTCTAACAACTCTAACCTGCTCTGCATAGATGATGAAGAGGACATG
TATTGGTTGAACTTCTTTACTCATTCTTCATGGATTAGAATCTCCCCGATAATCGGTAAT
AATTCATCTGTGTGGTCAAAAAGCTTCACTTCCTTCTCCAAAGTATTGTCATTATCTTCA
GAAAGTGATGGGAATTGTCCATATTTCAACTTTGACACAAACAAAACTTCTCATGAAGAC
TGTTTAGACTTAAAACCATATATTTGTAAACACCAGGCATTAGTTACCTAA
>KLRC3-1_Canlat
ATGAATAACCAAGGATGTACCTATGCAGAACTTAATTGGGTGAATAACTCAAAGAGACAG
CAAATGAAAGCTAAGGGCACTAAAAATTCCATTTCAGTAACTGAGCAAGAAATAACCTAT
ACAGAATTAAATCTTCAAAATGCTTCTCAGGATCATCCAGGGGAACGAAAGAACTACCAC
TGCAAAGGGAAGATCCTTGCTAGGATGCTGGGAGTCATCTGCTTTGTCTTGATGTCCACT
GTGATAACAATAGTTCTTATTCCCTTTTTTTCAGTTACTGAAATACTGGAGCAGAACAAT
TCATCCCTGAAAACAAACATTCAAAAAGCTTATCACTGTGGTCATTGTCCAAAAGAGTGG
TTTACATATTCCAACCATTGCTATTACATTAGCACTGAAAGAAAACCATGGAATGAGAGT
TTGGCATCCTGTGCTTCTAACAACTCTAACCTGCTCTACATAGATGATGAAGAAGAACTG
TATATGTTGAAGTTCTTCATTTCCTCTTCATGGATTAGAGTCTCCCGGAGAAGCAATAAT
TCATGGGTGTTGCCTAAAGGCTTAACTTTCTTTTCCAAACAGTTGTCAGTAACTTCAGGG
AGAGACAATTGTACATTTCTATATCTTCAAATAAACAACAAAATTTCTTTTGCATCCTGC
GTAGAAAGAAAAACATATGTCTGTAAGCACCAGATACTTAAGCTTACCTAA
>KLRC3-2*_Canlat
ATGAATAACCAAGGATGTACCTATGCAGAACTTAATCGAGTGAATAACTCAAAGAGACAA
CAAATGAAAGCTAAGGGCACTAAAAATTCCATTTCAGTAACTGAGCAAGAAATAACCTAT
ACAGAATTAAATCTTCAAAATGCTTCTCAGGATCATCCAGGGGAACGAAAGAACTACCAC
TGCAAAGGGAAGATCCTTGCTAGGATGCTGGGAATCATCTGCTTTGTCTTGATGTCCACT
GTGATAACAATAGTTCTTATTTCCTTTTTTTCAGTTACTGAAATACTGGAGCAGAACAAT
TCATCCCTGAAAACAAACATTCAGAAAGCTTATCACTGTGGTCATTGTCCAAAAGAGTGG
TTTACGTATTCCAACCATTGCTATTACATTAGCACTGAAAGAAAATCATGGAATGAGAGT
TTGGCATCCTGTGCTTCTAACAACTCTAACCTGCTCTACATAGATGATGAAGAAGAACTG
TATATATTGGACTTCTTCATTTTTTCTTCATGGATTGGAGTCTCCCAGAGAAGCAAGTAA
TTCGTGGGTGTTGCCTAAAGGCTTAACTTTCTTTTCCGAACAGTTGTCAGCAACTTCTGG
GAGAGACAATTGTACATTTCTATATCTTCAAATAAACAAAAACAAAATTTCTTTTGCATC
CTGCGTAGAAAGAAAAACATATGTCTGTAAGCACCAGATACTTAAGCTTACCTAA
>KLRJ_Canlat
ATGTCCAATGCTGAAAACTCTGAGCAGCCTCCAGAAATCACAGAGGAGACAGAGACAATT
CCTATTGTAGACTTGGAACCACCACTTGGCCTTCCTCCTCCCCTTCCTTCACCTCCTCCT
TCTCCTCCTCCTCCTCCTCCAGAAGGTGAATGGAGAACAATCTCTGAGCCCACTAGGATG
AATGGAATCACTCCTGTGATCCTGGGAATCTTCAGCCTGCTGGTCTTGATATTTTGTGGA
TTCTTTGGTTATCAATACTTTCAAACTGTTGAGGTAACAACAACCAATATGAAGAGCCTT
CACGAATGGATGGAGCTTTTCCAAAACAGAACCGAAAAATGTCTAAAGATCCAAAAAGTT
CTTGCCCAAAATAAAGTCCTATTGTCCTATGTAGAAACCCTACAGTGGGTCCAAAGCCAG
AAGGAGTATCTCATTGAGGCTTTACAAGAACTAAAGGAGAAACAAGGAGACAGGTGTGGA
CCTCCTCTGAATCACTGGGTTCAATACAAAGACTACTGCTACCATCAAACTATGGAAATG
GTTTCTTGGTTAAACTGTTCTGATCTTTGTATCTCTTTGAATGCTACATTTTTAAAGACA
GAAAGGAGTGTATTGAAGACTATCATGAAATTAATTGTAGTAAATCGTACTTGGCTTGGC
CTGTCTTACAAGGAGGAGGACAATGAATGGAAGTGGGAGGATGGCTCCTCTCCTTCTCCT
TGGCTGGGTTTGCCAGAGCGAAATCTGGATTTCCAAGGGAATTGTGTGTATGTAAATTCA
CACACTGTTGGTACTGATAACTGCACTAAGTCCTCTTCATGCTTGTGTGAGAAGGCTGCC
CACTAA
>KLRH*_Canlat
CTGCAGACTTCAAAAGTGAGTGAGGACAGACTGGTATATGCAAAGCTGAAATTACCCTAT
TCAAGGAAACAGGACAAAAGACATCCAGTGGGTAAAAGGAGAGAATTTCCATGGCATATG
GTTGCATTAATCCTAGGAGTTATATGTTTTTTCCTCCTGCTGGCAATCACAGTCTTAGGA
TCTATGTTTTTTCAGAGGTGTTCTGGACACACAATGCAAGATATGAAGGACACAAAAGAA
AAAAATGTTTCCTTTGTAGAAGTTGAAGATCACTCAATTTTACCACCTATCATAGATAAA
GACTATGACTCATTTCAAGAAAATTGGTACTGCTGTGGAAAAAGCTGTTACTATTTTTCA
AAAGAAGAGAAAACTTGGGAGAGGAGTAAGAAGTCATGCCAAGCCCTACATTCTAGTCTC
ATTAAGATTGATAATAAAGAGGAGCAGTGCTTCATTCAATCAAAAATAAAATACAATTAT
TGGATTGGATTATTTAAAGCAGGAGCTAAGCACCCCTGGCAATGGCTGGATGGCACACAT
CTATCTCAGAGGGTGAATTTCCAACAGAGTTTGCTGGATGTAAAATGCGGACATCTCAAG
TCATCAACTATTTTTACTGCTGATTGTAGTAAACAGTTTCCTTACATTTGTGAAAAGGAG
TTCACTGTCCCTTAA
>KLRA_Canlat
ATGAGCAATGAGAAAGTAATTTATTCTTCCCTGAGATTTCTTCAGTCTCCAGAGTCACAA
AATAGATTAAGGGCAGATACGACTCAAAGCCCTGGGAAAAAGGATGGCAAAGGGTTTCCA
GTGCCAAGACATCTCATTGTAGTGATTCTTGGGATCCTGTGTTTACTACTACTGATCATT
GTTGCCGTGTTGGGGACAAAGATTTTTCAGTTTATTCAAGAAAACCATCACCTGGGGGAA
ATGATAGGAAACCTGACTCAAGAGTACCACATTTTGCAAAATGACAGCTACTTAAAGGAC
CAACTTTTGACAAATAAGAGTTTAGAATATAACATTCTCAAAAATGAAATGCTTCAGCAG
AAAAAGGAACAGGATTTACTCTTTACAAATAGGACGTTTCAGAGCAAAAATAAAGGCAAA
CTCCATGAAAACCACCAGTCCTGTCATAGAATAAAGTATTATTATTTCACTTCTAAAAGT
GAAAAATGGATTGGATGTAAAAAGACATGCCAAAGTTGTAATTCATCTCTTTTGAAGATA
AGTGATGAAGATGAACTGACCTTCATTCAAGCACAAACTTATAAGAAAAACTACTGGATT
GGATTATTATATGATATAAAGGAAGAAAAATGGAAATGGGTTGACACTGACCTACCTTTT
GGGATTAATTTTACCTTCATGGGTTTTTCTGGAAGAGGACAATGTGCATTTTTGAGCTCA
ACAAGAGTAACAAATATTGATTGCTCTAATTCATACCATTGTATCTGTGAGAAGAGAATT
GATAATGTTTTGTCTGCCTCCTTCCAAAGATACAAGAAGAAAAGGTGA
>KLRG_Canlup
ATGATTGACAATGATATTTATTCTGTATGGCAGTGGTCTACTGAACCCCAAGCCCAGAAT
GACTACAGACCACAGCCAAAAGTTTCTTCTGGCAGGTCCCCTCTCTCACGCCATGTGGCA
ATAGCTTTGGGATTTCTGAACACTATTCTTGTGTGTTTCCTGCTTGTTCAGTGGATTCTC
TGCCAGGGTTCCAAGTGCAACACGTGTACCAGTTGTTATAGTTGCCCTGACCTCTGGATG
AGGTATGGTAACCATTGTTATTACTTCTCAGTGGAGAAAAAAGACTGGAATTCTAGTCTG
GAATTCTGCTTAGCTGAAGACTCACATCTCCTTATGTTCACAGACAACCAAGAAATGAGC
CTGCTTAAAAATTTCCTCAGAAAGGACTACTACTGGATTGGTCTCAGGAACAGTTCTGGT
TGGAGGTGGGAAGATGGATCAGCCTTAAACCACTCAAGTATTCTCTCAAACAGCTTGATA
CAGAAGTGTGGTACCTTCAGCGAAGCTGGTCTCCGAGCCTCTAGCTGTGAAGTTCTTTTG
CCGTGGGTCTGCAAGAGGGTCAGACGTTGA
>KLRB_Canlup
ATGGATAGACAAGTGATATATGCTGATTTAAATTTATCTAGGGGTTCTTGCTTTGCGAGT
TCATCACCTCCATCTCTTCCTCAAGATGTCTGTCAAGGTTCAGCTTGGCATCAGTTTGCT
CTGAAACTTGGTTGTACCGCAGTTATTCTTCTTACTTTGACTGTGATTGGGTTGAGTGTT
TCAGTGATATTCTTAAGACAAAACTCATCAATAGAAGAATGTCGAGTAGATGTTCAAGTG
AACGGGAATGAAACAACAGAGAAACCAAATCTGTTACAGTGCCCAGTACATTGGCATCTA
CTCCAAGAAAAATGCTTGTTTTTTTCTCATGCTTCCAACACTTGGAAAGACAGTCTAACT
GACTGTTCTGCGAAAGAATCCAGTTTGCTGCTTATTCAGGATCAGGAAGAGTTGAGACTC
ATAAGAGGACTGATATATAAAAAAGAAATTCTGTTTTGGATTGGACTGAATTTAACATTA
TCAGAGAAGAAATGGAAGTGGATAAATGGTTCGTTTTTAAATTCAAATATATTACAAATT
GCTGGTTATAATAAAGAAAGCAGCTGCGTTTACATCTCTCTGACAGGAATTGTTTCAGAG
AACTGTGATGCAGAAAATCAATGGATCTGCCAAAAAGAACTGAAACCTGACAGAAATAAA
ATATGTTCTAAATTCTGA
>KLRF1_Canlup
ATGCAAGACGAAGAAAGATACATGACATTGAATTTACAATTGAAGAAAAGGAGTTCTAGC
CAAATATTCCAACTTAAACATAAAGATTGTTCTGTGATGTTGCACTGGTATAAAGTCTTA
TTGGGAATATCTGGAACAGTAAATGGCATTCTGCTCTTGACTTTGATCTCCCTGTCCTTA
CTGGTTTCTCAGGGAGTATTGCTAAAATGCCAAGAAGGAAAGAATTCAAATATCACCCAA
CATGATGATATTGGAAACCTGGAAACGAATAGTGGCACAAGAGGAAATATAAATAATAAG
GACACAAGCCTTTGTGGTTCAAAAGCTACAGACCATATAGGGTTGTGCCCATCGGAATGG
CTCAAATATCAAGAAAAGTGTTATTGGTTCTCTAATGAGATGAAAAGTTGGAGTGACAGT
TATGGTTATTGTTTGGAAAGAAAATCTCATTTACCAATCATTCAGGACCAACTTGAAATG
GCTTTTATACAGAAAAACCTAAAACAATCAAACTATGTGTGGATTGGACTTAACTTTACA
TCCCTGGTGAGGACATGGACCTGGGTGGATGGTTCTTCATTAGATTCAAATATATTCGTC
ATAAAGGGGCCAGCTAAAGAAGATAGCTGTGCTGCCACCAAGGAAAACAAAATTTATTCT
GAAACCTGCAGCAGTGTTTTCAAATGGATTTGTCAATCAATCAATAAGCAATGA
>KLRF2*_Canlup
ATGGAGAATGCAGATGGCTATATGGTATTGAATTACAAGAATCGTTTCAAATTCAGGCAG
AAATATAAAGGTTTCTCCCTGTATCTACAATATTATTGTTTTATGCTAGTTTGCAGCTGC
ATTGGGATCCTTATTTTTATGATCACACTGATTTGCCTGAACTTTTGGGGAAATAATTAT
TTGTGCTCAAAAGACTGGCTGCTGAACCAAGAGAAATGCTACATGTTTTCAATTTCTTCT
AAAACTTGGAATGAGAGAGTTCATACAGAGGACTTTAAAACCTAGAAGTCCTGGTTGGAT
TGGACTATATGTTACATCCCCAGGAAAATGGATGTGGATAAATCAATACCCTTTTAATGG
TGAAGCTTCCCTCACAATGTTCTTGGGTGAACAACATGAGATAATTTTTCTCATAATTGG
ACCAACGGATCACAAGCGCTGTGCTCTCATAACAGGAAATCAGGTATATTCTGAAGACTG
TAACTCCAAATTTAATGGCATTTGCCAAAGAGATGCTTTCTGA
>KLRD_Canlup
ATGGCAGTTTCTCAGACCACTCTATGGAATTTGATTTCTGGGATCTTAGGAGTAATATGC
CTTTTGTTGATGACTACAATGGGAATTTTGTTGAAAAATTTATTACTTACAGAAAGTATT
CAGCCAACATTGTCACCAGGACCAATCACAGAACTCCAAAAAGGCTCTGATTGTTGTTCT
TGCCCAAAAAGGTGGATTGGGCACCAATGCAACTGCTACTTGTTTTTTGATGAATTAAAA
TCTTGGACAGAAAGTCGTGATTTCTGTGCTTCACAGAATTCCAGTCTACTTCACATTCAA
AACAGAGATGAATTGCGTTTTGTGAGCTCCAGTAAGTATTTTTACTGGATTGGAGTCTAT
TACAGTAAAGAAAATGGTACCTGGTTGTGGGAAAATGGCTTGGCTCTCCCTCAAGATCTG
TTGCAAACAATTCAAACTTTTGATACAAAGAAATGTGTAATATATAGCTCAAGCCACAGT
GTTTTGGATGTATCCTGTGAAGATAAAAGTCaTTTTATATGTAAGCAAGAGCTTATGTAG

>KLRK_Canlup
ATGAAGTTGGTCCGAGATCGGTGGGCTCATCACAGCATGGAGATGAATGAAATCCTTAAT
TATAACTCTGAACCGGTAACACATGGTACTTCTCCACAAAGGCAAAAGAGAAAGCCTACA
TTAATCACCAGCAAATGTGGAGAAAACTCATCTCCACTTTTCGTAACCTGTTCCATTGCT
ATAGCTATGGGGATCCATTTCATCATAATGGTAATGATATGCGGTGCCATAATCATCAGA
TATTCATTATTCAACCAGGAAGCTCCAATTTCTTTGCAAGAAAGTTATTGTGGTCCGTGT
CCTAAAAACTGGATATGTTATAGAAACAGCTGTTACCAATTTTTTAATGAGAGTAAAAGC
TGGTATCAGAGCCAAGCTTCTTGTAGGTCTCAAAATTCCAGTCTTCTGAAGATATACAGC
AGAGAGGACCAGGATTTCTTTAAATTGGTAAAATCATATCATTGGATGGGACTAATACAA
ATTCCAACAAATGGATCCTGGCAGTGGGAAGATGGCACCATTCTCTTGCCCAATCAACTA
ACAATGGTTGAAATGCAGAATGGAACCTGTGCAGTTTATGGATCAAGTTTTAAAGGTTAC
ACTGAAAACTGTCTAACTCCAAACACATACATCTGCATGCAGAGGATTGTGTAA
>KLRC1-2_Canlup
ATGAACTCACTTACCCTACACTCCACCCCGTGTGACTGTcCTAGCAGTCTTGTCACTACA
TATACTCTTCATCAAGTCCTTCAGTTCGGTTCCACTCAGCACTGTGCCTGCCACTACTCA
CCTGAAGAGATGAATAACCAAGGGGTTACCTATGGAGAACTTAATATCATGAAAAACTCA
AAAAGACAGCAAATGAAAGCTAAGGGCACTAAGTGTTCCACTTCAGTAACTGAGCAGGAA
ATAACCTATGCAGAATTAAATCTTCAAAATGCTTCTTGGGATCTTCAAGAGAATGGAAAG
TACTACCACTGCAAAGAGAAGCTCATTGCTGGGATCCTGGGAATCATCTGCCTTGTCTTG
ATGTCCACTGTGGTCACAATAGCTGGTATTCTCTCTACTAAAGGACTGAAGCAAAATAAG
ACATATCTGGAAACAAGGAACCAGAGAGTTTATCACTGTGGTCATTGTCCGAAAGAGTGG
TTTACATATTCCAACCATTGCTATTACATTAGCACTGAAAGAAAACCATGGAATGAGAGT
TTGGCATCCTGTGCTTCTAACAACTCTAACCTGCTCTGCATAGATGATGAAGAGGACATG
TATTGGTTGAACTTCTTTACTCATTCTTCATGGATTAGAATCTCCCCGATAATCAGTAAT
AATTCATCTGTGTGGTCAAAAAGCTTCACTTCCTTCTCCAAAGTATTGTCATTATCTTCA
GAAAGTGATGGGAATTGTCCATATTTCAACTTTGACACAAACAAAACTTCTCATGAAGAC
TGCTTAGACTTAAAACCATATATTTGTAAACACCAGGCATTAGTTACCTAA
>KLRC3-1_Canlup
ATGAATAACCAAGGATGTACCTATGCAGAACTTAATTGGGTGAATAACTCAAAGAGACAG
CAAATGAAAGCTAAGGGCACTAAAAATTCCATTTCAGTAACTGAGCAAGAAATAACCTAT
ACAGAATTAAATCTTCAAAATGCTTCTCAGGATCATCCAGGGGAACGAAAGAACTACCAC
TGCAAAGGGAAGATCCTTGCTAGGATGCTGGGAGTCATCTGCTTTGTCTTGATGTCCACT
GTGATAACAATAGTTCTTATTCCCTTTTTTTCAGTTACTGAAATACTGGAGCAGAACAAT
TCATCCCTGAAAACAAACATTCAAAAAGCTTATCACTGTGGTCATTGTCCAAAAGAGTGG
TTTACATATTCCAACCATTGCTATTACATTAGCACTGAAAGAAAACCATGGAATGAGAGT
TTGGCATCCTGTGCTTCTAACAACTCTAACCTGCTCTACATAGATGATGAAGAAGAACTG
TATATGTTGAACTTCTTCATTTCCTCTTCATGGATTAGAGTCTCCCGGAGAAGCAATAAT
TTGTGGGTGTTGCCTAAAGGCTTAACTTTCTTTTCCAAACAGTTGTCAGCAACTTCAGGG
AGAGACAATTGTACATTTTTATATATTCATATAAACAAAAACAAAATTTCTTTTGCATCC
TGCGTAGAAAGAAAAACATATGTCTGTAAGCACCAGATACTTAAGCTTACCTAA
>KLRC2_Canlup
ATGAATAACCAAAGAGGTACCTGTGCAGAACTTAATTGGGTGAATAACTCAAAGAGACAG
CAAATGAAAGCTAAGGGCACTAAAAATTCCATTTCAGTAACTAAGCAAGAAATAATCTAT
ACAGAATTCAATCTTCAAAATGCTTCTCAGGATCATTCAGGGGAACGCAAGAACTACCAC
TGCAAAGGGAAGATCTTTGCTAGGATGCTGGGAATCATCTGCTTTGTCTTGATGTCCATT
GTGATAAGAATACTTCTTATTCCCCGTTTTTCAGTTACTGAAATACTGGAACAGAACAAT
TCATCCCTGAAAACAAACATTCAGAAAGCTTATCACTGTGGTCATTGTCCAAAAGAGTGG
TTTACGTATTCCAACCATTGCTATTACATTAGCACTGAAAGAAAACCATGGAATGAGAGT
TTGGCATCCTGTGCTTCTAACAACTCTAACCTGCTCTACATAGATGATGAAGAAGAACTG
TATATGTTGAACTTCTTCATTTCCTCTTCATGGATTAGAGTCTCCCGGAGAAGCAGTAAT
TCATGGGTGTTGCCTAAAGGCTTAACTTTCTTTTCCAAACTGTTGTCAGCAACTTCAGGG
AGAGACAATTGTACATTTCTATATCTTCATATAAACAACAAAATTTCTTTTGCATCCTGC
GTAGAAAGAAAAACATATGTCTGTAAGCACCAGATACTTAAGCTTACCTAA
>KLRC3-2_Canlup
ATGAATAACCAAGGATGTACCTATGCAGAACTTAATCGAGTGAATAACTCAAAGAGACAA
CAAATGAAAGCTAAGGGCACTAAAAATTCCATTTCAGTAACTGAGCAAGAAATAACCTAT
ACAGAATTAAATCTTCAAAATGCTTCTCAGGATCATCCAGGGGAACGAAAGAACTACCAC
TGCAAAGGGAAGATCCTTGCTAGGATGCTGGGAATCATCTGCTTTGTCTTGATGTCCACT
GTGATAACAATAGTTCTTATTTCCTTTTTTTCAGTTACTGAAATACTGGAGCAGAACAAT
TCATCCCTGAAAACAAACATTCAGAAAGCTTATCACTGTGGTCATTGTCCAAAAGAGTGG
TTTACGTATTCCAACCATTGCTATTACATTAGCACTGAAAGAAAACCATGGAATGAGAGT
TTGGCATCCTGTGCTTCTAACAACTCTAACCTGCTCTACATAGATGATGAAGAAGAACTG
TATATATTGGACTTCTTCATTTTTTCTTCATGGATTGGAGTCTCCCAGAGAAGCAGTAAT
TCGTGGGTGTCGCCTAAAGGCTTAACTTTCTTTTCCGAACAGTTGTCATnAACTTCAGGG
AGAGACAATTGTACATTTCTATATCTTCATATAAACAAAAACAAAATTTCTTTTGCATCC
TGCGTAGAAAGAAAAACATATGTCTGTAAGCACCAGATACTTAAGCTTACCTAA
>KLRJ_Canlup
ATGTCCAATGCTGAAAACTCTGAGCAGCCTCCAGAAATCACAGAGGAGACAGAGACAATT
CCTATTGTAGACTTGGAACCACCACTTGGCCTTCCTCCTCCCCTTCCTTCACCTCCTCCT
TCTCCTCCTCCTCCTCCTCCAGAAGGTGAATGGAGAACAATCTCTGAGCCCACTAGGATG
AATGGAATCACTCCTGTGATCCTGGGAATCTTCAGCCTGCTGGTCTTGATATTTTGTGGA
TTCTTTGGTTATCAATACTTTCAAACTGTTGAGGTAACAACAACCAATATGAAGAGCCTT
CACGAATGGATGGAGCTTTTCCAAAACAGAACCGAAAAATGTCTAAAGATCCAAAAAGTT
CTTGCCCAAAATAAAGTCCTATTGTCCTATGTAGAAACCCTACAGTGGGTCCAAAGCCAG
AAGGAGTATCTCATTGAGGCTTTACAAGAACTAAAGGAGAAACAAGGAGACAGGTGTGGA
CCTCCTCTGAATCACTGGGTTCAATACAAAGACTACTGCTACCATCAAACTATGGAAATG
GTTTCTTGGTTAAACTGTTCTGATCTTTGTATCTCTTTGAATGCTACATTTTTAAAGACA
GAAAGGAGTGTATTGAAGACTATCATGAAATTAATTGTGTAAATCGTACTTGGCTTGGCC
TGTCTTACAAGGAGGAGGACAATGAATGGAAGTGGGAGGATGGCTCCTCTCCTTCTCCTT
GGCTGGGTTTGCCAGAGCGAAATCTGGATTTCCAAGGGAATTGTGTGTATGTAAATTCAC
ACACTGTTGGTACTGATAACTGCACTAAGTCCTCTTCATGCTTGTGTGAGAAGGCTGCCC
ACTAA
>KLRH_Canlup
ATGCAGACTTCAAAAGTGAGTGAAGACAGACTGGTATATGCAAAGCTGAAATTACCCTAT
TCAAGGAAACAGGACAAAAGACATCCAGTGGGTAAAAGGAGAGAATTTCCATGGCATATG
GTTGCATTAATCCTAGGAGTTATATGTTTTTTCCTCCTGCTGGCAATCACAGTCTTAGGA
TCTATGTTTTTTCAGAGGTGTTCTGGACACACAATGCAAGATATGAAGGACACAAAAGAA
AAAAATGTTTCCTTTGTAGAAGTTGAAGATCACTCAATTTTACCACCTATCATAGATAAA
GACTATGACTCATTTCAAGAAAATTGGTACTGCTGTGGAAAAAGCTGTTACTATTTTTCA
AAAGAAGAGAAAACTTGGGAGAGGAGTAAGAAGTCATGCCAAGGCCTACATTCTAGTCTC
ATTAAGATTGATAATAAAGAGGAGCAGCGCTTCATTCAATCAAAAATAAAATACAATTAT
TGGATTGGATTATTTAAAGCAGGAGCTAAGTACCCCTGGCAATGGCTGGATGGCACACAT
CTATCTCAGAGGGTGAATTTCCAACAGAGTTTGCTGGATGTAAAATGCGGACATCTCAAG
TCATCAACTATTTTTACTGCTGATTGTAGTAAACAGTTTCTTTACATTTGTGAAAAGGAG
TTCACTGTCCCTTAA
>KLRA_Canlup
ATGAGCAATGAGAAAGTAATTTATTCTTCCCTGAGATTTCTTCAGTCTCCAGAGTCACAA
AATAGATTAAGGGCAGATACGACTCAAAGCCCTGGGAAAAAGGATGGCAAAGGGTTTCCA
GTGCCAAGACATCTCATTGTAGTGATTCTTGGGATCCTGTGTTTACTACTACTGATCATT
GTTGCCGTGTTGGGGACAAAGATTTTTCAGTTTATTCAAGAAAACCATCACCTGGGGGAA
ATGATAGGAAACCTGACTCAAGAGTACCACATTTTGCAAAATGACAGCTACTTAAAGGAC
CAACTTTTGACAAATAAGAGTTTAGAATATAACATTCTCAAAAATGAAATGCTTCAGCAG
AAAAAGGAACAGGATTTAtTCTTTACAAATAGGACGTTTCAGAGCAAAAATAAAGGCAAA
CTCCATGAAAACCACCAGTCCTGTCATAGAATAAAGTATTATTATTTCACTTCTAAAAGT
GAAAAATGGATTGGATGTAAAAAGACATGCCAAAGTTGTAATTCATCTCTTTTGAAGATA
AGTGATGAAGATGAACTGACCTTCATTCAAGCACAAACTTATAAGAAAAACTACTGGATT
GGATTATTATATGATATAAAGGAAGAAAAATGGAAATGGGTTaACACTGACCTACCTTTT
GGGATTAATTTTACCTTCATGGGTTTTTCTGGAAGAGGACAATGTGCATTTTTGAGCTCA
ACAAGAGTAACAAATATTGATTGCTCTAATTCATACCATTGTATCTGTGAGAAGAGAATT
GATAATGTTTTGTCTGCCTCCTTCCAAAGATACAAGAAGAAAAGGTGA
>KLRG_Candin
ATGATTGACAATGATATTTATTCTGTATGGCAGTGGTCTACTGAACCCCAAGCCCAGAAT
GACTACAGACCACAGCCAAAAGTTTCTTCTGGCAGGTCCCCTCTCTCACGCCATGTGGCA
ATAGCTTTGGGATTTCTGAGCACTATTCTTGTGTGTTTCCTGCTTGTTCAGTGGATTCTC
TGCCAGGGTTCCAAGTGCAACACGTGTACCAGTTGTTATAGTTGCCCTGACCTCTGGATG
AGGTATGGTAACCATTGTTATTACTTCTCAGTGGAGAAAAAAGACTGGAATTCTAGTCTG
GAATTCTGCTTAGCTGAAGACTCACATCTCCTTATGTTCACAGACAACCAAGAAATGAGC
CTGCTTAAAAATTTCCTCAGAAAGGACTACTACTGGATTGGTCTCAGGAACAGTTCTGGT
TGGAGGTGGGAAGATGGATCAGCCTTAAACCACTCAAGTATTCTCTCAAACAGCTTGATA
CAGAAGTGTGGTACCTTCAGCGAAGCTGGTCTCCGAGCCTCTAGCTGTGAAGTTCTTTTG
CCGTGGGTCTGCAAGAGGGTCAGACGTTGA
>KLRB_Candin
ATGGATAGACAAGTGATATATGCTGATTTAAATTTATCCAGGGGTTCTTGCTTTGCGAGT
TCATCACCTCCATCTCTTCCTCAGGATGTCTGTCAAGGTTCAGCTTGGCATCAGTTTGCT
CTGAAACTTGGTTGTACCGCAGTTATTCTTCTTACTTTGACTGTGATTGGGTTGAGTGTT
TCAGTGATATTCTTAAGACAAAACTCATCAATAGAAGAATGTCGAGTAGATGTTCAAGTG
AACGGGAATGAAACAACAGAGAAACCAAATCTGTTACAGTGCCCAGTACATTGGCATCTA
CTCCAAGAAAAATGCTTGTTTTTTTCTCATGCTTCCAACACTTGGAAAGACAGTCTAACT
GACTGTTCTGCGAAAGAATCCAGTTTGCTGCTTATTCAGGATCAGGAAGAGTTGAGACTC
ATAAGAGGACTGATATATAAAAAAGAAATTCTGTTTTGGATTGGACTGAATTTAACATTA
TCAGAGAAGAAATGGAAGTGGATAAATGGTTCGTTTTTAAATTCAAATATATTACAAATT
GCTGGTTATAATAAAGAAAGCAGCTGCGTTTACATCTCTCTGACAGGAATTGTTTCAGAG
AACTGTGATGCAGAAAATCAATGGATCTGCCAAAAAGAACTGAAACCTGACAGAAATAAA
ATATGTTCTAAATTCTGA
>KLRF1_Candin
ATGCAAGACGAAGAAAGATACATGACATTGAATTTACAATTGAAGAAAAGGAGTTCTAGC
CAAATATTCCAACTTAAACATAAAGATTGTTCTGTGATGTTGCACTGGTATAAAGTCTTA
TTGGGAATATCTGGAACAGTAAATGGCATTCTGCTCTTGACTTTGATCTCCCTGTCCTTA
CTGGTTTCTCAGGGAGTATTGCTAAAATGCCAAGAAGGAAAGAATTCAAATATCACCCAA
CATGATGATATTGGAAACCTGGAAACGAATAGTGGCACAAGAGGAAATATAAATAATAAG
GACACAAGCCTTTGTGGTTCAAAAGCTACAGACCATATAGGGTTGTGCCCATCGGAATGG
CTCAAATATCAAGAAAAGTGTTATTGGTTCTCTAATGAGATGAAAAGTTGGAGTGACAGT
TATGGTTATTGTTTGGAAAGAAAATCTCATTTACCAATCATTCAGGACCAACTTGAAATG
GCTTTTATACAGAAAAACCTAAAACAATCAAACTATGTGTGGATTGGACTTAACTTTACA
TCCCTGGTGAGGACATGGACCTGGGTGGATGGTTCTTCATTAGATTCAAATATATTCGTC
ATAAAGGGGCCAGCTAAAGAAGATAGCTGTGCTGCCACCAAGGAAAACAAAATTTATTCT
GAAACCTGCAGCAGTGTTTTCAAATGGATTTGTCAATCAATCAATAAGCAATGA
>KLRF2*_Candin
ATGGAGAATGCAGATGGCTATATGGTATTGAATTACAAGAATCGTTTCAAATTCAGGCAG
AAATATAAAGGTTTCTCCCTGTATCTACAATATTATTGTTTTATGCTAGTTTGCAGCTGC
ATTGGGATCCTTATTTTTATGATCACACTGATTTGCCTGAACTTTTGGGGAAATAATTAT
TTGTGCTCAAAAGACTGGCTGCTGAACCAAGAGAAATGCTACATGTTTTCAATTTCTTCT
AAAACTTGGAATGAGAGAGTTCATACAGAGGACTTTAAAACCTGGAAGTCCTGGTTGGAT
TGGACTATATGTTACATCCCCAGGAAAATGGATGTGGATAAATCAATACCCTTTTAATGG
TGAAGCTTCCCTCACAATGTTCTTGGGTGAACAACATGAGATAATTTTTCTCATAATTGG
ACCAACGGATCACAAGCGCTGTGCTCTCATAACAGGAAATCAGGTATATTCTGAAGACTG
TAACTCCAAATTTAATGGCATTTGCCAAAGAGATGCTTTCTGA
>KLRD_Candin
ATGGCAGTTTCTCAGACCACTCTATGGAATTTGATTTCTGGGATCTTAGGAGTAATATGC
CTTTTGTTGATGACTACAATGGGAATTTTGTTGAAAAATTTATTACTTACAGAAAGTATT
CAGCCAACATTGTCACCAGGACCAATCACAGAACTCCAAAAAGGCTCTGATTGTTGTTCT
TGCCCAAAAAGGTGGATTGGGCACCAATGCAACTGCTACTTGTTTTTTGATGAATTAAAA
TCTTGGACAGAAAGTCGTGATTTCTGTGCTTCACAGAATTCCAGTCTACTTCACATTCAA
AACAGAGATGAATTGCGTTTTGTGAGCTCCAGTAAGTATTTTTACTGGATTGGAGTCTAT
TACAGTAAAGAAAATGGTACCTGGTTGTGGGAAAATGGCTTGGCTCTCCCTCAAGATCTG
TTGCAAACAATTCAAACTTTTGATACAAAGAAATGTGTAATATATAGCTCAAGCCACAGT
GTTTTGGATGTATCCTGTGAAGATAAAAGTCaTTTTATATGTAAGCAAGAGCTTATGTAG

>KLRK_Candin
ATGAAGTTGGTCCGAGATCGGTGGGCTCATCACAGCATGGAGATGAATGAAATCCTTAAT
TATAACTCTGAACCGGTAACACATGGTACTTCTCCACAAAGGCAAAAGAGAAAGCCTACA
TTAATCACCAGCAAATGTGGAGAAAACTCATCTCCACTTTTCGTAACCTGTTCCATTGCT
ATAGCTATGGGGATCCATTTCATCATAATGGTAATGATATGCGGTGCCATAATCATCAGA
TATTCATTATTCAACCAGGAAGCTCCAATTTCTTTGCAAGAAAGTTATTGTGGTCCGTGT
CCTAAAAACTGGATATGTTATAGAAACAGCTGTTACCAATTTTTTAATGAGAGTAAAAGC
TGGTATCAGAGCCAAGCTTCTTGTAGGTCTCAAAATTCCAGTCTTCTGAAGATATACAGC
AGAGAGGACCAGGATTTCTTTAAATTGGTAAAATCATATCATTGGATGGGACTAATACAA
ATTCCAACAAATGGATCCTGGCAGTGGGAAGATGGCACCATTCTCTTGCCCAATCAACTA
ACAATGGTTGAAATGCAGAATGGAACCTGTGCAGTTTATGGATCAAGTTTTAAAGGTTAC
ACTGAAAACTGTCTAACTCCAAACACATACATCTGCATGCAGAGGATTGTGTAA
>KLRC1-2_Candin
ATGAACTCACTCACCCTACACTCCACCCCGTGTGACTGTcCTAGCAGTCTTGTCACTACA
TATACTCTTCATCAAGTCCTTCAGTTCGGTTCCACTCAGCACTGTGCCTGCCACTACTCA
CCTGAAGAGATGAATAACCAAGGGGTTACCTATGGAGAACTTAATATCATGAAAAACTCA
AAAAGACAGCAAATGAAAGCTAAGGGCACTAAGTGTTCCACTTCAGTAACTGAGCAGGAA
ATAACCTATGCAGAATTAAATCTTCAAAATGCTTCTTGGGATCTTCAAGAGAATGGAAAG
TACTACCACTGCAAAGAGAAGCTCATTGCTGGGATCCTGGGAATCATCTGCCTTGTCTTG
ATGTCCACTGTGGTCACAATAGCTGGTATTCTCTCTACTAAAGGACTGAAGCAAAATAAG
ACATATCTGGAAACAAGGAACCAGAGAGTTTATCACTGTGGTCATTGTCCGAAAGAGTGG
TTTACATATTCCAACCATTGCTATTACATTAGCACTGAAAGAAAACCATGGAATGAGAGT
TTGGCATCCTGTGCTTCTAACAACTCTAACCTGCTCTGCATAGATGATGAAGAGGACATG
TATTGGTTGAACTTCTTTACTCATTCTTCATGGATTAGAATCTCCCCGATAATCAGTAAT
AATTCATCTGTGTGGTCAAAAAGCTTCACTTCCTTCTCCAAAGTATTGTCATTATCTTCA
GAAAGTGATGGGAATTGTCCATATTTCAACTTTGACACAAACAAAACTTCTCATGAAGAC
TGCTTAGACTTAAAACCATATATTTGTAAACACCAGGCATTAGTTACCTAA
>KLRC3-1_Candin
ATGAATAACCAAGGATGTACCTATGCAGAACTTAATTGGGTGAATAACTCAAAGAGACAG
CAAATGAAAGCTAAGGGCACTAAAAATTCCATTTCAGTAACTGAGCAAGAAATAACCTAT
ACAGAATTAAATCTTCAAAATGCTTCTCAGGATCATCCAGGGGAACGAAAGAACTACCAC
TGCAAAGGGAAGATCCTTGCTAGGATGCTGGGAGTCATCTGCTTTGTCTTGATGTCCACT
GTGATAACAATAGTTCTTATTCCCTTTTTTTCAGTTACTGAAATACTGGAGCAGAACAAT
TCATCCCTGAAAACAAACATTCAAAAAGCTTATCACTGTGGTCATTGTCCAAAAGAGTGG
TTTACATATTCCAACCATTGCTATTACATTAGCACTGAAAGAAAACCATGGAATGAGAGT
TTGGCATCCTGTGCTTCTAACAACTCTAACCTGCTCTACATAGATGATGAAGAAGAACTG
TATATGTTGAAGTTCTTCATTTCCTCTTCATGGATTAGAGTCTCCCGGAGAAGCAATAAT
TCATGGGTGTTGCCTAAAGGCTTAACTTTCTTTTCCAAACAGTTGTCAGTAACTTCAGGG
AGAGACAATTGTACATTTCTATATCTTCATATAAACAACAAAATTTCTTTTGCATCCTGC
GTAGAAAGAAAAACATATGTCTGTAAGCACCAGATACTTAAGCTTACCTAA
>KLRC3-2_Candin
ATGAATAACCAAGGATGTACCTATGCAGAACTTAATCGAGTGAATAACTCAAAGAGACAA
CAAATGAAAGCTAAGGGCACTAAAAATTCCATTTCAGTAACTGAGCAAGAAATAACCTAT
ACAGAATTAAATCTTCAAAATGCTTCTCAGGATCATCCAGGGGAACGAAAGAACTACCAC
TGCAAAGGGAAGATCCTTGCTAGGATGCTGGGAATCATCTGCTTTGTCTTGATGTCCACT
GTGATAACAATAGTTCTTATTTCCTTTTTTTCAGTTACTGAAATACTGGAGCAGAACAAT
TCATCCCTGAAAACAAACATTCAGAAAGCTTATCACTGTGGTCATTGTCCAAAAGAGTGG
TTTACGTATTCCAACCATTGCTATTACATTAGCACTGAAAGAAAATCATGGAATGAGAGT
TTGGCATCCTGTGCTTCTAACAACTCTAACCTGCTCTACATAGATGATGAAGAAGAACTG
TATATATTGGACTTCTTCATTTTTTCTTCATGGATTGGAGTCTCCCAGAGAAGCAGTAAT
TCGTGGGTGTCGCCTAAAGGCTTAACTTTCTTTTCCGAACAGTTGTCAGTAACTTCAGGG
AGAGACAATTGTACATTTCTATATCTTCATATAAACAAAAACAAAATTTCTTTTGCATCC
TGCGTAGAAAGAAAAACATATGTCTGTAAGCACCAGATACTTAAGCTTACCTAA
>KLRJ_Candin
ATGTCCAATGCTGAAAACTCTGAGCAGCCTCCAGAAATCACAGAGGAGACAGAGACAATT
CCTATTGTAGACTTGGAACCACCACTTGGCCTTCCTCCTCCCCTTCCTTCACCTCCTCCT
TCTCCTCCTCCTCCTCCTCCAGAAGGTGAATGGAGAACAATCTCTGAGCCCACTAGGATG
AATGGAATCACTCCTGTGATCCTGGGAATCTTCAGCCTGCTGGTCTTGATATTTTGTGGA
TTCTTTGGTTATCAATACTTTCAAACTGTTGAGGTAACAACAACCAATATGAAGAGCCTT
CACGAATGGATGGAGCTTTTCCAAAACAGAACCGAAAAATGTCTAAAGATCCAAAAAGTT
CTTGCCCAAAATAAAGTCCTATTGTCCTATGTAGAAACCCTACAGTGGGTCCAAAGCCAG
AAGGAGTATCTCATTGAGGCTTTACAAGAACTAAAGGAGAAACAAGGAGACAGGTGTGGA
CCTCCTCTGAATCACTGGGTTCAATACAAAGACTACTGCTACCATCAAACTATGGAAATG
GTTTCTTGGTTAAACTGTTCTGATCTTTGTATCTCTTTGAATGCTACATTTTTAAAGACA
GAAAGGAGTGTATTGAAGACTATCATGAAATTAATTGTAGTAAATCGTACTTGGCTTGGC
CTGTCTTACAAGGAGGAGGACAATGAATGGAAGTGGGAGGATGGCTCCTCTCCTTCTCCT
CGGCTGGGTTTGCCAGAGCGAAATCTGGATTTCCAAGGGAATTGTGTGTATGTAAATTCA
CACACTGTTGGTACTGATAACTGCACTAAGTCCTCTTCATGCTTGTGTGAGAAGGCTGCC
CACTAA
>KLRH_Candin
ATGCAGACTTCAAAAGTGAGTGAAGACAGACTGGTATATGCAAAGCTGAAATTACCCTAT
TCAAGGAAACAGGACAAAAGACATCCAGTGGGTAAAAGGAGAGAATTTCCATGGCATATG
GTTGCATTAATCCTAGGAGTTATATGTTTTTTCCTCCTGCTGGCAATCACAGTCTTAGGA
TCTATGTTTTTTCAGAGGTGTTCTGGACACACAATGCAAGATATGAAGGACACAAAAGAA
AAAAATGTTTCCTTTGTAGAAGTTGAAGATCACTCAATTTTACCACCTATCATAGATAAA
GACTATGACTCATTTCAAGAAAATTGGTACTGCTGTGGAAAAAGCTGTTACTATTTTTCA
AAAGAAGAGAAAACTTGGGAGAGGAGTAAGAAGTCATGCCAAGGCCTACATTCTAGTCTC
ATTAAGATTGATAATAAAGAGGAGCAGCGCTTCATTCAATCAAAAATAAAATACAATTAT
TGGATTGGATTATTTAAAGCAGGAGCTAAGTACCCCTGGCAATGGCTGGATGGCACACAT
CTATCTCAGAGGGTGAATTTCCAACAGAGTTTGCTGGATGTAAAATGCGGACATCTCAAG
TCATCAACTATTTTTACTGCTGATTGTAGTAAACAGTTTCTTTACATTTGTGAAAAGGAG
TTCACTGTCCCTTAA
>KLRA_Candin
ATGAGCAATGAGAAAGTAATTTATTCTTCCCTGAGATTTCTTCAGTCTCCAGAGTCACAA
AATAGATTAAGGGCAGATACGACTCAAAGCCCTGGGAAAAAGGATGGCAAAGGGTTTCCA
GTGCCAAGACATCTCATTGTAGTGATTCTTGGGATCCTGTGTTTACTACTACTGATCATT
GTTGCCGTGTTGGGGACAAAGATTTTTCAGTTTATTCAAGAAAACCATCACCTGGGGGAA
ATGATAGGAAACCTGACTCAAGAGTACCACATTTTGCAAAATGACAGCTACTTAAAGGAC
CAACTTTTGACAAATAAGAGTTTAGAATATAACATTCTCAAAAATGAAATGCTTCAGCAG
AAAAAGGAACAGGATTTACTCTTTACAAATAGGACGTTTCAGAGCAAAAATAAAGGCAAA
CTCCATGAAAACCACCAGTCCTGTCATAGAATAAAGTATTATTATTTCACTTCTAAAAGT
GAAAAATGGATTGGATGTAAAAAGACATGCCAAAGTTGTAATTCATCTCTTTTGAAGATA
AGTGATGAAGATGAACTGACCTTCATTCAAGCACAAACTTATAAGAAAAACTACTGGATT
GGATTATTATATGATATAAAGGAAGAAAAATGGAAATGGGTTGACACTGACCTACCTTTT
GGGATTAATTTTACCTTCATGGGTTTTTCTGGAAGAGGACAATGTGCATTTTTGAGCTCA
ACAAGAGTAACAAATATTGATTGCTCTAATTCATACCATTGTATCTGTGAGAAGAGAATT
GATAATGTTTTGTCTGCCTCCTTCCAAAGATACAAGAAGAAAAGGTGA
>KLRG_Canfam
ATGATTGACAATGATATTTATTCTGTATGGCAGTGGTCTACTGAACCCCAAGCCCAGAAT
GACTACAGACCACAGCCAAAAGTTTCTTCTGGCAGGTCCCCTCTCTCACGCCATGTGGCA
ATAGCTTTGGGATTTCTGAGCACTATTCTTGTGTGTTTCCTGCTTGTTCAGTGGATTCTC
TGCCAGGGTTCCAAGTGCAACACGTGTACCAGTTGTTATAGTTGCCCTGACCTCTGGATG
AGGTATGGTAACCATTGTTATTACTTCTCAGTGGAGAAAAAAGACTGGAATTCTAGTCTG
GAATTCTGCTTAGCTGAAGACTCACATCTCCTTATGTTCACAGACAACCAAGAAATGAGC
CTGCTTAAAAATTTCCTCAGAAAGGACTACTACTGGATTGGTCTCAGGAACAGTTCTGGT
TGGAGGTGGGAAGATGGATCAGCCTTAAACCACTCAAGTATTCTCTCAAACAGCTTGATA
CAGAAGTGTGGTACCTTCAGCGAAGCTGGTCTCCGAGCCTCTAGCTGTGAAGTTCTTTTG
CCGTGGGTCTGCAAGAGGGTCAGACGTTGA
>KLRB_Canfam
ATGGATAGACAAGTGATATATGCTGATTTAAATTTATCTAGGGGTTCTTGCTTTGCGAGT
TCATCACCTCCATCTCTTCCTCAAGATGTCTGTCAAGGTTCAGCTTGGCATCAGTTTGCT
CTGAAACTTGGTTGTACCGCAGTTATTCTTCTTACTTTGACTGTGATTGGGTTGAGTGTT
TCAGTGATATTCTTAAGACAAAACTCATCAATAGAAGAATGTCGAGTAGATGTTCAAGTG
AACGGGAATGAAACAACAGAGAAACCAAATCTGTTACAGTGCCCAGTACATTGGCATCTG
CTCCAAGAAAAATGCTTGTTTTTTTCTCATGCTTCCAACACTTGGAAAGACAGTCTAACT
GACTGTTCTGCGAAAGAATCCAGTTTGCTGCTTATTCAGGATCAGGAAGAGTTGAGACTC
ATAAGAGGACTGATATATAAAAAAGAAATTCTGTTTTGGATTGGACTGAATTTAACATTA
TCAGAGAAGAAATGGAAGTGGATAAATGGTTCGTTTTTAAATTCAAATATATTACAAATT
GCTGGTTATAATAAAGAAAGCAGCTGCGTTTACATCTCTCTGACAGGAATTGTTTCAGAG
AACTGTGATGCAGAAAATCAATGGATCTGCCAAAAAGAACTGAAACCTGACAGAAATAAA
ATATGTTCTAAATTCTGA
>KLRF1_Canfam
ATGCAAGACGAAGAAAGATACATGACATTGAATTTACAATTGAAGAAAAGGAGTTCTAGC
CAAATATTCCAACTTAAACATAAAGATTGTTCTGTGATGTTGCACTGGTATAAAGTCTTA
TTGGGAATATCTGGAACAGTAAATGGCATTCTGCTCTTGACTTTGATCTCCCTGTCCTTA
CTGGTTTCTCAGGGAGTATTGCTAAAATGCCAAGAAGGAAAGAATTCAAATATCACCCAA
CATGATGATATTGGAAACCTGGAAACGAATAGTGGCACAAGAGGAAATATAAATAATAAG
GACACAAGCCTTTGTGGTTCAAAAGCTACAGACCATATAGGGTTGTGCCCATCGGAATGG
CTCAAATATCAAGAAAAGTGTTATTGGTTCTCTAATGAGATGAAAAGTTGGAGTGACAGT
TATGGTTATTGTTTGGAAAGAAAATCTCATTTACCAATCATTCAGGACCAACTTGAAATG
GCTTTTATACAGAAAAACCTAAAACAATCAAACTATGTGTGGATTGGACTTAACTTTACA
TCCCTGGTGAGGACATGGACCTGGGTGGATGGTTCTTCATTAGATTCAAATATATTCGTC
ATAAAGGGGCCAGCTAAAGAAGATAGCTGTGCTGCCACCAAGGAAAACAAAATTTATTCT
GAAACCTGCAGCAGTGTTTTCAAATGGATTTGTCAATCAATCAATAAGCAATGA
>KLRF2*_Canfam
ATGGAGAATGCAGATGGCTATATGGTATTGAATTACAAGAATCGTTTCAAATTCAGGCAG
AAATATAAAGGTTTCTCCCTGTATCTACAATATTATTGTTTTATGCTAGTTTGCAGCTGC
ATTGGGATCCTTATTTTTATGATCACACTGATTTGCCTGAACTTTTGGGGAAATAATTAT
TTGTGCTCAAAAGACTGGCTGCTGAACCAAGAGAAATGCTACATGTTTTCAATTTCTTCT
AAAACTTGGAATGAGAGAGTTCATACAGAGGACTTTAAAACCTGGAAGTCCTGGTTGGAT
TGGACTATATGTTACATCCCCAGGAAAATGGATGTGGATAAATCAATACCCTTTTAATGG
TGAAGCTTCCCTCACAATGTTCTTGGGTGAACAACATGAGATAATTTTTCTCATAATTGG
ACCAACGGATCACAAGCGCTGTGCTCTCATAACAGGAAATCAGGTATATTCTGAAGACTG
TAACTCCAAATTTAATGGCATTTGCCAAAGAGATGCTTTCTGA
>KLRD_Canfam
ATGGCAGTTTCTCAGACCACTCTATGGAACTTGATTTCTGGGATCTTAGGAGTAATATGC
CTTTTGTTGATGACTACAATGGGAATTTTGTTGAAAAATTTATTACTTACAGAAAGTATT
CAGCCAACATTGTCACCAGGACCAATCACAGAACTCCAAAAAGGCTCTGATTGTTGTTCT
TGCCCAAAAAGGTGGATTGGGCACCAATGCAACTGCTACTTGTTTTTTGATGAATTAAAA
TCTTGGACAGAAAGTCGTGATTTCTGTGCTTCACAGAATTCCAGTCTACTTCACATTCAA
AACAGAGATGAATTGCGTTTTGTGAGCTCCAGTAAGTATTTTTACTGGATTGGAGTCTAT
TACAGTAAAGAAAATGGTACCTGGTTGTGGGAAAATGGCTTGGCTCTCCCTCAAGATCTG
TTGCAAACAATTCAAACTTTTGATACAAAGAAATGTGTAATATATAGCTCAAGCCACAGT
GTTTTGGATGTATCCTGTGAAGATAAAAGTCaTTTTATATGTAAGCAAGAGCTTATGTAG

>KLRK_Canfam
ATGAAGTTGGTCCGAGATCGGTGGGCTCATCACAGCATGGAGATGAATGAAATCCTTAAT
TATAACTCTGAACCTGTAACACATGGTACTTCTCCACGAAGGCAAAAGAGAAAGCCTACA
TTAATCACCAGCAAATGTGGAGAAAACTCATCTCCACTTTTCGTAACCTGTTCCATTGCT
ATAGCTATGGGGATCCATTTCATCATAATGGTAATGATATGCGGTGCCATAATCATCAGA
TATTCATTATTCAACCAGGAAGCTCCAATTTCTTTGCAAGAAAGTTATTGTGGTCCGTGT
CCTAAAAACTGGATATGTTATAGAAACAGCTGTTACCAATTTTTTAATGAGAGTAAAAGC
TGGTATCAGAGCCAAGCTTCTTGTAGGTCTCAAAATTCCAGTCTTCTGAAGATATACAGC
AGAGAGGACCAGGATTTCTTTAAATTGGTAAAATCATATCATTGGATGGGACTAATACAA
ATTCCAACAAATGGATCCTGGCAGTGGGAAGATGGCACCATTCTCTTGCCCAATCAACTA
ACAATGGTTGAAATGCAGAATGGAACCTGTGCAGTTTATGGATCAAGTTTTAAAGGTTAC
ACTGAAAACTGTCTAACTCCAAACACATACATCTGCATGCAGAGGATTGTGTAA
>KLRC1-2_Canfam
ATGAACTCACTCACCCTACACTCCACCCCGTGTGACTGTcCTAGCAGTCTTGTCACTACA
TATACTCTTCATCAAGTCCTTCAGTTCGGTTCCACTCAGCACTGTGCCTGCTACTACTCA
CCTGAAGAGATGAATAACCAAGGGGTTACCTATGGAGAACTTAATATCATGAAAAACTCA
AAAAGACAGCAAATGAAAGCTAAGGGCACTAAGTGTTCCACTTCAGTAACTGAGCAGGAA
ATAACCTATGCAGAATTAAATCTTCAAAATGCTTCTTGGGATCTTCAAGAGAATGGAAAG
TACTACCACTGCAAAGAGAAGCTCATTGCTGGGATCCTGGGAATCATCTGCCTTGTCTTG
ATGTCCACTGTGGTCACAATAGCTGGTATTCTCTCTACTAAAGGACTGAAGCAAAATAAG
ACATATCTGGAAACAAGGAACCAGAGAGTTTATCACTGTGGTCATTGTCCGAAAGAGTGG
TTTACATATTCCAACCATTGCTATTACATTAGCACTGAAAGAAAACCATGGAATGAGAGT
TTGGCATCCTGTGCTTCTAACAACTCTAACCTGCTCTGCATAGATGATGAAGAGGACATG
TATTGGTTGAACTTCTTTACTCATTCTTCATGGATTAGAATCTCCCCGATAATCAGTAAT
AATTCATCTGTGTGGTCAAAAAGCTTCACTTCCTTCTCCAAAGTATTGTCATTATCTTCA
GAAAGTGATGGGAATTGTCCATATTTCAACTTTGACACAAACAAAACTTCTCATGAAGAC
TGCTTAGACTTAAAACCATATATTTGTAAACACCAGGCATTAGTTACCTAA
>KLRC3-1_Canfam
ATGAATAACCAAGGATGTACCTATGCAGAACTTAATTGGGTGAATAACTCAAAGAGACAG
CAAATGAAAGCTAAGGGCACTAAAAATTCCATTTCAGTAACTGAGCAAGAAATAACCTAT
ACAGAATTAAATCTTCAAAATGCTTCTCAGGATCATCCAGGGGAACGAAAGAACTACCAC
TGCAAAGGGAAGATCCTTGCTAGGATGCTGGGAGTCATCTGCTTTGTCTTGATGTCCACT
GTGATAACAATAGTTCTTATTCCCTTTTTTTCAGTTACTGAAATACTGGAGCAGAACAAT
TCATCCCTGAAAACAAACATTCAAAAAGCTTATCACTGTGGTCATTGTCCAAAAGAGTGG
TTTACATATTCCAACCATTGCTATTACATTAGCACTGAAAGAAAACCATGGAATGAGAGT
TTGGCATCCTGTGCTTCTAACAACTCTAACCTGCTCTACATAGATGATGAAGAAGAACTG
TATATGTTGAACTTCTTCATTTCCTCTTCATGGATTAGAGTCTCCCGGAGAAGCAATAAT
TCATGGGTGTTGCCTAAAGGCTTAACTTTCTTTTCCAAACAGTTGTCAGCAACTTCAGGG
AGAGACAATTGTACATTTTTATATATTCATATAAACAAAAACAAAATTTCTTTTGCATCC
TGCGTAGAAAGAAAAACATATGTCTGTAAGCACCAGATACTTAAGCTTACCTAA
>KLRC3-2_Canfam
ATGAATAACCAAGGATGTACCTATGCAGAACTTAATCGAGTGAATAACTCAAAGAGACAA
CAAATGAAAGCTAAGGGCACTAAAAATTCCATTTCAGTAACTGAGCAAGAAATAACCTAT
ACAGAATTAAATCTTCAAAATGCTTCTCAGGATCATCCAGGGGAACGAAAGAACTACCAC
TGCAAAGGGAAGATCCTTGCTAGGATGCTGGGAATCATCTGCTTTGTCTTGATGTCCACT
GTGATAACAATAGTTCTTATTTCCTTTTTTTCAGTTACTGAAATACTGGAGCAGAACAAT
TCATCCCTGAAAACAAACATTCAGAAAGCTTATCACTGTGGTCATTGTCCAAAAGAGTGG
TTTACGTATTCCAACCATTGCTATTACATTAGCACTGAAAGAAAATCATGGAATGAGAGT
TTGGCATCCTGTGCTTCTAACAACTCTAACCTGCTCTACATAGATGATGAAGAAGAACTG
TATATATTGGACTTCTTCATTTTTTCTTCATGGATTGGAGTCTCCCAGAGAAGCAGTAAT
TCGTGGGTGTCGCCTAAAGGCTTAACTTTCTTTTCCGAACAGTTGTCAGTAACTTCAGGG
AGAGACAATTGTACATTTCTATATCTTCATATAAACAAAAACAAAATTTCTTTTGCATCC
TGCGTAGAAAGAAAAACATATGTCTGTAAGCACCAGATACTTAAGCTTACCTAA
>KLRJ_Canfam
ATGTCCAATGCTGAAAACTCTGAGCAGCCTCCAGAAATCACAGAGGAGACAGAGACAATT
CCTATTGTAGACTTGGAACCACCACTTGGCCTTCCTCCTCCCCTTCCTTCACCTCCTCCT
TCTCCTCCTCCTCCTCCTCCAGAAGGTGAATGGAGAACAATCTCTGAGCCCACTAGGATG
AATGGAATCACTCCTGTGATCCTGGGAATCTTCAGCCTGCTGGTCTTGATATTTTGTGGA
TTCTTTGGTTATCAATACTTTCAAACTGTTGAGGTAACAACAACCAATATGAAGAGCCTT
CACGAATGGATGGAGCTTTTCCAAAACAGAACCGAAAAATGTCTAAAGATCCAAAAAGTT
CTTGCCCAAAATAAAGTCCTATTGTCCTATGTAGAAACCCTACAGTGGGTCCAAAGCCAG
AAGGAGTATCTCATTGAGGCTTTACAAGAACTAAAGGAGAAACAAGGAGACAGGTGTGGA
CCTCCTCTGAATCACTGGGTTCAATACAAAGACTACTGCTACCATCAAACTATGGAAATG
GTTTCTTGGTTAAACTGTTCTGATCTTTGTATCTCTTTGAATGCTACATTTTTAAAGACA
GAAAGGAGTGTATTGAAGACTATCATGAAATTAATTGTAGTAAATCGTACTTGGCTTGGC
CTGTCTTACAAGGAGGAGGACAATGAATGGAAGTGGGAGGATGGCTCCTCTCCTTCTCCT
CGGCTGGGTTTGCCAGAGCGAAATCTGGATTTCCAAGGGAATTGTGTGTATGTAAATTCA
CACACTGTTGGTACTGATAACTGCACTAAGTCCTCTTCATGCTTGTGTGAGAAGGCTGCC
CACTAA
>KLRH_Canfam
ATGCAGACTTCAAAAGTGAGTGAAGACAGACTGGTATATGCAAAGCTGAAATTACCCTAT
TCAAGGAAACAGGACAAAAGACATCCAGTGGGTAAAAGGAGAGAATTTCCATGGCATATG
GTTGCATTAATCCTAGGAGTTATATGTTTTTTCCTCCTGCTGGCAATCACAGTCTTAGGA
TCTATGTTTTTTCAGAGGTGTTCTGGACACACAATGCAAGATATGAAGGACACAAAAGAA
AAAAATGTTTCCTTTGTAGAAGTTGAAGATCACTCAATTTTACCACCTATCATAGATAAA
GACTATGACTCATTTCAAGAAAATTGGTACTGCTGTGGAAAAAGCTGTTACTATTTTTCA
AAAGAAGAGAAAACTTGGGAGAGGAGTAAGAAGTCATGCCAAGGCCTACATTCTAGTCTC
ATTAAGATTGATAATAAAGAGGAGCAGCGCTTCATTCAATCAAAAATAAAATACAATTAT
TGGATTGGATTATTTAAAGCAGGAGCTAAGTACCCCTGGCAATGGCTGGATGGCACACAT
CTATCTCAGAGGGTGAATTTCCAACAGAGTTTGCTGGATGTAAAATGCGGACATCTCAAG
TCATCAACTATTTTTACTGCTGATTGTAGTAAACAGTTTCTTTACATTTGTGAAAAGGAG
TTCACTGTCCCTTAA
>KLRA_Canfam
ATGAGCAATGAGAAAGTAATTTATTCTTCCCTGAGATTTCTTCAGTCTCCAGAGTCACAA
AATAGATTAAGGGCAGATACGACTCAAAGCCCTGGGAAAAAGGATGGCAAAGGGTTTCCA
GTGCCAAGACATCTCATTGTAGTGATTCTTGGGATCCTGTGTTTACTACTACTGATCATT
GTTGCCGTGTTGGGGACAAAGATTTTTCAGTTTATTCAAGAAAACCATCACCTGGGGGAA
ATGATAGGAAACCTGACTCAAGAGTACCACATTTTGCAAAATGACAGCTACTTAAAGGAC
CAACTTTTGACAAATAAGAGTTTAGAATATAACATTCTCAAAAATGAAATGCTTCAGCAG
AAAAAGGAACAGGATTTACTCTTTACAAATAGGACGTTTCAGAGCAAAAATAAAGGCAAA
CTCCATGAAAACCACCAGTCCTGTCATAGAATAAAGTATTATTATTTCACTTCTAAAAGT
GAAAAATGGATTGGATGTAAAAAGACATGCCAAAGTTGTAATTCATCTCTTTTGAAGATA
AGTGATGAAGATGAACTGACCTTCATTCAAGCACAAACTTATAAGAAAAACTACTGGATT
GGATTATTATATGATATAAAGGAAGAAAAATGGAAATGGGTTGACACTGACCTACCTTTT
GGGATTAATTTTACCTTCATGGGTTTTTCTGGAAGAGGACAATGTGCATTTTTGAGCTCA
ACAAGAGTAACAAATATTGATTGCTCTAATTCATACCATTGTATCTGTGAGAAGAGAATT
GATAATGTTTTGTCTACCTCCTTCCAAAGATACAAGAAGAAAAGGTGA
>KLRG_Chrbra
ATGATTGACAATGATATTTATTCTGTATGGCAGTGGTCTACTGAACCCCAAGCCCAGAAT
GACTACAGACCACAGCCAAAAGTTTCTTCTGGCAGGTCCCCTCTCTCACGCCATGTGGCA
ATAGCTTTGGGATTTCTGAGCACTATTCTTGTGTGTTTCCTGCTTGTTCAGTGGATTCTC
TGCCAGGGTTCCAAGTACAACACGTGTACCAGTTGTTATAGTTGCCCTGACCTCTGGATG
AGGTATGGTAACCATTGTTATTACTTCTCAGTGGAGAAAAAAGACTGGAATTCTAGTCTG
GAATTCTGCTTAGCTGAAGACTCACATCTCCTTGTGTTCACAGACAACCAAGAAATGAGC
CTGCTTAAAAATTTCCTCAGAAAGGACTACTACTGGATTGGTCTCAGGAACAGTTCTGGT
TGGAGGTGGGAAGATGGATCAGCCTTAAACCACTCAAGTATTCTCTCAAACAGCTTGATA
CAGAAGTGTGGTACCTTCAGCGAAGCTGGTCTCCGAGCCTCTAGCTGTGAAGTTCTTTTG
CCGTGGGTCTGCAAGAGGGTCAGACGTTGA
>KLRB_Chrbra
ATGGATAGACAAGTGATATATGCTGATTTAAACTTATCCAGGGGTTCTTGCTTTGCGAAT
TCATCACTTCCATCTCTTCCTCAAGATGTCTGTCAAGGTTCAGCTTGGCATCAGTTTGCT
CTGAAACTTGGTTGTACCGCAGTTATTCTTCTTACTTTGACTGTGATTGGGTTGAGTGTT
TCAGTGATATTCTTAAGACAAAACTCATCAATAGAAGAATGTCGAGTAGATGTTCAAGTG
AACGGGAATGAAACAACAGAGAAACCAAATCTGTTACAGTGCCCAGTACATTGGCATCTA
CTCCAAGAAAAATGCTTGTTTTTTTCTCATGCTTCCAACACTTGGAAAGACAGTCTAACT
GACTGTTCTGCGAAAGAATCCAGTTTGCTGCTTATTCAGGATCAGGAAGAGTTGAGACTC
ATAAGAGGACTGATATATAAAAAGGAAATTCTGTTTTGGATTGGACTGAATTTAACATTA
TCAGAGAAGAAATGGAAGTGGATAAATGGTTCGTTTTTAAATTCAAATATATTACAAATT
GCTGGTTATAATAAAGAAAGCAGCTGCGTTTACATCTCTCTGACAGGGATTGTTTCAGAG
AACTGTGATGCAGAAAATCGATGGATCTGCCAAAAAGAACTGAAACCTGACAGAAATAAA
ATATGTTCTAAATTCTGA
>KLRF3*_Chrbra
AGGGATTATTCTATTTACAGGATGTTTGGACAGACACAAAACACAGAGAGATCAATAATG
CAGAAGCCAAGAAAGAATCCCTATCATTGCCAACACAAGTGGACATACAAAGAGTACCCT
AGATGTCCCAAGTGGCATCATACTGCTCTGAGACTGAGCAGCATTGCATTGGTTATACTC
ATTGCCACAATGATAGGACTAACTATTTGGGTAAGTCGCCTAAGTAGTGAGAATGGAACC
AAAAATTGTGATTGTATGACTATTTCTCCCAGGAAACAGCAGGACAATACAAACTTCACA
ATAAAACGAAGGCTAAACTTATGGCCTAATAACTGGCTGCAGAAAAAGGGGAAATGGTAT
CATTTTTTTAAAACCTTTAAATCATGGACAAATAGCCAAAAATCCTGTTTAATAATGAAA
TCACATCTCTTGATGATTCAAGACAAGGCTGAACTGGATATCATATAGAGTAATATACAG
GATGGAATTTACTTTTGGATTGGATTGAACATCACACACCCACAAAAGACATAGACCTGG
CTGGATGGCACCCTATTAAATTTACAGTTATTTCAAGTCCTGGGCCAGGTTGAAGATAAT
TCCCGTGCTGTGATAACAAAGAAGGATGTGTTTTATGAGAAATGTTGCAATCAGAGTTCC
TGGATTTGTCAACACGATTGCTGAAGATGACCTCTAA
>KLRF1_Chrbra
ATGCAAGACGAAGAAAGATACATGACACTGAATTTACAATTGAAGAAAAGGAGTTCTAGC
CAAATATTCCAACTTAAACATAAAGATTGTTCTGTGATGTTGCAGTGGTATAAAGTCTTA
TTGGGAATATCTGGAACAGTAAATGGCATTCTGCTCTTGACTTTGATCTCCCTGTCCTTA
CTGGTTTCTCAGGGAGTATTGCTAAAATGCCAAGAAGGAAAGAATTCAAATATCACCCAA
CATGATAATATTGGAAACCTGGAAACGAATAGTGGCACAAGAGGAAATATAAATAATAAG
GACACAAGCCTTTGTGGTTCAAAAGCTACAGACCATACAGGGTTGTGCCCATCGGAATGG
CTCAAATATCAAGAAAAGTGTTATTGGTTCTCTGATGAGATGAAAAGTTGGAGTGACAGT
TATGGCTATTGTTTGGAAAGAAAATCTCATTTACCAATCATTCAGGACCAACTTGAAATG
GCTTTTATACAGAAAAACCTAAAACAATCAAACTATGTGTGGATTGGACTTAACTTTACA
TCCCTGGGGAGGACATGGACCTGGGTGGATGGTTCTTCATTAGATTCAAATATATTCATC
ATAAAGGGGCCAGCTAAAGAAGATAGCTGTGCTGCCACCAAGGAAAACAAAATTTATTCT
GAAACCTGCAGCGGTGTTTTCAAATGGATTTGTCAATCAATCAATAAGCAATGA
>KLRF2*_Chrbra
ATGGAGAATGCAGATGGCTATATGGTATTGAATTACAAGAATCGTTTCAAATTCAGGCAG
AAATATAAAGGTTTCTCCCTGTATCTACAATATTATTGTTTTATGCTAGTTTGCAGCTGC
ATTGGGATCCTTATTTTTATGATCACACTGATTTGCCTGAACTTTTGGGGAAATAATTAT
TTGTGCTCAAAAGACTGGCTGCTGAACCAAGAGAAATGCCACATGTTTTCAATTTCTCCT
AAAACTTGGAATGAGAGAGTTCATACAGAGGACTTTAAAACCTGGAAGTCCTGGTTGGAT
TGGACTATATGTTACATCCCCAGGAAAATGGATGTGGATAAATCAATACCCTTTTAATGA
TGAAGCTTCCCTCACAATGTTCTTGGGTGAACAACATGAGATAATTTTTCTCATAATTGG
ACCAACGGATCACAAGCGCTGTGCTCTCATAACAGGAAATCAGGTATATTCTGAAGACTG
TAACTCAAAATTTAATGGCATTTGTCAAAGAGATGCTTTCTGA
>KLRD_Chrbra
ATGGCAGTTTCTCAGACCACTCTATGGAATTTGATTTCTGGGATCTTAGGAGTAATATGC
CTTTTGTTGATGACTACAATGGGAATTTTGTTGAAAAATTTATTACTTACAGAAAGTATT
CAGCCAACATTGTCACCAGGACCAATCACAGAACTCCAAAAAGGCTCTGATTGTTGTTCT
TGCCCAAAAAGGTGGATTGGGCACCAATGCAACTGCTACTTGTTTTTTGATGAATTAAAA
TCTTGGACAGAAAGTCGTGATTTCTGTGCTTCACAGAATTCCAGTCTACTTCACATTCAA
AACAGAGATGAATTGCGTTTTGTGAGCTCCAGTAAGTATTTTTACTGGATTGGAGTCTAT
TACAGTAAAGAAAATGGTACCTGGTTGTGGGAAAATGGCTTGGCTCTCCCTCAAGATCTG
TTGCAAACAATTCAAACTTTTGATACAAAGAAATGTGTAATATATAGCTCAAGCCACAGT
GTTTTGGATGTATCCTGTGAAGATAAAAGTCaTTTTATATGTAAGCAAGAGCTTATGTAG

>KLRK_Chrbra
ATGAAGTTGGTCCGAGATCGGTGGGCTCATCACAGCATGGAGATGAATGAAATCCTTAAT
TATAACTCTGAACCGGTAACACATGGTACTTCTCCACAAAGGCAAAAGAGAAAGCCTACA
TTAATCACCAGCAAACGTGAAGAAAACTCATCTCCACTTTTCGTAACCTGTTCCATTGCT
ATAGCTATGGGGATCCATTTCATCATAATGGTAATGATATGTGGTGCCATAATCATCAGA
TATTCATTATTCAACCAGGAAGCTCCAATTTCTTTGCAAGAAAGTTATTGTGGTCCGTGT
CCTAAAAACTGGATATGTTATAAAAACAGCTGTTACCAATTTTTTAATGAGAGTAAAAGC
TGGTATCAGAGCCAAGCTTCTTGTAGGTCTCAAAATTCCAGTCTTCTGAAGATATACAGC
AGAGAGGACCAGGATTTCTTTAAATTGGTAAAATCATATCATTGGATGGGACTAATACAA
ATTCCAACAAATGGATTCTGGCAGTGGGAAGATGGCACCATTCTCTTGCCCAATCAACTA
ACAATGGTTGAAATGCAGAATGGAACCTGTGCAGTTTATGGATCAAGTTTTAAAGGTTAC
ACTGAAAACTGTCTAACTCCAAACACATACATCTGCATGCAGAGGATTGTGTAA
>KLRC1_Chrbra
ATGAACTCACTCACCCTACACTCCACCCAGTGTGACTGTCCTAGCAGTCTTGTCACTACA
TATACTCTTCATCAAGTCCTTCAGTTCGGTTCCACTCAGCACTGTGCCTGCCACTACTCA
CCTGAAGAGATGAATAACCAAGGGGTTACCTATGGAGAACTTAATATCATGAAAAACTCA
AAAAGACAGCAAATGAAAGCTAAGGGCACTAAGTGTTCCACTTCAGTAACTGAGCAGGAA
ATAACCTATGCAGAATTAAATCTTCAAAATGCTTCTTGGGATCTTCAAGAGAATGGAAAG
TACTACCACTGCAAAGAGAAGCTCATTGCTGGGATCCTGGGAATCATCTGCCTTGTCTTG
ATGTCCACTGTGGTCACAATAGCTGGTATTCTCTCTACTAAAGGACTGAAGCAAAATAAG
ACATATCTGGAAACAAGGAACCAGAGAGTTTATCACTGTGGTCATTGTCCAAAAGAGTGG
TTTACATATTCCAACAATTGCTATTACATTAGCACTGAAAGAAAACCATGGACTGAGAGT
CTGTTGTCCTGTGCTTCTAACAACTCTAACCTGCTCTGCATAGATGATGAAGAGGACATG
TATTGGTTGAACTTCTTTACTCATTCTTCATGGATTAGAATCTCCCCGATAATCAGTAAT
AATTCATCTGTGTGGTCAAAAAGCTTCACTTTCTTCTCCAAAGTATTGTCATTATCTTCA
GAAAGTGATGGGAATTGTCCATATTTCAACTTTGACACAAACAAAACTTCTCATGAAGAC
TGCTTAGACTTAAAACCATATATTTGTAAACACCAGGCATTAGTTACCTAA
>KLRJ_Chrbra
ATGTCCAATGCTGAAAACTCTGAGCAGCCTCCAGAAATCACAGAGGAGACAGAGACAATT
CCTATTGTAGACTTGGAACCACCACTTGGCCTTCCTCCTCCTCTTCCTTCACCTCCTCCT
TCTCCTCCTCCTCCTCCTCCAGAAGGTGAATGGAGAACAATCTCTGAGTCCACTAGGATG
AATGGAATCACTCCTGTGATCCTGGGAATCTTCAGCCTGCTGGTCTTGATATTTTGTGGA
TTCTTTGGTTATCAATACTTTCAAACTGTTGAGGTAACAACAACCAATATGAAGAGCCTT
CACGAATGGATGGAGCTTTTCCAAAACAGAACTGAAAAATGTCTAAAGATCCAAAAAGTT
TTTGCCCAAAATAAAGTCCTATTGTCCTATGTAGAAACCCTACAGTGGGTCCAAAGCCAG
AAGGAGTATCTCATTGAGGCTTTACAAGAACTAAAGGAGAAACAAGGAGACAGGTGTGGA
CCTCCTCTGAATCACTGGGTTCAATACAAAGACTACTGCTACCATCAAACTATGGAAATG
GTTTCTTGGTTAAACTGTTCTGATCTTTGTATCTCTTTGAATGCTACATTTTTAAAGACA
GAAAGGAGTGTATTGAAGACTATCATGAAATTAATTGTAGTAAATCGTACTTGGCTTGGC
CTGTCTTACAAGGAGGAGGACAATGAATGGAAGTGGGAGGATGGCTCCTCTCCTTCTCCT
CGGCTGGGTTTGTCAGAGCGAAATCTGGATTTCCAAGGGAATTGTGTGTATGTAAATTCA
CACACTGTTGGTACTGATAACTGCACTAAGTCCTCTTCATGCTTGTGTGAGAAGGCTGCC
CACTAA
>KLRA_Chrbra
ATGAGCAATGAGAAAGTAATTTATTCTTCCCTGAGATTTCTTCAGTCTCCAGAGTCACAA
AATAGATTAAGGGCAGATACGACTCAAAGCCCTGGGAAAAAGGATGGCAAAGGGTTTCCA
GTGCCAAGACATCTCATTGTAGTGATTCTTGGGATCCTGTGTTTACTACTACTGATCATT
GTTGCCGTGTTGGGGACAAAGATTTTTCAGTTTATTCAAGAAAACCATCACCTGGGGGAA
ATGATAGGAAACCTGACTCAAGAGTACCACATTTTGCAAAATGACAGCTACTTAAAGGAC
CAACTTTTGACAAATAAGAGTTTAGAATATAACATTCTCAAAAATGAGATGCTTCAGCAG
AAAAAGGAACAGGATTTACTCTTTACAAATAGGACGTTTCAGAGCAAAAATAAAGGCAAA
CTCCATGAAAACCACCAGTCCTGTCATAGAATAAAGTATTATTATTTCACTTCTAAAAGT
GAAAAATGGATTGGATGTAAAAAGACATGCCAAAGTTGTAATTCATCTCTTTTGAAGATA
AATGATGAAGATGAACTGACCTTCATTCAAGCACAAACTTATAAGAAAAACTACTGGATT
GGATTATCATATGATATAAAGGAAGAAAAATGGAAATGGGTTGACATTGACCTACCTTTT
GGGATTAATTTTACCTTCATGAGTTTTTCTGGAAGAGGACAATGTGCATTTTTGAGCTCA
ACAAGAGTAACAAATATTGATTGCTCTAATTCATACCATTGTATCTGTGAGAAGAGAATT
GATAATGTTTTGTCTACCTCCTTCCAAAGATACAAGAAGAAAAGGTGA
>KLRG_Lycpic
ATGATTGACAATGATATTTATTCTGTATGGCAGTGGTCTACTGAACCCCAAGCCCAGAAT
GACTACAGACCACAGCCAAAAGTTTCTTCTGGCACGTCCCTTCTCTCACGCCATGTGGCA
ATAGCTTTGGGATTTCTGAGCACTATTCTTGTGTGTTTCCTGCTTGTTCAGTGGATTCTC
TGCCAGGGTTCCAAGTGCAACACGTGTACCAGTTGTTATAGTTGCCCTGACCTCTGGATG
AGGTATGGTAACCATTGTTATTACTTCTCAGTGGAGAAAAAAGACTGGAATTCTAGTCTG
GAATTCTGCTTAGCTGAAGACTCACATCTCCTTATGTTCACAGACAACCAAGAAATGAGT
CTGCTTAAAAATTTCCTCAGAAAGGAATACTACTGGATTGGTCTCAGGAACAGTTCTGGT
TGGAGGTGGGAAGATGGATCAGCCTTAAACCACTCAAGTATTCTCTCAAACAGCTTGATA
CAGAAGTGTGGTACCTTCAGCGAAGCTGGTCTCCGAGCCTCTAGCTGTGAAGTTCTTTTG
CCGTGGGTCTGCAAGAGGGTCAGACGTTGA
>KLRB_Lycpic
ATGGATAGACAAGTGATATATGCTGATTTAAATTTATCCAGGGGTTCTTGCTTTGCGAGT
TCATCACCTCCATCTCTTCCTCAAGATGTCTGTCAAGGTTCAGCTTGGCATCAGTTTGCT
CTGAAACTTGGTTGTACCGCAGTTATTCTTCTTACTTTGACTGTGATTGGGTTGAGTGTT
TCAGTGATATTCTTAAGACAAAACTCATCAATAGAAGAATGTCGAGTAGATGTTCAAGTG
AACGGGAATGAAACAACAGAGAAACCAAATCTGTTACAGTGCCCAGTACATTGGCATCTA
CTCCAAGAAAAATGCTTGTTTTTTTCTCATGCTTCCAACACTTGGAAAGACAGTCTAACT
GACTGTTCTGCGAAAGAATCCAGTTTGCTGCTTATTCAGGATCAGGAAGAGTTGAGACTC
ATAAGAGGACTGATATATAAAAAAGAAATTCTGTTTTGGATTGGACTGAATTTAACATTA
TCAGAGAAGAAATGGAAGTGGATAAATGGTTCGTTTTTAAATTCAAATATATTACAAATT
GCTGGTTATAATAAAGAAAGCAGCTGCGTTTACATCTCTCTGACAGGAATTGTTTCAGAG
AACTGTGATGCAGAAAATCGATGGATCTGCCAAAAAGAACTGAAACCTGACAGAAATAAA
ATATGTTCTAAATTCTGA
>KLRF3*_Lycpic
ATGGATTATTCTATTTACAGGATGTTTGGACAGACACAAAACACAGAGAGATCAATAATG
CAGAAGCCAAGAAAGAATCCCTATCATTGCCAACACAAGTGGACATGCAAAGAGTACCCT
AGATGTCCCAAGTGGCATCATACTGCTCTGAGACTGAGCAGCATTGCATTGGTTATACTC
ATTGCCACAATGATAGGACTAACTATTTGGGTAAGTCACCTAAGTAGTGAGAATGGAACC
AAAGATTGTGATTGAATGAATATTTCTCCCAGGAAACAGCAGGACAATACAAACTTCACA
ATAAAACCAAGGCTAAACTTATGGCCTAATAACTGGCTGCAGAAAAAGGGGAAATGGTAT
CATTTTTTAAAAACCTTTAAATCATGGACAAATAGCCAAAAATCCTGTTTAATAATGAAA
TCACATCTCTTGATGATTCAAGACAAGGCTGAACTGGATATCATATAGAGTAATATACAG
GATGGAATTTACTTTTGGATTGGATTGAACATCACACACCCACAAAAGACATGGACCTGG
CT-GATGGCACCCTATTAAATTTACAGTTATTTCAAGTCCTGGGCCAGGTTGAAGATAAT
TCCTGTGCTGTGATAACAAAGAAGGATGTGTTTTCTGAGAAATGTTGCAATCAGAGTTCC
TGGATTTGTCAACACGATTGCTGAAGATTACCTCTAA
>KLRF1_Lycpic
ATGCAAGACGAAGAAAGATACATGACATTGAATTTACAATTGAAGAAAAGGAGTTCTAGC
CAAATATTCCAACTTAAACATAAAGATTGTTCTGTGATGTTGCACTGGTATAAAGTCTTA
TTGGGAATATCTGGAACAGTAAATGGCATTCTGCTCTTGACTTTGATCTCCCTGTCCTTA
CTGGTTTCTCAGGGAGTATTGCTAAAATGCCAAGAAGGAAAGAATTCAAATATCACCCAA
CATGATGATATTGGAAACCTGGAAACGAATAGTGGCACAAGAGGAAATATAAATAATAAG
GACACAAGCCTTTGTGGTTCAAAAGCTACAGACCATACAGGGTTGTGCCCATCGGAATGG
CTCAAATATCAAGAAAAGTGTTATTGGTTCTCTAATGAGATGAAAAGTTGGAGTGACAGT
TATGGCTATTGTTTGGAAAGAAAATCTCATTTACCAATCATTCAGGACCAACTTGAAATG
GCTTTTATACAGAAAAACCTAAAACAATCAAACTATGTGTGGATTGGACTTAACTTTACA
TCCCTGGAGAGGACATGGACCTGGGTGGATGGTTCTTCATTAGATTCAAATATATTCATC
ATAAAGGGGCCAGCTAAAGAAGATAGCTGTGCTGCCACCAAGGAAAACAAAATTTATTCT
GAAACCTGCAGCAGTGTTTTCAAATGGATTTGTCAATCAATCAATAAGCAATGA
>KLRF2*_Lycpic
ATGGAGAATGCAGATGGCTATATGGTATTGAATTACAAGAATCATTTCAAATTCAGGCAG
AAATATAAAGATTTCTCCCTGTATCTACAATATTATTGTTTTATGCTAGTATGCAGCTGC
ATTGGGATCCTTATTTTTATGATCACACTGATTTGCCTGAACTTTTGGGGAAATAATTAT
TTGTGCTCAAAAGACTGGCTGCTGAACCAAGAGAAATGCTACATGTTTTCAATTTCTTCT
AAAACTTGGAATGAGAGAGTTCATACAGAGGACTTTAAAACCTGGAAGTCCTGGTTGGAT
TGGACTATATGTTACATCCCCAGGAAAATGGATGTGGATAAATCAATACCCTTTTAATGA
TGAAGCTTCCCTCACAATGTTCTTGGGTGAACAACATGAGATAATTTTTCTCATAATTGG
ACCAACGGATCACAAGCGCTGTGCTCTCATAACAGGAAATCAGGTATATTCTGAAGACTG
TAACTCCAAATTTAATGGCATTTGCCAAAGAGATGCTTTCTGA
>KLRD_Lycpic
ATGGCAGTTTCTCAGACCACTCTATGGAATTTGATTTCTGGGATCTTAGGAGTAATATGC
CTTTTGTTGATGACTACAATGGGAATTTTGTTGAAAAATTTATTACTTACAGAAAGTATT
CAGCCAACATTGTCACCAGGACCAATCACAGAACTCCAAAAAGGCTCTGATTGTTGTTCT
TGCCCAAAAAGGTGGATTGGGCACCAATGCAACTGCTACTTGTTTTTTGATGAATTAAAA
TCTTGGACAGAAAGTCGTGATTTCTGTGCTTCACAGAATTCCAGTCTACTTCACATTCAA
AACAGAGATGAATTGCGTTTTGTGAGCTCCAGTAAGTATTTTTACTGGATTGGAGTCTAT
TACAGTAAAGAAAATGGTACCTGGTTGTGGGAAAATGGCTTGGCTCTCCCTCAAGATCTG
TTGCAAACAATTCAAACTTTTGATACAAAGAAATGTGTAATATATAGCTCAAGCCACAGT
GTTTTGGATGTATCCTGTGAAGATAAAAGTCaTTTTATATGTAAGCAAGAGCTTATGTAG

>KLRK_Lycpic
ATGAAGTTGGTCCGAGATCGGTGGGCTCATCACAGCATGGAGATGAATGAAATCCTTAAT
TATAACTCTGAACCGGTAACACATGGTACTTCTCCACGAAGGCAAAAGAGAAAGCCTACA
TTAATCACCAGCAAATGTGGAGAAAACTCATCTCCACTTTTCGTAACCAGTTCCATTGCT
ATAGCTATGGGGATCCATTTCATCATAATGGTAATGATATGTGGTGCCATAATCATCAGA
TATTCATTATTCAACCAGGAAGCTCCAATTTCTTTGCAAGAAAGTTATTGTGGTCCGTGT
CCTAAAAACTGGATATGTTATAGAAATAGCTGTTACCAATTTTTTAATGAGAGTAAAAGC
TGGTATCAGAGCCAAGCTTCTTGTAGGTCTCAAAATTCCAGTCTTCTGAAGATATACAGC
AGAGAGGACCAGGATTTCTTTAAATTGGTAAAATCATATCATTGGATGGGACTAATACAA
ATTCCAACAAATGGATCCTGGCAGTGGGAAGATGGCACCATTCTCTTGCCCAATCAACTA
ACAATGGTTGAAATGCAGAATGGAACCTGTGCAGTTTATGGATCAAGTTTTAAAGGTTAC
ACTGAAAACTGTCTAACTCCAAACACATACATCTGCATGCAGAGGATTGTGTAA
>KLRC1-2_Lycpic
ATGAACTCACTCACCCTACACTCCACCCAGTGTGACTGTcCTAGCAGTCTTGTCACTACA
TATACTCTTCATCAAGTCCTTCAGTTCAGTTCCACTCAGCACTGTGCCTGCCACTACTCA
CCTGAAGAGATGAATAACCAAGGGGTTACCTATGGAGAACTTAATATCATGAAAAACTCA
AAAAGACAGCAAATGAAAGCTAAGGGCACTAAGTGTTCCACTTCAGTAACTGAGCAGGAA
ATAACCTATGCAGAATTAAATCTTCAAAATGCTTCTTGGGATCTTCAAGAGAATGGAAAG
TACTACCACTGCAAAGAGAAGCTCATTGCTGGGATCCTGGGAATCATCTGCCTTGTCTTG
ATGTCCACTGTGGTCACAATAGCTGGTATTCTCTCTACTAAAGGACTGAAGCAAAATAAG
ACATATCTGGAAACAAGGAACCAGAGAGTTTATCACTGTGGTCATTGTCCAAAAGAGTGG
TTTACATATTCCAACCATTGCTATTACATTAGCACTGAAAGAAAACCATGGAATGAGAGT
TTGGCATCCTGTGCTTCTAACAACTCTAACCTGCTCTGCATAGATGATGAAGAGGACATG
TATTGGTTGAACTTCTTTACTCATTCTTCATGGATTAGAATCTCCCCGATAATCAGTAAT
AATTCATCTGTGTGGTCAAAAAGCTTCACTTCCTTCTCCAAAGTATTGTCATTATCTTCA
GAAAGTGATGGGAATTGTCCATATTTCAACTTTGACACAAACAAAACTTCTCATGAAGAC
TGCTTAGACTTAAAACCATATATTTGTAAACACCAGGCATTAGTTACCTAA
>KLRJ_Lycpic
ATGTCCAATGCTGAAAACTCTGAGCAGCCTCCAGAAATCACAGAGGAGACAGAGACAATT
CCTATTGTAGACTTGGAACCACCACTTGGCCTACCTCCTCCCCTTCCTTCACCTCCTCCT
TCTCCTCCTCCTCCTCCTCCAGAAGGTGAATGGAGAACAATCTCTGAGCCCACTAGGATG
AATGGAATCACTCCTGTGATCCTGGGAATCTTCAGCCTGCTGGTCTTGATATTTTGTGGA
TTCTTTGGTTATCAATACTTTCAAACTGTTGAGGTAACAACAACCAATATGAAGAGCCTT
CACGAATGGATGGAGCTTTTCCAAAACAGAACCGAAAAATGTCTAAAGATCCAAAAAGTT
CTTTCCCAAAATAAAGTCCTATTGTCCTATGTAGAAACCCTACAGTGGGTCCAAAGCCAG
AAGGAGTATCTCATTGAGGCTTTACAAGAACTAAAGGAGAAACAAGGAGACAGGTGTGGA
CCTCCTCTGAATCACTGGGTTCAATACAAAGACTACTGCTACCATCAAACTATGGAAATG
GTTTCTTGGTTAAACTGTTCTGATCTTTGTATCTCTTTGAATGCTACATTTTTAAAGACA
GAAAGGAGTGTATTGAAGACTATCATGAAATTAATTGTAGTAAATCGTACTTGGCTTGGC
CTGTCTTACAAGGAGGAGGACAATGAATGGAAGTGGGAGGATGGCTCCTCTCCTTCTCCT
CGGCTGGGTTTGCCAGAGCGAAATCTGGATTTCCAAGGGAATTGTGTGTATGTAAATTCA
CACACTGTTGGTACTGATAACTGCACTAAGTCCTCTTCATGCTTGTGTGAGAAGGCTGCC
CACTAA
>KLRH_Lycpic
ATGCAGACTTCAAAAGTGAGTGAGGACAGACTGGTATATGCAAAGCTGAAATTACCCTAT
TCAAGGAAACAGGACAAAAGACATCCAGTGGGTAAAAGGAGAGAATTTCCATGGCATATG
GTTGCATTAATCCTAGGAGTTACATGTTTTTTCCTCCTGCTGGCAATCACAGTCTTAGGA
TCTATGTTTTTTCAGAGGTGTTCTGGACACACAATGCAAGATATGAAGGACACAAAAGAA
AAAAATGTTTCCTTTGTAGAAGTTGAAGATCACTCAATTTTACCACCTATCATAGATAAA
GACTATGACTCATTTCAAGAAAATTGGTACTGCTGTGGAAAAAGCTGTTACTATTTTTCA
AAAGAAGAGAAAACTTGGGAGAGGAGTAAGAAGTCATGCCAAGCCCTACATTCTAGTCTC
ATTAAGATTGATAATAAAGAGGAGCAGCGCTTTATTCAATCAAAAATAAAATACAATTAT
TGGATTGGATTATTTAAAGCAGGATCTAAGTACCCCTGGCAATGGCTGGATGGCACACAT
CTATCTCAGAGGGTGAATTTCCAACAGAGTTTACTGGATGTAAAATGCGGACATCTCAAG
TCATCAACTATTTTTACTGCTGATTGTAGTAAACAGTTTCCTTACATTTGTGAAAAGGAG
TTCACTGGCCCTTTCTTAAAATAA
>KLRA_Lycpic
ATGAGCAATGAGAAAGTAATTTATTCTTCCCTGAGATTTCTTCAGTCTCCAGAGTCACAA
AATAGATTAAGGGCAGATACGACTCAAAGCCCTGGGAAAAAGGATGGCAAAGGGTTTCCA
GTGCCAAGACATCTCATTGTAGTGATTCTTGGGATCCTGTGTTTACTACTACTGATCATT
GTTGCCGTGTTGGGGACAAAGATTTTTCAGTTTATTCAAGAAAACCATCACCTGGGGGAA
ATGATAGGAAACCTGACTCAAGAGTACCACATTTTGCAAAATGACAGCTACTTAAAGGAC
CAACTTTTGACAAATAAGAGTTTAGAATATAACATTCTCAAAAATGAAATGCTTCAGCAG
AAAAAGGAACAGGATTTACTCTTTACAAATAGGACGTTTCAGAGCAAAAATAAAGGCAAA
CTCCATGAAAACCACCAGTCCTGTCATAGAATAAAGTATTATTATTTCACTTCTAAAAGT
GAAAAATGGATTGGATGTAAAAAGACATGCCAAAGTTGTAATTCATCTCTTTTGAAGATA
AGTGATGAAGATGAACTGACCTTCATTCAAGCACAAACTTATAAGAAAAACTACTGGATT
GGATTATTATATGATATAAAGGAAGAAAAATGGAAATGGGTTaACACTGACCTACCTTTT
GGGATTAATTTTACCTTCATGGGTTTTTCTGGAAGAGGACAATGTGCATTTTTGAGCTCA
ACAAGAGTAACAAATATTGATTGCTCTAATTCATACCATTGTATCTGTGAGAAGAGAATT
GATAATGTTTTGTCTACCTCCTTCCAAAGATACAAGAAGAAAAGGTGA
>KLRG_Nycpro
ATGATTGACAATGATATTTATTCTGTACGGCAGTGGTCTACTGAACCCCAAGCCCAGAAT
GACTACAGACCACAGCCAAAAGTTTCTTCTGGCAGGTCCCCTCTCTCACGCCGTGTGGCA
ATAGCTTTGGGATTTCTGAGCACTATTCTTGTGTGTTTCCTGCTTGTTCAGTGGATTCTC
TGTCAGGGTTCCAAGTGCAACACGTGTGCCAATTGTTATAGTTGCCCTGACCTCTGGATG
AGGTATGGTAACCATTGTTATTACTTCTCAGTGGAGAAAAAAGACTGGAATTCTAGTCTG
GAATTCTGCTTAGCTGAAGACTCACATCTCCTTATGTTCACAGACAACCAAGAAATGAGC
CTGCTTAAAAATTTCCTCAGAAAGGACTTCTACTGGATTGGTCTCAGGAACAGTTCTGGT
TGGAGGTGGGAAGATGGATCAGCCTTAAACCACTCAAGTATTCTCTCAAACAGCTTGATA
CAGAAGTGTGGTACCTTCAGCGAAGCTGGTCTCCGAGCCTCTAGCTGTGAAGTTCTTTTG
CCGTGGGTCTGCAAGAGGGTCAGACGTTGA
>KLRB_Nycpro
ATGGATAGACAAGTGATATATGCTGATTTAAACTTATCCAGGGGTTCTTGCTTTGCGAGT
TCATCACCGCCATCTCTTCCTCAAGATGTCTGTCAAGGTTCAGCTTGGCATCAGTTTGCT
CTGAAACTTGGTTGTACCGCAGTTATTCTTCTTACTTTGACTGTGATTGGGTTGAGTGTT
TCAGTGATATTCTTAAGACAAAACTCATCAATAGAAGAATGTCAAGTAGATGTTCAAGTG
AGCAGGAATGAAACAACAGAGAAACCAAATCTGTTACAGTGCCCAGTACATTGGCATCTA
CTCCAAGAAAAATGCTTGTTTTTTTCTCACGCTTCCAACACTTGGAAAGATGGTCTAACT
GACTGTTCTGCAAAAGAATCCAGTTTGCTGCTTATTCAGGATCAGGAAGAGTTGAGACTC
ATAAGAAGACTGATATATAAGAAAGAAATTCTGTTTTGGATTGGACTGAATTTAACATTA
TCAGAGAAGAAATGGAAGTGGATAAATGGTTCGTTTTTAAATTCAAATATATTACAAATT
GCTGGTTATAATAAAGAAAGCAGCTGTGTTTACATCTCTCTGACAGGAATTGTTTCAGAG
AACTGTGATGCAGAAAATCGATGGATCTGCCAAAAAGAACTGAAACCTGACAGAAGTAAA
ATATGTTCTAAATTCTGA
>KLRF1_Nycpro
ATGCAAGACGAAGAAAGATATATGACATTGAATTTACAATTGAAGAAAAGGAGTTCTAGC
CAAATATTCCAACTTAAACATAAAGATTGTTCTGTGATGTTGCACTGGTATAAAGTCTTA
TTGGGAATATCTGGAACAGTAAATGGCATTCTGCTCTTGACTTTGATCTCCCTGTCCTTA
CTGGTTTCTCAGGGAGTATTGCTAAAATGCCAAGAAGGAAAGAATTCAAATATCACCCAA
CATGATGATATTGGAAACCTGGAAACAAATAGTGGCACAAGGGGAAATATAAATAATAAG
GACACAAGCCTTTGTGGTTCAAAAGCTACAGACCATACAGGGTTCTGCCCATCGGAATGG
CTCAAATATCAAGAAAAGTGTTATTGGTTCTCTAATGAGATGAAAAGTTGGAGTGACAGT
TATGGCTATTGTTTGGAAAGAAAATCTCATTTACCAATCATTCAGGACCAACTTGAAATG
GCTTTTATACAGAAAAACCTAAAACAATCAAACTATGTGTGGATTGGACTTAACTTTACA
TCCCTGGAGAGGACATGGACCTGGGTGGATGGTTCTTCATTAGATTCAAATATATTCATC
ATAAAGGGGCCAGCTAAAGAAGATAGCTGTGCTGCCACCAACGAAAACAAAATTTATTCT
GAAACCTGCAGCAGTGTTTTCAAATGGATTTGTCAATCAATCAATAAACAATGA
>KLRF2*_Nycpro
ATGGAGAATGCAGATGGCTATATGGTATTGGATTACAAGAATTGTTTCAAATTCAGGCAG
AAATCTAAAGGTTTCTCCCTGTATCTACAATATTATTGTCTTATTAGTATGCAGCTGCAT
TGGGATCCTTATTTTTATGATCACACTGATTTGCCTGAACTTTTGGGGAAATAATTATTT
GTGCTCAAAAGACTGGCTGCTGAACCAAGAGAAATGCACGTTTTCAATTTCTTCTAAAAC
TTGGAATGAGAGAGTCCATACAGAGGACTTTAAAACCTGGAAGTCCTGGTTGGATTGGAC
[truncated: 495,651 more chars]
