# Supplementary material for: Comparative genomics of the Natural Killer Complex in carnivores
Source: Front Immunol. 2024 Oct 3;15:1459122. doi: 10.3389/fimmu.2024.1459122 (PMC11484026; doi:10.3389/fimmu.2024.1459122)
Supplement: Supplementary file 14 [file Table1.xlsx]

## Sheet: Genomes
Species	acronym	common name	assembly	GenBank	RefSeq
Felidae
Acinonyx jubatus	Acijub	cheetah	VMU_Ajub_asm_v1.0	GCA_027475565.2	GCF_027475565.1
Caracal caracal	Carcar	caracal	CarCar1.0	GCA_016801355.1
Felis catus	Felcat	domestic cat	F.catus_Fca126_mat1.0	GCA_018350175.1	GCF_018350175.1
			Fcat_Pben_1.1_maternal_alt	GCA_016509815.2
			ASM1334086v1	GCA_013340865.1
			felCat9.2_X	GCA_000181335.6
Felis chaus	Felcha	jungle cat	FelChav1.0	GCA_019924945.1
Felis nigripes	Felnig	black-footed cat	SNNU_BFC_1	GCA_032458615.1
			Felis_nigripes_HiC	GCA_028533295.1
Leopardus geoffroyi	Leogeo	Geoffroy's cat	O.geoffroyi_Oge1_pat1.0	GCA_018350155.1	GCF_018350155.1
Lynx canadensis	Lyncan	Canada lynx	mLynCan4.pri.v2	GCA_007474595.2	GCF_007474595.2
Lynx pardinus	Lynpan	Spanish lynx	LYPA1.0	GCA_900661375.1
Lynx rufus	Lynruf	bobcat	mLynRuf1.p	GCA_022079265.1	GCF_022079265.1
Neofelis diardi	Neodia	Sunda clouded leopard	ASM2742247v1	GCA_027422475.1
Neofelis nebulosa	Neoneb	Clouded leopard	mNeoNeb1.pri	GCA_028018385.1	GCF_028018385.1
			SNNU_Nneo_1	GCA_030324275.1
Otocolobus manul	Otoman	Pallas's cat	OtoMan_p1.0	GCA_028564725.2
Panthera leo	Panleo	lion	P.leo_Ple1_pat1.1	GCA_018350215.1	GCF_018350215.1
Panthera onca	Panonc	jaguar	Panthera_onca_HiC	GCA_028533385.1	GCF_028533385.1
Panthera pardus	Panpar	leopard	ASM2436296v1	GCA_024362965.1	GCF_024362965.1
			leopard2_amari_p.ctg.hic.fasta	GCA_024362865.1
Panthera tigris	Pantig	tiger	P.tigris_Pti1_mat1.1	GCA_018350195.2	GCF_018350195.1
			PanTigT.MC.v3	GCA_021130815.1
Panthera uncia	Panunc	snow leopard	Puncia_PCG_1.0	GCA_023721935.1	GCF_023721935.1
			Panthera_uncia_HiC	GCA_028646445.1
Prionailurus bengalensis	Priben	leopard cat	Fcat_Pben_1.1_paternal_pri	GCA_016509475.2	GCF_016509475.1
Prionailurus iriomotensis	Priiri	Iriomote cat	P_iriomotensis_scaffold_01	GCA_018403415.1
Prionailurus viverrinus	Priviv	fishing cat	UM_Priviv_1.0	GCA_022837055.1	GCF_022837055.1
Puma concolor	Pumcon	puma	PumCon1.0	GCA_003327715.1	GCF_003327715.1
			mPumCon1.1.hap1	GCA_028749985.3
Puma yagouaroundi	Pumyag	jaguarundi	PumYag	GCA_014898765.1	GCF_014898765.1
Canidae
Canis latrans	Canlan	coyote	Cla-1	GCA_034620425.1
Canis lupus	Canlup	gray wolf	mCanLor1.2	GCA_905319855.2
			UniMelb_Wolf_Refassem_1	GCA_007922845.1
Canis lupus dingo	Candin	dingo	ASM325472v2	GCA_003254725.2	GCF_003254725.2
			UNSW_AlpineDingo_1.0	GCA_012295265.2
Canis lupus familiaris	Canfam	dog	ROS_Cfam_1.0	GCA_014441545.1	GCF_014441545.1
			UU_Cfam_GSD_1.0	GCA_011100685.1	GCF_011100685.1
Chrysocyon brachyurus	Chrbra	maned wolf	Chrysocyon_brachyurus_HiC	GCA_028533335.1
Lycaon pictus	Lycpic	African hunting dog	sis1-161031-pseudohap	GCA_004216515.1
Nyctereutes procyonoides	Nycpro	raccoon dog	NYPRO_anot_genome	GCA_905146905.1	GCF_905146905.1
Otocyon megalotis megalotis	Otomeg	bat-eared fox	Otocyon_megalotis_TS305_17_09_2019	GCA_017311455.1
Speothos venaticus	Speven	bush dog	Speothos_venaticus_v01	GCA_023170115.1
Urocyon cinereoargenteus	Urocin	gray fox	UCinereo1.0	GCA_032313775.1
Vulpes corsac	Vulcor	Corsac fox	zhanglab2022	GCA_030463245.1
Vulpes ferrilata	Vulfer	Tibetan sand fox	ASM2450048v1	GCA_024500485.1
Vulpes lagopus	Vullag	Arctic fox	ASM1834538v1	GCA_018345385.1	GCF_018345385.1
Vulpes vulpes	Vulvul	red fox	VulVul2.2	GCA_003160815.1	GCF_003160815.1
Mustelidae
Eira barbara	Eirbar	tayra	ASM2031127v1	GCA_020311275.1
Enhydra lutris kenyoni	Enhlut	northern sea otter	ASM228890v2	GCA_002288905.2	GCF_002288905.1
Gulo gulo luscus	Gulgul	American wolverine	Gulo_gulo_luscus_R-V1.0	GCA_024510155.1
Lontra canadensis	Loncan	Northern American river otter	GSC_riverotter_1.0	GCA_010015895.1	GCF_010015895.1
Lutra lutra	Lutlut	Eurasian river otter	mLutLut1.2	GCA_902655055.2	GCF_902655055.1
Martes flavigula	Marfla	yellow-throated marten	ASM2941059v1	GCA_029410595.1
Martes martes	Marmar	European pine marten	mMarMar1.1	GCA_963455335.1
Martes zibellina	Marzib	sable	ASM1258336v1	GCA_012583365.1
Meles meles	Melmel	Eurasian badger	mMelMel3.1 paternal haplotype	GCA_922984935.1	GCF_922984935.1
Mellivora capensis	Melcap	ratel	MelCap_v1_BIUU	GCA_004024625.1
Mustela erminea	Muserm	ermine	mMusErm1.Pri	GCA_009829155.1	GCF_009829155.1
Mustela eversmannii	Museve	steppe polecat	Steppe Polecat genome assembly	GCA_963422785.1
Mustela lutreola	Muslut	European mink	mMusLut2.pri	GCA_030435805.1	GCF_030435805.1
Mustela nigripes	Musnig	black-footed ferret	MUSNIG.SB6536	GCA_022355385.1	GCF_022355385.1
Mustela nivalis	Musniv	least weasel	MusNiv_Pri1.0	GCA_019141155.1
Mustela putorius furo	Musput	domestic ferret	ASM1176430v1.1	GCA_011764305.2	GCF_011764305.1
Neogale vison	Neovis	American mink	ASM_NN_V1	GCA_020171115.1	GCF_020171115.1
Pteronura brasiliensis	Ptebra	giant otter	PteBra_v1_BIUU	GCA_004024605.1
Taxidea taxus jeffersonii	Taxtax	American badger	ASM369799v1	GCA_003697995.1
Otariidae
Arctocephalus townsendi	Arctow	Guadalupe fur seal	Arctocephalus_townsendi_HiC	GCA_028646355.1
Callorhinus ursinus	Calurs	northern fur seal	ASM326570v1	GCA_003265705.1	GCF_003265705.1
Eumetopias jubatus	Eumjub	Steller sea lion	ASM402803v1	GCA_004028035.1	GCF_004028035.1
Zalophus californianus	Zalcal	California sea lion	mZalCal1.pri.v2	GCA_009762305.2	GCF_009762305.2
Phocidae
Halichoerus grypus	Halgry	gray seal	Tufts_HGry_1.1	GCA_012393455.1	GCF_012393455.1
Leptonychotes weddellii	Lepwed	Weddell seal	LepWed1.0	GCA_000349705.1	GCF_000349705.1
Mirounga angustirostris	Mirang	Northern elephant seal	ASM2128878v3	GCA_021288785.3
			mMirAng1.0.hap2	GCA_029215635.1	GCF_029215605.1
Mirounga leonina	Mirleo	Southern elephant seal	KU_Mleo_1.0	GCA_011800145.1	GCF_011800145.1
Neomonachus schauinslandi	Neosch	Hawaiian monk seal	ASM220157v2	GCA_002201575.2	GCF_002201575.2
Phoca vitulina	Phovit	harbor seal	GSC_HSeal_1.0	GCA_004348235.1	GCF_004348235.1
Pusa hispida saimensis	Pushis	Saimaa ringed seal	Saimaa ringed seal draft genome	GCA_947044825.1
Pusa sibirica	Pussib	Baikal seal	PSIB_hic	GCA_028975605.1
Ursidae
Ailuropoda melanoleuca	Ailmel	giant panda	ASM200744v3	GCA_002007445.3	GCF_002007445.2
			CPB_AME_v1	GCA_029963865.1
Helarctos malayanus	Helmal	Malayan sun bear	Helarctos_malayanus_HiC	GCA_028533245.1
Tremarctos ornatus	Treorn	spectacled bear	Tremarctos_ornatus_HiC	GCA_028551375.1
Ursus americanus	Ursame	American black bear	gsc_jax_bbear_1.0	GCA_020975775.1	GCF_020975775.1
			mUrsAme1.0.p	GCA_024610735.1
Ursus arctos	Ursarc	brown bear	UrsArc2.0	GCA_023065955.2	GCF_023065955.2
Ursus maritimus	Ursmar	polar bear	ASM1731132v1	GCA_017311325.1	GCF_017311325.1
