# Supplementary material for: Comparative genomics of the Natural Killer Complex in carnivores
Source: Front Immunol. 2024 Oct 3;15:1459122. doi: 10.3389/fimmu.2024.1459122 (PMC11484026; doi:10.3389/fimmu.2024.1459122)
Supplement: Supplementary file 15 [file Table2.xlsx]

## Sheet: Felis catus
strand	locus	name		Felis catus mRNA
minus	M6PR	cation-dependent mannose-6-phosphate receptor		XM_045061346.1
plus	KLRG1	killer cell lectin-like receptor subfamily G member 1		XM_023256758.2
minus	A2M	alpha-2-macroglobulin		XM_006933497.4
minus	PZP	pregnancy zone protein		XM_045061347.1
minus	PZP-like	pregnancy zone protein-like		XM_019834473.3
minus	OVOS2	ovostatin homolog 2-like		XM_019834475.2
minus	KLRB1	killer cell lectin-like receptor subfamily B member 1		XM_006933504.3
plus	CLEC2D	C-type lectin domain family 2 member D		XM_006933502.4
plus	KLRF3	killer cell lectin-like receptor subfamily F member 3		XM_019834478.2
minus	CLEC2F	C-type lectin domain family 2 member F		XM_006933505.5
minus	CD69	early activation antigen CD69		XM_003988395.6
plus	KLRF1	killer cell lectin-like receptor subfamily F member 1		XM_003988396.5
minus	CLEC2B	C-type lectin domain family 2 member B		XM_045061350.1
plus	KLRF2	killer cell lectin-like receptor subfamily F member 2		XM_023256764.2
minus	CLEC2A	C-type lectin domain family 2 member A		XM_019834487.3
minus	CLEC2M	C-type lectin domain family 2 member M		XM_006933507.4
plus	CLEC12A	C-type lectin domain family 12 member A		XM_003988405.4
minus	CLEC12B	C-type lectin domain family 12 member B		XM_003988397.5
plus	CLEC1B	C-type lectin domain family 1 member B		XM_003988398.5
plus	CLEC9A	C-type lectin domain family 9 member A		XM_019835818.2
minus	CLEC1A	C-type lectin domain family 1 member A		XM_011283779.3
minus	CLEC7A	C-type lectin domain family 7 member A		XM_006933509.4
minus	OLR1	oxidized low-density lipoprotein receptor 1		XM_006933511.5
plus	TMEM52B	transmembrane protein 52B		XM_019834504.2
plus	GABARAPL1	gamma-aminobutyric acid receptor-associated protein-like 1		XM_003988401.6
minus	unknown			pseudogene
plus	KLRD	killer cell lectin-like receptor subfamily D		XM_006933512.4
minus	KLRK	killer cell lectin-like receptor subfamily K		XM_003988411.4
minus	KLRC1-1	killer cell lectin-like receptor subfamily C1 member 1		XM_045062657.1
minus	KLRC2-1	killer cell lectin-like receptor subfamily C2 member 1		XM_045061371.1
minus	KLRC1-2	killer cell lectin-like receptor subfamily C1 member 2		XM_045061361.1
minus	KLRC2-2	killer cell lectin-like receptor subfamily C2 member 2		construct
minus	KLRC1-3	killer cell lectin-like receptor subfamily C1 member 3		construct
minus	KLRC1-4	killer cell lectin-like receptor subfamily C1 member 4		XM_045061366.1
minus	KLRC1-5	killer cell lectin-like receptor subfamily C1 member 5		XM_045061369.1
minus	KLRC1-6	killer cell lectin-like receptor subfamily C1 member 6		XM_045061372.1
minus	KLRC3	killer cell lectin-like receptor subfamily C3		XM_019834512.2
minus	KLRJ	killer cell lectin-like receptor subfamily J		XM_045062640.1
plus	KLRL	killer cell lectin-like receptor subfamily L		XM_045062641.1
minus	KLRH1	killer cell lectin-like receptor subfamily H member 1		construct
minus	KLRH2	killer cell lectin-like receptor subfamily H member 2		construct
minus	KLRH3	killer cell lectin-like receptor subfamily H member 3		XM_045062642.1
minus	KLRH4	killer cell lectin-like receptor subfamily H member 4		XM_023256772.2
minus	KLRA	killer cell lectin-like receptor subfamily A		XM_006933516.5
minus	MAGOHB	protein mago nashi homolog 2		XM_023256774.2
minus	STYK1	tyrosine-protein kinase STYK1		XM_003988414.6
				corrected

## Sheet: Paguma larvata
strand	locus	name
plus	M6PR	cation-dependent mannose-6-phosphate receptor
minus	KLRG1	killer cell lectin-like receptor subfamily G member 1
plus	A2M	alpha-2-macroglobulin
plus	PZP	pregnancy zone protein
plus	PZP-like	pregnancy zone protein-like
plus	OVOS2	ovostatin homolog 2-like
plus	KLRB1	killer cell lectin-like receptor subfamily B member 1		fragment
plus	KLRB2	killer cell lectin-like receptor subfamily B member 2		fragment
minus	CLEC2D	C-type lectin domain family 2 member D		pseudogene
minus	KLRF3	killer cell lectin-like receptor subfamily F member 3		pseudogene
plus	CLEC2F	C-type lectin domain family 2 member F
plus	CD69	early activation antigen CD69
minus	KLRF1	killer cell lectin-like receptor subfamily F member 1		pseudogene
plus	CLEC2B	C-type lectin domain family 2 member B		fragment
minus	KLRF2	killer cell lectin-like receptor subfamily F member 2
plus	CLEC2A	C-type lectin domain family 2 member A
plus	CLEC2M	C-type lectin domain family 2 member M
minus	CLEC12A	C-type lectin domain family 12 member A
plus	CLEC12B	C-type lectin domain family 12 member B
minus	CLEC1B	C-type lectin domain family 1 member B
minus	CLEC9A	C-type lectin domain family 9 member A
plus	CLEC1A	C-type lectin domain family 1 member A
plus	CLEC7A	C-type lectin domain family 7 member A		pseudogene
plus	OLR1	oxidized low-density lipoprotein receptor 1
minus	TMEM52B	transmembrane protein 52B		fragment
minus	GABARAPL1	gamma-aminobutyric acid receptor-associated protein-like 1
minus	KLRD	killer cell lectin-like receptor subfamily D
plus	KLRK	killer cell lectin-like receptor subfamily K		fragment
plus	KLRC1-1	killer cell lectin-like receptor subfamily C1 member 1
plus	KLRC1-2	killer cell lectin-like receptor subfamily C1 member 2
plus	KLRC2-1	killer cell lectin-like receptor subfamily C2 member 1
plus	KLRC1-3	killer cell lectin-like receptor subfamily C1 member 3
plus	KLRC2-2	killer cell lectin-like receptor subfamily C2 member 2
plus	KLRC1-4	killer cell lectin-like receptor subfamily C1 member 4
plus	KLRC1-5	killer cell lectin-like receptor subfamily C1 member 5
plus	KLRC3	killer cell lectin-like receptor subfamily C3		1 bp deletion
plus	KLRJ	killer cell lectin-like receptor subfamily J		premature stop codon
minus	KLRL1	killer cell lectin-like receptor subfamily L member 1
plus	KLRH1	killer cell lectin-like receptor subfamily H member 1		fragment
minus	KLRH2	killer cell lectin-like receptor subfamily H member 2
minus	KLRL2	killer cell lectin-like receptor subfamily L member 2		fragment
plus	KLRH3	killer cell lectin-like receptor subfamily H member 3
minus	KLRL3	killer cell lectin-like receptor subfamily L member 3		1bp deletions
plus	KLRH4	killer cell lectin-like receptor subfamily H member 4
minus	KLRL4	killer cell lectin-like receptor subfamily L member 4
plus	KLRH5	killer cell lectin-like receptor subfamily H member 5
plus	KLRA	killer cell lectin-like receptor subfamily A
plus	MAGOHB	protein mago nashi homolog 2		pseudogene
plus	STYK1	tyrosine-protein kinase STYK1		fragment

## Sheet: Canis lupus
strand	locus	name		Canis familiaris mRNA
plus	M6PR	cation-dependent mannose-6-phosphate receptor		XM_038576738.1
minus	KLRG1	killer cell lectin-like receptor subfamily G member 1		XM_038576744.1
plus	A2M	alpha-2-macroglobulin		XM_038576746.1
plus	PZP	pregnancy zone protein		XM_038577901.1
plus	PZP-like	pregnancy zone protein-like		XM_038576747.1
plus	OVOS2	ovostatin homolog 2-like		XM_038576750.1
plus	KLRB1	killer cell lectin-like receptor subfamily B member 1		XM_038576122.1
minus	CLEC2D	C-type lectin domain family 2 member D		XM_038439045.1
minus	KLRF3	killer cell lectin-like receptor subfamily F member 3		fragment
plus	CLEC2F	C-type lectin domain family 2 member F		fragment
plus	CD69	early activation antigen CD69		XM_038576755.1
minus	KLRF1	killer cell lectin-like receptor subfamily F member 1		XM_038576123.1
plus	CLEC2B	C-type lectin domain family 2 member B		XM_038576758.1
minus	KLRF2	killer cell lectin-like receptor subfamily F member 2		pseudogene
plus	CLEC2M	C-type lectin domain family 2 member M		XM_038576761.1
minus	CLEC12A	C-type lectin domain family 12 member A		XM_038576764.1
minus	unknown			XM_038576125.1
plus	CLEC12B	C-type lectin domain family 12 member B		XM_038576768.1
minus	CLEC1B	C-type lectin domain family 1 member B		XM_038576767.1
plus	CLEC1A	C-type lectin domain family 1 member A		XM_038576771.1
plus	CLEC7A	C-type lectin domain family 7 member A		XM_038576773.1
plus	OLR1	oxidized low-density lipoprotein receptor 1		XM_038576775.1
minus	TMEM52B	transmembrane protein 52B		XM_038576776.1
minus	GABARAPL1	gamma-aminobutyric acid receptor-associated protein-like 1		XM_038576778.1
minus	KLRD	killer cell lectin-like receptor subfamily D		NM_001048035.1
plus	KLRK	killer cell lectin-like receptor subfamily K		XM_038576781.1
plus	KLRC1-1	killer cell lectin-like receptor subfamily C1 member 1		pseudogene
plus	KLRC1-2	killer cell lectin-like receptor subfamily C1 member 2		construct
plus	KLRC			fragment
plus	KLRC1-3	killer cell lectin-like receptor subfamily C1 member 3		pseudogene
plus	KLRC3-1	killer cell lectin-like receptor subfamily C3 member 1		construct
plus	KLRC1-4	killer cell lectin-like receptor subfamily C1 member 4		pseudogene
plus	KLRC2	killer cell lectin-like receptor subfamily C2		construct
plus	KLRC1-5	killer cell lectin-like receptor subfamily C1 member 5		pseudogene
plus	KLRC3-2	killer cell lectin-like receptor subfamily C3 member 2		XM_038576128.1
minus		mRNA-ubiquitin carboxyl-terminal hydrolase 6-like		XM_038576793.1
plus	KLRJ	killer cell lectin-like receptor subfamily J		XM_038576130.1
minus	KLRL	killer cell lectin-like receptor subfamily L		fragment
plus	KLRH	killer cell lectin-like receptor subfamily H		XM_038576132.1
plus	KLRA	killer cell lectin-like receptor subfamily A		NM_001002986.1
plus	MAGOHB	protein mago nashi homolog 2		XM_038576796.1
plus	STYK1	tyrosine-protein kinase STYK1		XM_038576794.1

## Sheet: Mustela erminea
strand	locus	name		Mustela erminea mRNA
minus	M6PR	cation-dependent mannose-6-phosphate receptor		XM_032347196.1
plus	KLRG1	killer cell lectin-like receptor subfamily G member 1		XM_032347202.1
minus	A2M	alpha-2-macroglobulin		XM_032347186.1
minus	PZP	pregnancy zone protein		pseudogene
minus	PZP-like	pregnancy zone protein-like		XM_032347205.1
minus	OVOS2	ovostatin homolog 2-like		XM_032347209.1
minus	KLRB1	killer cell lectin-like receptor subfamily B member 1		XM_032345601.1
plus	CLEC2D	C-type lectin domain family 2 member D		XM_032347215.1
plus	KLRF3	killer cell lectin-like receptor subfamily F member 3		XM_032347211.1
minus	CLEC2D-like	C-type lectin domain family 2 member D -like		XM_032347220.1
minus	KLRB2	killer cell lectin-like receptor subfamily B member 2		XM_032347221.1
minus	CD69	early activation antigen CD69		XM_032347222.1
plus	KLRF1	killer cell lectin-like receptor subfamily F member 1		XM_032347224.1
minus	CLEC2B	C-type lectin domain family 2 member B		XM_032347229.1
plus	KLRF2	killer cell lectin-like receptor subfamily F member 2		XM_032347230.1
minus	CLEC2A	C-type lectin domain family 2 member A		XM_032347241.1
minus	CLEC2M	C-type lectin domain family 2 member M		XM_032347240.1
plus	CLEC12A	C-type lectin domain family 12 member A		XM_032347232.1
plus	unknown			XM_032347236.1
minus	CLEC12B	C-type lectin domain family 12 member B		XM_032347248.1
plus	CLEC1B	C-type lectin domain family 1 member B		XM_032347247.1
plus	CLEC9A	C-type lectin domain family 9 member A		construct
minus	CLEC1A	C-type lectin domain family 1 member A		XM_032347250.1
minus	CLEC7A	C-type lectin domain family 7 member A		XM_032347251.1
minus	OLR1	oxidized low-density lipoprotein receptor 1		XM_032347256.1
plus	TMEM52B	transmembrane protein 52B		XM_032347257.1
plus	GABARAPL1	gamma-aminobutyric acid receptor-associated protein-like 1		XM_032347258.1
minus	unknown			XM_032347259.1
plus	KLRD	killer cell lectin-like receptor subfamily D		XM_032347260.1
plus	KLRJ-like	killer cell lectin-like receptor subfamily J-like		XM_032347262.1
minus	KLRK	killer cell lectin-like receptor subfamily K		XM_032347265.1
minus	KLRC3-1	killer cell lectin-like receptor subfamily C3 member 1		XM_032347272.1
minus	KLRC1-1	killer cell lectin-like receptor subfamily C1 member 1		XM_032347278.1
minus	KLRC			fragment
minus	KLRC1-2	killer cell lectin-like receptor subfamily C1 member 2		XM_032347277.1
minus	KLRC1-3	killer cell lectin-like receptor subfamily C1 member 3		XM_032347279.1
minus	KLRC2-1	killer cell lectin-like receptor subfamily C2 member 1		pseudogene
minus	KLRC2-2	killer cell lectin-like receptor subfamily C2 member 2		XM_032347284.1
minus	KLRC1-4	killer cell lectin-like receptor subfamily C1 member 4		XM_032347755.1
minus	KLRC3-2	killer cell lectin-like receptor subfamily C3 member 2		fragment
minus	KLRC1-5	killer cell lectin-like receptor subfamily C1 member 5		fragment
minus	KLRJ	killer cell lectin-like receptor subfamily J		XM_032345603.1
plus	KLRL	killer cell lectin-like receptor subfamily L		construct
minus	KLRH1	killer cell lectin-like receptor subfamily H member 1		XM_032347290.1
minus	KLRH2	killer cell lectin-like receptor subfamily H member 2		construct
minus	KLRH3	killer cell lectin-like receptor subfamily H member 3		construct
minus	KLRA	killer cell lectin-like receptor subfamily A		XM_032347292.1
minus	MAGOHB	protein mago nashi homolog 2		XM_032347296.1
minus	STYK1	tyrosine-protein kinase STYK1		XM_032347307.1
				corrected

## Sheet: Ursus arctos
strand	locus	name		Ursus arctos mRNA
minus	M6PR	cation-dependent mannose-6-phosphate receptor		XM_026502499.4
plus	KLRG1	killer cell lectin-like receptor subfamily G member 1		XM_008697490.2
minus	A2M	alpha-2-macroglobulin		XM_026502489.4
minus	PZP	pregnancy zone protein		XM_057319026.1
minus	PZP-like	pregnancy zone protein-like		XM_057319027.1
minus	OVOS2	ovostatin homolog 2-like		XM_057303334.1
minus	KLRB1	killer cell lectin-like receptor subfamily B member 1		XM_026502486.4
plus	CLEC2D	C-type lectin domain family 2 member D		XM_026502483.4
plus	KLRF3	killer cell lectin-like receptor subfamily F member 3		pseudogene
minus	CLEC2D-like	C-type lectin domain family 2 member D -like		pseudogene
minus	CLEC2F	C-type lectin domain family 2 member F		XM_057319029.1
minus	CD69	early activation antigen CD69		XM_026502476.4
plus	KLRF1	killer cell lectin-like receptor subfamily F member 1		XM_026502473.4
minus	CLEC2B	C-type lectin domain family 2 member B		XM_026502477.4
plus	KLRF2	killer cell lectin-like receptor subfamily F member 2		XM_048216566.1
minus	CLEC2A	C-type lectin domain family 2 member A		XM_026502804.3
minus	CLEC2M	C-type lectin domain family 2 member M		construct
plus	CLEC12A	C-type lectin domain family 12 member A		XM_026502472.4
plus	unknown			XM_057319030.1
minus	CLEC12B	C-type lectin domain family 12 member B		XM_026501588.3
plus	CLEC1B	C-type lectin domain family 1 member B		XM_026502468.4
plus	CLEC9A	C-type lectin domain family 9 member A		XM_026502470.4
minus	CLEC1A	C-type lectin domain family 1 member A		XM_026502466.4
minus	CLEC7A	C-type lectin domain family 7 member A		XM_026502462.4
minus	OLR1	oxidized low-density lipoprotein receptor 1		XM_026502456.4
plus	TMEM52B	transmembrane protein 52B		XM_026502458.3
plus	GABARAPL1	gamma-aminobutyric acid receptor-associated protein-like 1		XM_026502455.4
plus	KLRD	killer cell lectin-like receptor subfamily D		XM_026502452.4
minus	KLRK	killer cell lectin-like receptor subfamily K		XM_026502446.4
minus	KLRC1-1	killer cell lectin-like receptor subfamily C1 member 1		pseudogene
minus	KLRC1-2	killer cell lectin-like receptor subfamily C1 member 2		XM_026502443.4
minus	KLRC1-3	killer cell lectin-like receptor subfamily C1 member 3		fragment
minus	KLRC1-4	killer cell lectin-like receptor subfamily C1 member 4		fragment
minus	KLRC1-5	killer cell lectin-like receptor subfamily C1 member 5		XM_044385407.2
minus	KLRC1-6	killer cell lectin-like receptor subfamily C1 member 6		XM_026502802.2
minus	KLRJ	killer cell lectin-like receptor subfamily J		XM_044385405.2
plus	KLRL1	killer cell lectin-like receptor subfamily L member 1		fragment
plus	KLRL2	killer cell lectin-like receptor subfamily L member 2		construct
minus	KLRH1	killer cell lectin-like receptor subfamily H member 1		fragment
plus	KLRL3	killer cell lectin-like receptor subfamily L member 3		fragment
minus	KLRH2	killer cell lectin-like receptor subfamily H member 2		construct
plus	KLRL4	killer cell lectin-like receptor subfamily L member 4		fragment
minus	KLRH3	killer cell lectin-like receptor subfamily H member 3		construct
plus	KLRL5	killer cell lectin-like receptor subfamily L member 5		fragment
minus	KLRH4	killer cell lectin-like receptor subfamily H member 4		construct
minus	KLRA1	killer cell lectin-like receptor subfamily A member 1		XM_048216725.2
minus	KLRA2	killer cell lectin-like receptor subfamily A member 2		XM_048216565.2
minus	MAGOHB	protein mago nashi homolog 2		XM_026502438.4
minus	STYK1	tyrosine-protein kinase STYK1		XM_026502435.4
				corrected

## Sheet: Zalophus californianus
strand	locus	name		Zalophus californianus mRNA
plus	M6PR	cation-dependent mannose-6-phosphate receptor		XM_027593103.1
minus	KLRG1	killer cell lectin-like receptor subfamily G member 1		XM_027593104.1
plus	A2M	alpha-2-macroglobulin		XM_027594069.2
plus	PZP-like	pregnancy zone protein-like		XM_027593964.2
plus	OVOS2	ovostatin homolog 2-like		XM_027591829.2
plus	KLRB1	killer cell lectin-like receptor subfamily B member 1		XM_027595298.1
minus	CLEC2D	C-type lectin domain family 2 member D		XM_027592666.2
minus	KLRF3	killer cell lectin-like receptor subfamily F member 3		construct
plus	CLEC2D-like	C-type lectin domain family 2 member D-like		XM_027594242.1
plus	CLEC2F	C-type lectin domain family 2 member F		XM_027594755.2
plus	CD69	early activation antigen CD69		XM_027595742.1
minus	KLRF1	killer cell lectin-like receptor subfamily F member 1		XM_027594347.1
plus	CLEC2B	C-type lectin domain family 2 member B		XM_027595726.1
plus	CLEC2M	C-type lectin domain family 2 member B		pseudogene
minus	CLEC12A	C-type lectin domain family 12 member A		XM_027595704.2
minus	unknown			XM_027591674.1
plus	CLEC12B	C-type lectin domain family 12 member B		XM_027594554.2
minus	CLEC1B	C-type lectin domain family 1 member B		XM_027594100.2
minus	CLEC9A	C-type lectin domain family 9 member A		XM_027594941.1
plus	CLEC1A	C-type lectin domain family 1 member A		XM_027594796.2
plus	CLEC7A	C-type lectin domain family 7 member A		XM_027593712.1
plus	OLR1	oxidized low-density lipoprotein receptor 1		XM_027591804.2
minus	TMEM52B	transmembrane protein 52B		XM_027594764.1
minus	GABARAPL1	gamma-aminobutyric acid receptor-associated protein-like 1		XM_027593777.2
minus	KLRD	killer cell lectin-like receptor subfamily D		XM_027594118.2
plus	KLRK	killer cell lectin-like receptor subfamily K		XM_027593738.1
plus	KLRC1-1	killer cell lectin-like receptor subfamily C1 member 1		XM_027594635.1
plus	KLRC1-2	killer cell lectin-like receptor subfamily C1 member 2		pseudogene
plus	KLRC2	killer cell lectin-like receptor subfamily C2		pseudogene
plus	KLRC1-3	killer cell lectin-like receptor subfamily C1 member 3		pseudogene
plus	KLRC	killer cell lectin-like receptor subfamily C		fragment
plus	KLRJ	killer cell lectin-like receptor subfamily J		XM_027594664.2
minus		RVK13-1 Env polyprotein		XM_027595168.2
minus		syntenin-1		XM_027595174.2
minus	KLRL1	killer cell lectin-like receptor subfamily L member 1		pseudogene
plus	KLRH1	killer cell lectin-like receptor subfamily H member 1		XM_027594715.1
minus	KLRL2	killer cell lectin-like receptor subfamily L member 2		construct
plus	KLRH2	killer cell lectin-like receptor subfamily H member 2		XM_027594957.2
plus	KLRA	killer cell lectin-like receptor subfamily A		XM_027595147.2
plus	MAGOHB	protein mago nashi homolog 2		XM_027595149.2
plus	STYK1	tyrosine-protein kinase STYK1		XM_027595558.2

## Sheet: Mirounga angustirostris
strand	locus	name		Mirounga angustirostris mRNA
plus	M6PR	cation-dependent mannose-6-phosphate receptor		XM_045873890.2
minus	KLRG1	killer cell lectin-like receptor subfamily G member 1		XM_045873895.2
plus	A2M	alpha-2-macroglobulin		XM_045873883.2
plus	PZP	pregnancy zone protein		XM_045869791.1
plus	PZP-like	pregnancy zone protein-like		XM_045871020.2
plus	OVOS2	ovostatin homolog 2-like		XM_045869790.1
plus	KLRB1	killer cell lectin-like receptor subfamily B member 1		XM_045869789.2
minus	CLEC2D	C-type lectin domain family 2 member D		XM_045873880.2
minus	KLRF3	killer cell lectin-like receptor subfamily F member 3		construct
plus	CLEC2D-like	C-type lectin domain family 2 member D-like		pseudogene
plus	CLEC2F	C-type lectin domain family 2 member F		XM_045873879.2
plus	CD69	early activation antigen CD69		XM_045870995.2
minus	KLRF1	killer cell lectin-like receptor subfamily F member 1		XM_045873878.2
plus	CLEC2B	C-type lectin domain family 2 member B		XM_045869787.2
plus	CLEC2M	C-type lectin domain family 2 member B		pseudogene
minus	CLEC12A	C-type lectin domain family 12 member A		XM_045870970.2
plus	CLEC12B	C-type lectin domain family 12 member B		XM_045870919.1
minus	CLEC1B	C-type lectin domain family 1 member B		XM_045870906.2
minus	CLEC9A	C-type lectin domain family 9 member A		XM_045870901.2
plus	CLEC1A	C-type lectin domain family 1 member A		XM_054507180.1
plus	CLEC7A	C-type lectin domain family 7 member A		XM_045873873.2
plus	OLR1	oxidized low-density lipoprotein receptor 1		XM_045873871.2
minus	TMEM52B	transmembrane protein 52B		XM_045869786.1
minus	GABARAPL1	gamma-aminobutyric acid receptor-associated protein-like 1		XM_045873870.2
minus	KLRD	killer cell lectin-like receptor subfamily D		XM_054507176.1
plus	KLRK	killer cell lectin-like receptor subfamily K		XM_045873868.2
plus	KLRC1-1	killer cell lectin-like receptor subfamily C1 member 1		fragment
plus	KLRC1-2	killer cell lectin-like receptor subfamily C1 member 2		pseudogene
plus	KLRC2	killer cell lectin-like receptor subfamily C2		pseudogene
plus	KLRC1-3	killer cell lectin-like receptor subfamily C1 member 3		XM_045869784.2
plus	KLRJ	killer cell lectin-like receptor subfamily J		XM_045869767.1
minus	KLRL1	killer cell lectin-like receptor subfamily L member 1		pseudogene
plus	KLRH1	killer cell lectin-like receptor subfamily H member 2		fragment
minus	KLRL2	killer cell lectin-like receptor subfamily L member 2		pseudogene
plus	KLRH2	killer cell lectin-like receptor subfamily H member 2		pseudogene
minus	KLRL3	killer cell lectin-like receptor subfamily L member 3		fragment
plus	KLRH3	killer cell lectin-like receptor subfamily H member 3		construct
plus	KLRA	killer cell lectin-like receptor subfamily A		XM_064591562.1
plus	MAGOHB	protein mago nashi homolog 2		XM_045873860.2
plus	STYK1	tyrosine-protein kinase STYK1		XM_045873857.2
